# Supplementary material for: Unraveling the genetic potential of nitrous oxide reduction in wastewater treatment: insights from metagenome-assembled genomes
Source: Appl Environ Microbiol. 2024 Aug 13;90(9):e02177-23. doi: 10.1128/aem.02177-23 (PMC11409646; doi:10.1128/aem.02177-23)
Supplement: Text S1 — nosR and nosB supplemental fasta files. [file aem.02177-23-s0001.txt]

######################################### nosR and nosB supplementory fasta files #########################################
>lcl|AJ002531.1_prot_CAA05521.1_1_nosR [gene=nosR] [db_xref=GOA:Q9ZF36,InterPro:IPR007329,InterPro:IPR011399,UniProtKB/TrEMBL:Q9ZF36] [protein_id=CAA05521.1] [location=577..2916] [gbkey=CDS]
MLQRTHVVPDFLTQAARALFALAFLCVLSSFNTASAADLNGYLSKIAPADFFAGADRFGPPQGEPPIIPA
YRGDQLQGFVYLNSDFANAVGYSGKPIQMLVGIDPKGVLTGLKLVEHKEPIVLVGIPEKRILEAVNKLIG
ADLGSVARGAAPAPQVDIVSGATVTVLVIGDSIVRSATKLIRSGRLGAQGSPVAAAGPRAAKAIDAAKSE
VRDWQTLVGDGSVRRLTLSVADINQAFEKSGNAVAAARPEEGAPDDSFIDLYVADVAVPTIGRSLLGDES
YGRLAGRLKPGQQAFVVAGAGRYSFKGAAYVRGGIFDRIELIQETNSIRFRDRDHTRLGSLAADGAPDFP
EIALFIVPADFAFDATEPWALQLLVQRVVGARDKAWVTFDLGYTLPETYLKREAPVRPAAAAAAPTAKSS
PAAAPEARVPTTDEDPLWMRIWRADALKIGTAMLALGALTLIFFFQNFLVRRPAVYTWVRRFYLLFILVW
LGWYANAQLSVVNVLTFTNSLLTGFSWEYFLSAPLIFLLWASIAAGLLFWGRGPFCGWLCPFGALQELLN
NAAKALKVPQYRVPWGLHERLWPIKYIIFLGLFGMSLYSTAFAEQLAEVEPFKTSIVLKFAREWPFVVYA
LTLLAGGLFVERFFCRYMCPLGAALAIPGRIRMFEWLRRWPECGSPCQRCANECPVQAIHPEGHINVNEC
IYCMHCQELYFDDHRCPHMIQVRLKREKRMAMSSPSMRSGGKGPNTIITAGGKPVGASPVDAITPSATCN
LNRKPRRQS
>ABB45043.1_nosB c553-type monoheme cytochrome c [Sulfurimonas denitrificans DSM 1251]
MNITLLMSRVFGALALVLLLYGFVIPSVGFNGTLERIKDNKIEDIPSYVYPLWNFYQKGRYIGVNTQKDA
RGNLEKMVEISEEIGVPSLPVWNFSLEAPNYPKEAFPYGLPVYIHFDGLSGEVHEMNTINHYVGMARMER
GGIYESSLAPYALIALAIVLMLFIIYEKKWLNWLMAIPVLLPFLFLGIYGYWLYWFGHNLHSGAITIEPF
TPVIFGDGKVAQFTTHAYPATGFWVLLAISIFSLIAWYFRSKSKKTDSLTKATYLQHSIFIVTLLLGIGA
SAYVLKTDIEVDTLAKVTALIESSKESKAPLIKEVLEITQEQKQQEKDALIKEREDQRKEQEQKIKALEK
RAGSAGKFKVSPMYKSSCAPCHGNSGEGSVGPKLVGFSKDELLKKLLDFKANEDDMHIAVFDSLSNENLQ
ELSEEIAIFENQ
>EQB40050.1_nosB hypothetical protein M947_03245 [Sulfurimonas hongkongensis]
MNIYSLMSRIFAGIALVALLYGFIIPSVGFNGTLERIKDNKVEDIPSYVYPLWNFYQKDRYISVNTQKEA
RANLKKMIEISEEIGVPSLPVWNFSLEAPNYPKKAFPYGLPVYIHFDGLSGEVHEMNTINHYVGMAPMER
GGIYESTLAPYALILLGMIFMFFITYNNKFVNRLMIIPVLLPFIFLGIYAYWLYWFGHNLHEGAITIEPF
TPVILGDGKVAQFTTHAYPVIGFWVLVAISILSLIAWWLKSKSLKKQPFKKTTILQHSIFIATLLIGIGT
GAYVLKTDIEVDTLAKVSSLIDATKVTIPITIEEQEPTKEEKEVIEQKRENERKEQELKIKTLEKRAGSA
GKFKVSSMYKSNCAPCHGASGEGSMGSKLIGLSKEELLRKSLEYKANEEEMHIAVFGYLSDEELEKLAEE
IATFGDQ
>OHE20936.1_nosB MAG: hypothetical protein A2525_11655 [Sulfurimonas sp. RIFOXYD12_FULL_36_11]
MNIYSLMARFFAFIALALLMYGFIIPSVGFHGTPERIKDSKVEDIPSYVYPLWNFYQKGRYFSVNSPEKS
KGDLKKMIETSEEIGVASLPIWNFSLEAPNYPKEAFPHGLPVFIHFDGLSGEVHEMNTINHYVGMAHMER
GGIYERALAPYALIMLAILLAFFIIYNNKRIDRLMIVPVCLPLLFMGIYAYWLYWFGHTLHGGAISIEPF
MPVIWGNGKVAQFSTHAYPVIGFWLMVVISFFSLIAWRLKVRALKYQPIEKVNWVQHLLMFTVLSMGIGT
SAYMLKTDIEVDIFGKISSLTNAPKVNEAAEMAVPEPSKSEKEAMQKERDEQRKEQDLKVKALEKRAGSA
GKFKVSSMYKSNCAPCHGVSGEGNMGPKLVGLSRDTILKKLLEYKANEHEMHIAVIEYMSEEEIEKLAKE
IAQFEAQ
>OHE20936.1_nosB MAG: hypothetical protein A2525_11655 [Sulfurimonas sp. RIFOXYD12_FULL_36_11]
MNIYSLMARFFAFIALALLMYGFIIPSVGFHGTPERIKDSKVEDIPSYVYPLWNFYQKGRYFSVNSPEKS
KGDLKKMIETSEEIGVASLPIWNFSLEAPNYPKEAFPHGLPVFIHFDGLSGEVHEMNTINHYVGMAHMER
GGIYERALAPYALIMLAILLAFFIIYNNKRIDRLMIVPVCLPLLFMGIYAYWLYWFGHTLHGGAISIEPF
MPVIWGNGKVAQFSTHAYPVIGFWLMVVISFFSLIAWRLKVRALKYQPIEKVNWVQHLLMFTVLSMGIGT
SAYMLKTDIEVDIFGKISSLTNAPKVNEAAEMAVPEPSKSEKEAMQKERDEQRKEQDLKVKALEKRAGSA
GKFKVSSMYKSNCAPCHGVSGEGNMGPKLVGLSRDTILKKLLEYKANEHEMHIAVIEYMSEEEIEKLAKE
IAQFEAQ
>AHJ13378.1_nosB cytochrome c domain-containing protein [Sulfurospirillum multivorans DSM 12446]
MKVAYWLSKILTGLALIVLMYGFVVPSVGFHGTLERIKDGKVGDIPAYVYPLWNFYQKDRYISINTPQKV
RGDLKKMIEISEEIGVPSMPVWKFSLEAPNYPKEAFPYGLPVFIHFDGLSGEVHEMNTINHYVGMAHMER
GGIYERALAPYALIMLALLLALFMIYDYKWIDFLMAIPVLLPFLFMGIYGYWLYWFGHTLQNGAITIKPF
MPILLGDGKVAQFTTHAYPVIGFWALASISALSLAAWIFKVKACKNQVDRKATLLRHVLAAFVVIASLSA
GLYMLITDINVNILAKISAIVGTTKQKPVTEVIVQTPSVNTQEAIEKEREAEQKKQALKVKALEDRAGSL
GKFKVSQLYKSNCAPCHGVNGEGAMGTKLLGLKQDAMVQKLLDYKQQQEEMHIAVLDHMSKEEIQSVIDE
ISRFEDR


########################################### norR NCBI supplementory fasta files ###########################################
>lcl|AJ002531.1_cds_CAA05521.1_1 [gene=nosR] [db_xref=GOA:Q9ZF36,InterPro:IPR007329,InterPro:IPR011399,UniProtKB/TrEMBL:Q9ZF36] [protein_id=CAA05521.1] [location=577..2916] [gbkey=CDS]
ATGCTCCAAAGAACGCATGTTGTTCCGGATTTTCTAACCCAAGCGGCGCGCGCACTCTTCGCGTTGGCGT
TCCTTTGCGTGCTCTCGTCCTTCAACACCGCGTCCGCTGCCGACCTGAACGGTTACCTGTCGAAGATTGC
CCCTGCCGACTTCTTCGCGGGCGCCGACCGTTTCGGTCCCCCGCAGGGCGAGCCGCCTATCATACCGGCC
TATCGCGGCGATCAATTGCAGGGCTTCGTGTACCTGAATTCCGATTTCGCCAATGCGGTCGGCTATTCCG
GAAAACCGATCCAGATGCTCGTCGGCATCGATCCGAAAGGTGTGCTGACCGGCCTCAAGCTGGTCGAGCA
CAAGGAGCCCATCGTGCTGGTGGGCATCCCCGAAAAGCGCATTCTGGAGGCCGTCAACAAGCTGATCGGC
GCCGACCTGGGGAGCGTCGCCCGCGGGGCTGCGCCGGCGCCCCAAGTCGACATCGTCAGCGGCGCAACCG
TAACCGTTCTGGTGATCGGCGACAGCATCGTTCGATCCGCCACCAAGCTGATCCGGAGCGGCCGCCTCGG
CGCTCAGGGCAGTCCGGTTGCGGCGGCCGGGCCGCGAGCCGCGAAGGCCATCGACGCGGCCAAGAGCGAA
GTCCGCGATTGGCAGACCCTGGTCGGCGACGGCTCGGTCCGGCGGCTAACCCTCTCCGTCGCCGATATCA
ACCAGGCCTTCGAGAAATCGGGCAATGCGGTCGCCGCAGCGCGCCCGGAGGAAGGCGCTCCGGACGACAG
CTTCATCGATCTTTATGTCGCGGACGTCGCGGTGCCGACCATCGGCCGCAGCCTGCTGGGCGACGAGAGC
TACGGCCGGCTGGCCGGCAGGTTGAAGCCAGGCCAGCAGGCGTTTGTCGTCGCCGGTGCCGGCCGTTATT
CCTTCAAAGGGGCCGCCTACGTTCGGGGTGGAATCTTCGACCGGATCGAGCTGATCCAGGAAACCAACAG
CATCCGTTTCCGCGATCGGGACCATACCCGACTGGGTAGCCTGGCGGCCGACGGCGCGCCGGATTTTCCC
GAAATAGCGCTGTTCATCGTGCCGGCCGACTTCGCGTTCGATGCGACCGAGCCGTGGGCGCTGCAGCTCC
TGGTGCAGCGCGTCGTCGGCGCACGGGACAAGGCCTGGGTCACCTTCGATCTTGGATACACACTTCCCGA
AACCTATCTCAAGCGCGAAGCGCCGGTTCGGCCGGCCGCAGCGGCAGCGGCGCCGACCGCAAAGTCGTCG
CCGGCCGCCGCCCCCGAAGCCCGCGTGCCGACGACCGACGAGGATCCGTTGTGGATGCGGATATGGCGCG
CGGACGCCCTCAAGATCGGCACAGCGATGCTGGCGCTCGGCGCGCTGACGTTGATCTTCTTCTTCCAGAA
TTTTCTGGTCCGTCGTCCGGCGGTGTACACGTGGGTCCGCCGCTTCTATCTGCTGTTCATTCTCGTCTGG
CTGGGATGGTATGCGAACGCTCAGCTTTCAGTGGTCAACGTCCTGACCTTCACGAACTCCCTGCTGACCG
GGTTCAGTTGGGAGTATTTCCTCTCCGCGCCGCTGATTTTCCTTCTCTGGGCCTCCATCGCGGCGGGACT
TCTCTTCTGGGGGCGCGGACCGTTCTGCGGTTGGCTCTGCCCGTTCGGCGCCCTGCAGGAATTGCTCAAC
AACGCCGCCAAGGCGCTCAAGGTCCCGCAGTACCGCGTTCCCTGGGGCCTTCACGAACGGCTGTGGCCGA
TCAAGTACATCATCTTCCTCGGCCTGTTCGGCATGTCGCTCTACTCGACCGCCTTCGCCGAGCAGCTCGC
CGAGGTCGAACCGTTCAAGACTTCGATCGTCCTGAAGTTCGCGCGGGAATGGCCGTTCGTCGTCTACGCC
CTGACCCTCCTCGCGGGGGGGTTGTTCGTCGAGCGCTTCTTCTGCCGCTACATGTGCCCGCTCGGCGCGG
CGCTGGCGATTCCCGGCCGCATCCGGATGTTCGAATGGCTGCGACGCTGGCCGGAATGCGGCTCGCCCTG
CCAGCGCTGCGCCAATGAATGCCCCGTGCAAGCGATCCATCCGGAAGGTCACATCAACGTCAACGAGTGC
ATCTACTGCATGCACTGCCAGGAACTCTATTTCGATGACCACCGCTGCCCGCACATGATCCAGGTGCGGC
TGAAGCGCGAGAAGCGGATGGCCATGTCGTCGCCTTCGATGCGATCAGGCGGCAAAGGTCCGAACACAAT
CATCACAGCCGGGGGAAAACCCGTCGGCGCGTCGCCAGTCGACGCCATCACGCCATCTGCAACCTGCAAC
CTGAACCGAAAGCCGAGGAGGCAATCATGA
>NC_002516.2:3794819-3796966 Pseudomonas aeruginosa PAO1, complete genome
ATGCGCGCCCTTCGTTTTTCCGCCGGATCGTGGCGGTGTGTCTTCGCCTGGATGCTCCTGCTGGTCGGCC
TCGCCGCCCAGGGTGCCGAACTCAGCGAGTTGGAGCGTCTGCGCATCGCCCAGGTATTCCCCGCGGTCGA
GCGGATCGGCGACCCCGAAGGCGACTACGGCGTACGCCGCCTGAGCAAGGGCGAGGAAACCCTCGGCTAC
GCCTTCCAGACCCTCAGCGTCACCGACATCCCGGCCTACTCCGGCAAGCCGATCAACCTGCAGGTGATCC
TCGATCCGCAGGCGGTTATCCGCGACGCCTACGTCCTCGAACACCACGAACCGATCCTGCTGATCGGCAT
CCCGGAAGAGAAGCTGCACGCCTTCAGCGCCAGGTACGACGGCGTGCGCGCCGACCAGCGGGTGGTGGTC
GGCCGCTCCAGCGACCCGCAGGCGGTTACCGTCGACGCGGTGAGCGGCGCCACGGTGACGGTGATGGTGG
TCAACGAGATCGTCATGCGCGCCGCGCATACGGTGGCGGTTGCCCTCGGCCTGATCGAGGACCGCGGCAA
TGTGCGGCCCAAGCCGGCGCAGGTGCGCCAGCAGCCGGCAGCGACGGCGAGCTGGAGCGAATTGCTCGGC
AACGGCGCGATCCGCCGCCTGCAGTTGAGTCGTGGGCAGATCGACGACGCCTTCAAGGGCAGCGAGGCCG
AAGGCATCGGCGAGGCCGACGCGGCGCACCGCGACGAGCCGTTCATCGATCTCTACAGCGCCCTGCTCAA
CCCTCCCGCGGTGGGCCGCAGCCTGCTCGGCGACAACCAGTACCGCGAACTGATGGCGTCGCTGAAGCCA
GGCGAATACGCCTTCGTCGTGCTCGGCGACGGCGAGTATTCCTTCAAGGGTTCCGGCTACGTGCGCGGTG
GCATCTTCGATCGGGTCCAACTGCGCCAGTTCGGCGACATCATCAGCTTCCGCGACCTCGACTACCAGCG
CCTGTCGGACGTCTACGCCGAAGGCATGCCGGAGTTCCGCGAGATGGCGATCTTCGTCGCCCGCGCCAGC
CAGCGTTTCGATCCGGGCTCGCCCTGGACCCTGGAGTTGCTCGTGCGGCGCCAGACCGGCCCGGTGGCGG
GGGTATTCACCAGCTTCGAGCTGGCCTGCCAGACGCCCGAGGAATACCTGGAGCGGCCGCAGCCAACGGC
CGAGGAACTGGCCGCCCTGGAAGAGGCTGCCCGGCCGCTGTGGCTGCGGGTCTGGTACCAGAAGAGTTTC
CAGGTCGGGGTCCTCTGTACCGCCCTCGTCCTGCTCCTGGCGATCCTCTTCCTCCAGGACCGCCTGGTGC
GACGGCCGCGCCTGATGCAGCGACTGCGCACCGGCTACCTGGCGTTCACCCTGGTCTACCTGGGCTGGTA
CAGCCTCGGCCAGCTATCGGTGGTCAACGTGCTGACCTTCGTCCACGCGCTGTTCGAAGGCTTCCGCTGG
GAGCTGTTCCTCAGCGACCCGCTGCTGTTCATCCTCTGGACCTTCACCGCAGCCAGCCTGCTGCTCTGGG
GCCGCGGCGTGTTCTGCGGCTGGCTGTGCCCGTTCGGTGCGCTACAGGAACTGCTCAACGAACTCGCGCG
CAAGCTCCGCGTGCCGCAGTTCCAGGTGCCGTTCGCCGTGCACGAGCGGCTCTGGGCGATCAAGTACATC
ATCCTGCTGGTGCTCTTCGGTCTCTCCCTGGAATCCCTGGCGCTGGCCGAGCAGGCCGCGGAGGTGGAGC
CGTTCAAGACCGCCATCACCCTCGGCTTCGACCGCCAGTGGTGGTTCGTCGCCTACGCCGTCGCGCTGCT
GGTGGTCAACCTGTTCACCCGCAAGGTCTATTGCCGCTACCTCTGCCCGCTGGGCGCGGCCCTGGCGATC
CCGGCCAAGGCGCGCCTGTTCGACTGGCTCAAGCGCCGTGCGGAATGCGGCAGGCCCTGCCAGCTCTGTG
CCCGCGAATGCGAGATCCAGGCGATCCATCCCGACGGCCGCATCGAGGCCAACGAATGCCACTACTGCCT
CGACTGCCAGATGACCTACCACGACCAGGACAAGTGCCCGCCGCTGGTGAACAAGCGCAAGAAGCGCGCG
AAGAGCGCGCCGGCGGACAACGCGCGGATACCCGCGGAGAACCTCTGA
>NC_004311.2:255827-258085 Brucella suis 1330 chromosome II, complete sequence
ATGGGCCAGTTGGGCCTTTTACTGTTTCTGGCCATGCTGGCCGTCGCGCCTGCGCGCGCGGCAGATATTG
GAAAATATCTTCCTTCTCTTGATCCGCAGGTGCTGTTTCAGGGGGCTGACAGTATCGGCGAGCCACAGGG
CGAGCCGCCGATCGCGCCGGTGAAGAAGGGGAACGAGCTTCTAGGCTATGCCTATCTGAACTCGGATTTC
ACAAACGCCACCGGCTATTCCGGCAAACCGATCCGTATCGTTGTGGGCATTGATACCAAGGGCGTCATTC
GCGGCTTCAAGCTGGTGGACCACAAGGAGCCGATCGTGCTGATCGGCATTCCGGAACCCAAGGTCGTTGC
TGCGCTCAACTCGCTGGTCAATAGCGACATGACTGCGGTGGCTGCGGGGCAGATCAAGCCGCCGCAGGTG
GAAATCGTCAGCGGTGCGACCGTCACCGTGCTTGTGATGGGCGACAGTGTTGTGCGTTCTGCGGTGGGGC
TCATCCGCAGCGGACGTCTCGGCAATGCGCCGGTGCAGGCAGTGGTTGCCGATGCGCCGCGCGCCGTCAA
CATGGATCTCGTTGAGGAAAAGGACTGGCAGACGCTGATAGGCGATGGCTCGGTGCGCAGTCTCAAGCTG
ACCGTTGGCGAGGTGACGCAGGCTTTCCGCGATGCCAAACATGACGAAGCTGCTGCAAATCCTGAAACTG
CCGACCCGGAAGACGAATTCATCGAGCTTTACGTGGCTCCTGCCTCAGTCCCGTCTATCGGCATCAGCCT
GCTCGGCAAGGAAGGCTATGAGCGGCTCAGGAAGCAGTTGAAGCCGGGCCAGCAGGCTATTCTTGTGGCG
GGTGACGGAGCCTATTCCTTCAAGGGGTCCGGCTATGTGCGCGGCGGCATTTTTGATCGTATCGAACTGA
TGCAGGACGGTCAGGGTGTGCGTTTTCGCGACAAGAACCACACCCGTATTGGCGATCTTATGGCCGATGG
AGCGCCAAGCTTGCGCGAGATTGCGCTGTTCCGCGTGCCGGAAGGCTTTGCCTTCGATGTGACCAGGCCG
TGGGATATGCAGCTTCTGGTGCAGCGCGGTTTCGGTGCGCGCGACAAGGCCAATGTGAGCTATGATGTCG
GTTACAACCTGCCGGAGCAATATATGCTCAAGCAGCCCGAACCTGCGCCTGCAAAGCCTGTGGCAACTGC
CGATGCGCCGCGCCAGCCGCAGCCGGTGGGAGAGGCGACTGCCGCCGACATATTGGGCGAAAACAGCCCG
CTCTGGGTGAAGATGTGGGAAATGAACCGCGTGAATGTGGTCATTGCCGGCATTTCCATTCTCATTCTCG
TCGCGATTTTCTTCTTCCAGGACAGCCTTGTGCGGCATCCGCGCTTTTTCACATGGCTGCGGCGCGGCTA
TCTCCTGTTCATTCTCGTCTGGCTTGGTTTCTACAACAATGCGCAATTGTCGGTGGTCAACGTCCTGACC
TTCACCAATTCGCTGATTACCGGCTTTAACTGGGAATTCTTTCTCACCTCGCCGCTGATCTTCATTCTGT
GGGGGGCAACCGCTGCCGGGCTTTTGTTCTGGGGGCGTGGGCCGTTCTGCGGCTGGCTCTGCCCGTTCGG
CGCCTTACAGGAGCTTACCAACAATCTGGCCCAATGGCTGAAGGTACCGCAGGTCAAGCTGCCCTGGGGG
CTGCATGAACGCCTGTGGCCGCTGAAATACATCATCTTCCTCGGCCTGTTCGCCCTGTCGCTTTATTCGA
TGGCACTGGCGGAACTCTTTGCGGAAGTCGAGCCGTTCAAAACCTCGATCATCCTCAAATTCGCGCGTGA
CTGGCCATTTGTGATCTATGCGCTGACGTTGCTTGCCGTGGGCCTTTTCGTTGAGCGTTTCTACTGCCGC
TATCTGTGCCCGCTCGGTGCCGCGCTCGCCATTCCCGGACGCATCCGCATGTTTGAATGGCTGAAGCGGT
GGCAGGAATGCGGCTCGCCCTGCCAGCGTTGTGCCAAGGAATGCCCGGTCGAAGCGATCCATCCTGAAGG
GCAGATCAACGTCAATGAATGCATCTACTGCATGCATTGCCAGGAGCTTTATCACGACGATCAGCGCTGC
CCGCACATGATCCAGGTGCGTGTAAAGCGCGAAAAATTTGCAGCCCGCAATGCACCTCTCGCAGCGGCTG
CCGAACGTGGCGGCGGTCCAGCCAGGCCTATCATCTCGGTCAAGGGAAAGCCGGTGGAAACACCCGTCAA
TCCCGGTCCCGCGGCCTGA
>NC_011962.1:134125-136344 Cereibacter sphaeroides KD131 plasmid pRSKD131A, complete sequence
ATGCCGTCCCTTCCGGCCTCCGGCCGCCTCATAGCCCTGTGGCTCGCGGCCCTGCTGACCGCCCTCCTGC
TGCCCCTCGCCGCCGCGCGCGCCGATGCGCCCTTCATCACGAAGTTCGCGGCCGAGGTGCCCGCCTCCGA
GCTCGTGCCGGGCGCCGACGGCTACGGGCCCCTGCGCGAGGATCTGGCGGTCGTGCCGGTCCTAAAGGGG
CAGGGGACGCTGGGCTATGCCTTCGTCACCTCGGATTTCGTGGGCACCACCGGCTATTCCGGCAAGCCCA
TCCATGTCCTGATGGCGGTGGGCCTCGACGGCCGCGTCATTGGCGTCGATCTTGTCAAACATTCCGAGCC
CATCGTGCTGGTGGGCATCCCCGACGCCAGGATCCGCAGGATGGTGGGCGGCTATGTCGGGATGGATCTG
GTGGCCGAGGCCGCCGAGGAAGGCTCCGCCCACGAGATCGACATCATCTCGGGCGCGACCGTCACCATCA
TGGTGATCGACGATTCCATCGTGCGCTCGGGGCTGAAGGTCGCCCGCGCGCTGGGTCTGGGCGGGCTCGC
CGCGACGGTCGCGCCGCAGGGCCCGCGGTTCGAGATCGACCCCGAGGCCCCGGCGCCCGCCGACTGGCTC
ACGCTCGTGGGCGACGGCACGCTGCGGCGGCTCTCGCTCGACGTGGGCCAGATCAACGCGGCCTTCGCGG
CCCACGCCGATCCGCGCGCGGCCGAACGCCCGCAGCCCGGCGCCGAGGGCGACATCTTCATCGACATGGT
GGCGGGCCTCGTGAGCGTGCCCGGGATCGGGCAGAGCCTGCTCGGTCCGGCCGAGGCGCAGAACCTCGCG
GGCTGGCTGGCGCCCGGAGATCACGCGCTGATGCTGGCCGGGCGCGGCGCCTATTCCTACAAGGGCTCGG
GCTATGTGCGCGGCGGCATCTTCGACCGGATCGTGCTGGTGCAGGGCGACGTCTCGATCCGCTTCCGCGA
CCGGATGCACCGGCGGCTCGGCGCGCTGGCAGCTACCGGCGCGCCCGAGATGACCGAGATGGACCTCTTC
CGCATCCCGGCGGACTCGGGCTTCGATCCGACCGAGCCCTTCCGCATCCAGCTTCTCGTGCAGCGCGAGG
TGGGGCCGATCGAGAAGGTCTTCACCACCTTCGATCTGGGCTACGACCTGCCCGACCGCTATCTGCGCCC
GCTGGCGCCGCCGCCCGCCGCGCGGGCCGCGCCCGAGGAGCCGAGCGAGGCCGCGGCGCAGGCCCAGCTC
TGGAAGCGGATCTGGCAGGACAATACGGGCCGGATCGCGGCACTCCTGACCATGCTCGGCGTGCTAACGG
CGGCCTTCTTCTTCCAGTCCTTCCTGACCGCCTCGGCCCGGCTCACCTTCTGGTTCCGCATCGGCTTCCT
CTCCACCACGCTCGTCTTCCTCGGCTGGTATGCCAATGCCCAGCTCTCGGTGGTGAACCTGATGGCGCTG
GTGGGCTCCTTGCGCGGCGGCTTCAGCTGGCAGGCGTTCCTCCTCGATCCGATGACCTTCATCCTGTGGT
TCTCGGTGGCGGCCGCGCTCGTCTTCTGGGGCCGGGGCGCCTATTGCGGCTGGCTCTGCCCCTTCGGCGC
GCTGCAGGAGCTGACCAACCGGCTGGCCAAGCTCGCCCGCATTCCGCAGTTCACGCTGCCCTGGGGCCTG
CACGAGCGGCTCTGGGCGGTGAAATACATCCTCTTCCTCGGCCTCTTCGGCGTGAGCCTCGCCTCGATCG
AGCAGGCCGAGCATCTGGCCGAGGTCGAGCCCTTCAAGACCGCGATCATCCTGAAGTTCGACCGCGCCTG
GCCCTTCGTCCTCTATGCGCTGGTGCTGCTGGGGATCGGGCTCTTCGTCGAGCGCTTCTACTGCCGCTAT
CTCTGCCCGCTGGGCGCGGGCCTCGCGATCCCGGCGCGGATCCGCATGTTCGACTGGCTGAAGCGCTACC
GCGAGTGCGGCAATCCCTGCCAGACCTGCGCCCGCGACTGCATGGTGCAGGCGATCCATCCCACCGGCGA
GATCAATCCGAACGAGTGCCTGAACTGCCTCAACTGTCAGGTCCACTACCAGTCGAAGACCACCTGCCCG
GTGGTCATCAAGAAACTCAAGCGCCGCGAGACGGCCTCGGCGAACACCGCCGCCGTCCGCGATGCGCTGG
AGCAAGCCATCCAGAACCATCCAAACGTGAAGGGAAAAGCCTATGTCTGA
>NZ_CP004388.1:c3557821-3555482 Thalassospira xiamenensis M-5 = DSM 17429 strain M-5 chromosome, complete genome
GTGGTTGTTGTATCTGGATCATTTTCGTTATCGGGCTTGCGCCTGCTTCTGCTGGCAGTGATCAGTTGGG
GGCTTGCGTTCACGAGCAGTTTTGCCGGGACGCTTGACGATTATGTCGTGTCGCTTGATGCCGGAAGCAT
CATGCCCGGAGCCGATCATATCGGCGAGGAGCAAACAACAGATCATCTTGTTCCCGTCTATAGCGGCAGT
AACCAGCTTGGTTACATTTTCCTCAATAGCGACTGGGCCAATTCGGTTGGTTATTCCGGCAAACCAATCG
ACATTCTGGTCGGCATCTCGATGCAGGGTGTTATTACCGGTGCACGACTGGTTGCCCACAAAGAACCGAT
CGTGCTGGTTGGCATTCCTGAAAGCAAAATCACGGACTACATCGCGGGCTATACCGGTTTTAACATAGCC
GAATATGCCCGCAGCGAAGAGCTGGATGCGTTGCCTGACGATATCGTGAGTGGTGCCACCGTCACCATCA
TGGTGATTGACGATTCAATTCGGCGCTCGGCAATCAAGGTGGCCCGAACACTTGGTCTGGGCGGGTTGGC
GCAGCCGGGCGGCAAGGGCGACAAATTCGCCGTCGATATGTCGCAAGACGGGCAGGCAAGCTGGGATGAA
TTGCTTGGCGACGGGTCGGTTAGGCGTCTGTCGCTATCGCATGACGATGTTGCGCAGGCCTTCGAGGGAA
CTGACGACAGAGGGCAAGGTAAAGGTAGTGGCAACGATCAAGCCAGGATCGCTACCGACGGCCCGTTCAT
TGATCTATATACCGCTCTCGTTTCCATTCCGATGATCGGACATAATCTGCTGGGCGATGCGGAATATGCC
AATCTTCAGAAGGTTCTGAAGCCCGGCCAGCAGGCGTTGCTTGTTGCGGCGAACGGTGAATATTCCTTCA
AGGGTTCAGGCTATGTCCGCGGCGGGGTGTTTGACCGTATTCAGGTTATACAGGGCGATAACAGTGTCCG
TTTCCGTGACAAACATCACAAGCGCCTCGGGGAAATTGCGGCCGAGGGTGCGCCGCGTTTCAGGGAAGTT
GCCCTTTTTGTTATCCCCGAGGAAGTGCCGTTTGATCCAACTGTGCCGTGGCATTTGCAGCTTCTGGTCC
AGCGCCAGCTAGGCGCTTTGGAAAAGGCCTTTACGACATTTGGCGTCGACTATGCACCGCCGGTGAAATA
TCTGCGCAAGATCGATGTTGCGACGGCGGCACCGGATAATGTTTCGGAAAAAGCCAACGAGGTTGGCGTA
CAGAAATCCGGTACCGATACCCAAAACCGGGACGCGCTTTGGAAGCGGATATGGACGAACCGGATTGTCG
ATATTGTTATCCTGTCTTGCGCAACCCTGCTTCTGACCGGCTTGTTCTTCTTCCAGGACTGGTTTGTCCG
CCGTCGCAAACTGACGCAGCGGATACGGACCGGGTTCCTGATCTTTACCGTGGTCTGGATTGGATATTAT
GCCAATGCACAGCTTTCGGTCGTCAATGTCCTGACGGTTGCCAATTCCTTCGGGTCGGGTTTTGACTGGT
CCTATTTCCTGATGGATCCGCTGATCTTCATGCTGTGGTTTGCGGTTGCGGCGTCACTGATATTCTGGGG
ACGCGGTGCATATTGCGGGTGGCTTTGCCCGTTTGGCGCACTTCAGGAACTTTTGAACAAGCTGGCCAAA
CAGCTTCGCATTCCGCAAATCGCGGTTCCCTTTGGCCTGCATCAGCGCCTTTGGCCGATCAAATATATCG
CCTTTCTGGTTCTGTTTGGCATCTCGTTCCATGCGTTCGATCAGGCCGAGCATCTGGCCGAGATCGAGCC
GTTCAAGACGGCGATCATTCTTTCCTTCATGCGCGATTGGCCGTTCGTCCTGTTTGCGGTTCTGCTGTTG
GTCGCGGGCCTTTTCATCGAGCGGTTTTACTGTCGTTACCTTTGCCCGCTGGGGGCGGCTTTGGCGATAC
CTGGTCGGATCCGGGTCAATGACTGGCTGAAACGGTATCGTGATTGTGGTTCCCCCTGCCACCGGTGCGC
AAACGAATGCATGGTTCAGGCCATTCATCCTGACGGGCACATTGACCCGAATGAATGCCTGTACTGCCTG
CATTGCCAGGAACTGTATTATGACGACCAGAATTGCCCGGTCATGATCCAGAAACTGGCCCGGTTTGAAC
GTCGCATGGCACTGCAATCCGGTTCAAAAACTTCCAGACCTCAAACGAAAACCGGAACGACTTCTCATTC
GAAACCATCGTCCGCGAGCTGTGGCTCCGGTGGATGCGGCGCAAGTTGTTCCAATCCGAAGTCTTCGGAC
GGAAACAACGGTGCGTCTAACCAGCTGTGA
>NC_014035.1:c63497-61329 Rhodobacter capsulatus SB 1003 plasmid pRCB133, complete sequence
ATGCGCAGACCGACCTTTTTCCTTTCCCTTTGCTGCGGGCTGGTGTTCGGGCTTTTGGCGGTGCTGTCGG
GGCCCGCGCGGGCCGCGGAAACCGTGCTGGAAAAATACCTGCCGCAGATCGCGGCCGCAGATCTTGTCCC
GGGCGCCGACGGTTTCGGCCCCCTGCGCGAGGATCTGGCGGTTGCCCCGGTGCTGCAGGGGCAGACCCAA
CTCGGCTGGGTCTATGTGACCTCCGATTTCGTCGGCACCACCGGCTATTCGGGCAAGCCCATCCATGTGA
TGATGGCGCTGGACCCCGCGGGCAAGGTGATCGGCGCGCAGTTGGTCAAGCATTCCGAGCCGATCGTTCT
GGTCGGCATCCCCGAGGCCAAGGTCAAGGCGCTGGTCGGCTCCTATATCGGCGTCGATCTGCCGAAAGCC
GCCGCCGACAAGGCCACGGCGCATGATCTGCAGATCATTTCGGGCGCCACGGTCACGGTGATGGTGATCG
ACGATTCGATGCTGCGATCGGGGATCAAGGTCGCCCGGGCGCTTGGCCTGGGTGGCATGAGCGCCGAGGT
GGCGAGTGGCCCGAAGGCCGAGATCAACCCGGAGGCCCCTGCCCCCGAAGGCTGGCTGTCGATGCTGGGC
GACGGCACGGTGCGGCGGCTGTCGCTCGATGTCGGTCAGGTGAACGAGGCTTTCGCGGCCCTGCCCGATC
CGCGCGCCGCCGCCCGGGCGCTGCGCGAGCCGCCGCAGACAAGCTTCATCGACCTGAATCTGGCGCTGGT
CTCGGTGCCCGGCATCGGCAAGGCGGTTCTGGGCCCGGCCGAGGCGGCAAACCTGCAGGCCTGGCTCAAG
CCCGGCGAAGCCGCCGTGGCCGTGGCGGCGAACGGGCTTTATTCCTTCAAGGGCTCGGGCTATGTCCGCG
GCGGCATCTTTGACCGCATCGTGCTGGTGCAAGATGACGTGACGGTGCGGTTCCATGACCGCGATCACCG
CCGTCTGGTCTCGCTTGAGGCCAAGGGCGCCCCCGGCTTCACCGAAACCGACCTGTTCCGGATCCCGGCC
GATCTGGGCTTTGACCCTGCGAAACCGTTCCGGCTGCAGCTTCTGGTGCAACGCCCGGTGGCGGCGACGG
ATAAGGTCTTCACCACCTTCGATCTGGGCTATCAGCTGCCTGCGGGCTATCTGAAACCCGTGGCCGTGGC
GGCGCCCGCCCCGGTCGAGGAAACCGCGGCGCAGGCCGATCTGTGGCGGTCGATCTGGGCGGGCAAGCGC
CTTGAGATCGCCGTCACCGGGGCGATGCTGACCGTTCTGACGCTGGTCTTCTTTTTCCAGAACGCGATGA
CGCGCAATGCCCGGGCCTTCTTCTGGTTCCGCATGAGCTTCCTGACGGTGACGCTGGTGTTCCTGGGCTT
TTACGCCAATGCGCAGCTTTCGGTGGTCAATCTGATGGCGCTTTTCGGCGCGCTGACCACCTCCTTCAGC
TGGCAGGCCTTCCTGCTTGATCCCTTGACCTTCATCCTGTGGTTTGCCGTCGCCGCCGCGCTGCTGTTCT
GGGGCCGCGGCGCCTATTGCGGCTGGCTTTGCCCCTTTGGCGCCTTGCAGGAAATCACCAACCGCATCGC
CCGCGCCCTGCACATTCCGCAATGGACCCTGCCCTGGGGCCTCAATGAACGGCTTTGGCCGATCAAATAC
ATGATCTTCCTTGGGCTGTTCGGGGTCTCGCTGGGCTCGATCGAACAGGCCGAACATCTGGCGGAAATCG
AGCCCTTCAAGACCGCGATCATCCTGAAATTCGTGCGCGCCTGGCCCTTTGTCGCCTATGCCGCCGCGCT
GCTGCTGGCCGGGCTTTTTGTCGAGCGGTTCTATTGCCGCTATCTCTGCCCGCTGGGCGCGGCACTCGCC
ATTCCGGCGCGGCTGCGGATGTTCGACTGGCTCAAGCGCTACCACGATTGCGGCAACCCCTGTCAGGTCT
GCGCGCATGACTGCCCGGTGCAGGCGATCCACCCCACGGGCGAGATCAACCCGAACGAATGCGTCACCTG
CCTGCATTGCCAGGTGCTTTACCAAAGCCACGCGCGCTGCCCGGTGGTGATCCGGCAGGACAAACGCCGC
GCCGCCGTGGCGCCGACATCGGCGTCGGTGCCGCGCGATCTGCGCAACCATCCCCATACCCCTCACTGA
>NC_007624.1:c910536-908278 Brucella abortus 2308 chromosome II, complete sequence
ATGGGCCAGTTGGGCCTTTTACTGTTTCTGGCCATGCTGGCCGTCGCGCCTGCGCGCGCGGCAGATATTG
GAAAATATCTTCCTTCTCTTGATCCGCAGGTGCTGTTTCAGGGGGCTGACAGTATCGGCGAGCCACAGGG
CGAGCCGCCGATCGCGCCGGTGAAGAAGGGGAACGAGCTTCTAGGCTATGCCTATCTGAACTCGGATTTC
ACAAACGCCACCGGCTATTCCGGCAAACCGATCCGTATCGTTGTGGGCATTGATACCAAGGGCGTCATTC
GCGGCTTCAAGCTGGTGGACCACAAGGAGCCGATCGTGCTGATCGGCATTCCGGAACCCAAGGTCGTTGC
TGCGCTCAACTCGCTGGTCAATAGCGACATGACTGCGGTGGCTGCGGGGCAGATCAAGCCGCCGCAGGTG
GAAATCGTCAGCGGTGCGACCGTCACCGTGCTTGTGATGGGCGACAGTGTTGTGCGTTCTGCGGTGGGGC
TCATCCGCAGCGGACGTCTCGGCAATGCGCCGGTGCAGGCAGTGGTTGCCGATGCGCCACGCGCCGTCAA
CATGGATCTCGTTGAGGAAAAGGACTGGCAGACGCTGATAGGCGATGGCTCGGTGCGCAGTCTCAAGCTG
ACCGTTGGCGAGGTGACGCAGGCTTTCCGCGATGCCAAACATGACGAAGCTGCTGCAAATCCTGAAACTG
CCGACCCGGAAGACGAATTCATCGAGCTTTACGTGGCTCCTGCCTCAGTCCCGTCTATCGGCATCAGCCT
GCTCGGCAAGGAAGGCTATGAGCGGCTCAGGAAGCAGTTGAAGCCGGGCCAGCAGGCTATTCTTGTGGCG
GGTGACGGAGCCTATTCCTTCAAGGGGTCCGGCTATGTGCGCGGCGGCATTTTTGATCGTATCGAACTGA
TGCAGGACGGTCAGGGTGTGCGTTTTCGCGACAAGAACCACACCCGTATTGGCGATCTTATGGCCGATGG
AGCGCCAAGCTTGCGCGAGATTGCGCTGTTCCGCGTGCCGGAAGGCTTTGCCTTCGATGTGACCAGGCCG
TGGGATATGCAGCTTCTGGTGCAGCGCGGTTTCGGTGCGCGCGACAAGGCCAATGTGAGCTATGATGTCG
GTTACAACCTGCCGGAGCAATATATGCTCAAGCAGCCCGAACCTGCGCCTGCAAAGCCTGTGGCAACTGC
CGATGCGCCGCGCCAGCCGCAGCCGGTGGGAGAGGCGACTGCCGCCGACATATTGGGCGAAAGCAGCCCG
CTCTGGGTGAAGATGTGGGAAATGAACCGCGTGAATGTGGTCATTGCCGGCATTTCCATTCTCATTCTCG
TCGCGATTTTCTTCTTCCAGGACAGCCTTGTGCGGCATCCGCGCTTTTTCACATGGCTGCGGCGCGGCTA
TCTCCTGTTCATTCTCGTCTGGCTTGGTTTCTACAACAATGCGCAATTGTCGGTGGTCAACGTCCTGACC
TTCACCAATTCGCTGATTACCGGCTTTAACTGGGAATTCTTTCTCACCTCGCCGCTGATCTTCATTCTGT
GGGGGGCAACCGCTGCCGGGCTTTTGTTCTGGGGGCGTGGGCCGTTCTGCGGCTGGCTCTGCCCGTTCGG
CGCCTTACAGGAGCTTACCAACAATCTGGCCCAATGGCTGAAGGTACCGCAGGTCAAGCTGCCCTGGGGG
CTGCATGAACGCCTGTGGCCGCTGAAATACATCATCTTCCTCGGCCTGTTCGCCCTGTCGCTTTATTCGA
TGGCACTGGCGGAACTCTTTGCGGAAGTCGAGCCGTTCAAAACCTCGATCATCCTCAAATTCGCGCGTGA
CTGGCCATTTGTGATCTATGCGCTGACGTTGCTTGCCGTGGGCCTTTTCGTTGAGCGTTTCTACTGCCGC
TATCTGTGCCCGCTCGGTGCCGCGCTCGCCATTCCCGGACGTATCCGCATGTTTGAATGGCTGAAGCGGT
GGCAGGAATGCGGCTCGCCCTGCCAGCGTTGTGCCAAGGAATGCCCGGTCGAAGCGATCCATCCTGAAGG
GCAGATCAACGTCAATGAATGCATCTACTGCATGCATTGCCAGGAGCTTTATCACGACGATCAGCGCTGC
CCGCACATGATCCAGGTGCGTGTAAAGCGCGAAAAATTTGCAGCCCGCAATGCACCTCTCGCAGCGGCTG
CCGAACGTGGCGGCGGTCCAGCCAGGCCTATCATCTCGGTCAAGGGAAAGCCGGTGGAAACACCCGTCAA
TCCCGGTCCCGCGGCCTGA
>NC_020527.1:645343-647610 Sinorhizobium meliloti 2011 plasmid pSymA, complete sequence
ATGTACCAAGCAGCGATACATAAGAACCTATTCAAGCGCCTTCTGCGCGGCCTCGTCGCTCTCTGCATCG
CTATGTTGTTGGCCGGCCCAAGCATGGCCGCGGGCCAACTGTCCAACTATCTTCAAAAGGTGCAGCCGCA
GCAGATTTTTCCAGGTGCAACCCGCTTCGGCGAGGTCACCGGCGATCCCCCGATCGCACCCGTCTTCCGC
GGCGAAAGCCTGCTGGGTTACGCGTATCTCAATTCCGACGTCACAAGCTCCGTCGGCTATTCCGGCAAGC
CCATCCATATCGTGGTGGGAATCGATCCGAAAGGCGTCGTACGCGGGCTGAAGCTCGTCGACCATAAGGA
ACCGATCGTTCTAATAGGCATTCCCGAAGCGAAGGTCGTTGCCTCTGTCAATGCGCTCATCGGCAAGGAC
CTCGGGCGGGTCTCGGCGGGGGTCGAGGGGCCGCCGCAGGTCGACATCGTCAGCGGCGCCACCGTGACCG
TACTGGTGATGGGCGACAGCATTGTCCGTTCCGCCCTAAAGCTAATCCGCGGGAACAGGTTCGGCGCCGA
CGCCGTCGCGCCCGAGCAATCGTCCGAAATCCGCAAGGTCGACCTCTTAAGGACGGGGACGAGCGACTGG
GAGACGCTGGTTGGCGACGGATCGGTGCGAAGCCTTCGCCTTACGGTGGGCGAGGTCACGGAAGCGTTCC
GCCAGGCCGGCCAGCCGGCAGCCGCCGACCGGCCCGAGACGCACAGTCCCGGCGATCGGTTCATCGATCT
CTACATCGCGCCGGTGAGCGTGCCGGTGATCGGAAGGTCGCTGCTCGGCGATTCCCGTTACGAGCAGATG
CGCGCCAAGCTGAAGCCGGGAGAGGAGGCGATCGTCGTTGCGGGAGACGGGGCCTATTCCTTCAAGGGCT
CCGGCTACGTCCGTGGCGGCATTTTCGACCGCATTGAGCTTATCCAGGATGGCCAGGGCCTGCGGTTCCG
CGACCGCTACCACACACGGCTGCCAACGCTAGCTGCGTCCGGCGCGCCGCGTCTTCGCGAAATCGCCCTG
TTTGTGGTTCCGGCGGACTTCGGTTTCGACATTGCCGCACCGTGGGAACTGCAGCTACTGGTTCAGCGCA
GCGCCGTCGGGCGCGACAAGGCGGTGCTACCTTACAATCTGAGCTATGTCCTGCCGGACGCCCATGTGAC
CGTCGAGGCCGCAGCAGCGCCGTCGCCGGTCGAGCCAAGCATCGCCGAACAGGCAACACCCGCCGAGCCG
ATCCCGGAAGGCGAGGCCCTCTGGGTGAAGATGTGGGAGATGAACCGGGTGTCGGTGGCGGTCACGATGG
CTGCCGTGCTCGTGCTGACCCTGATCTTCTTCTTCCAGGACTGGCTGGTGAAGCGGCCGGCGCTGTTTGC
GTGGGTCAGACGCGTCTACCTGCTCTTCACGCTGGTGTGGCTCGGCTGGTATGCCAACGCCCAGCTCTCT
GTTGTCAACGTCCTGACATTCTTTAACTCCCTGGTGACGGGCTTCCATTGGGAGTTCTTTCTCTCCGCCC
CCTTGGTGTTCCTCCTGTGGGGGAGCGTCGCCGCGGCGCTGCTGTTCTGGGGGCGCGGCCCCTTCTGCGG
CTGGCTATGCCCGTTCGGCGCGCTGCAGGAACTGACGAACAATGTCGCGCGATGGCTGAAGGTGCCTCAG
GTGAGAGTGCCGTGGGGCCTGCACGAGCGGCTCTGGCCGATCAAATACATCATCTTTCTCGGCCTGTTCG
GGCTGTCGCTCTACTCCCTCGCGCTTGCCGAGATGTTTGCTGAAGTCGAGCCGTTCAAGACGGCGATCAT
CCTGAAGTTCGCCCGCGAATGGCCCTTCGTCGTCTTTGCGCTCACCGTGCTCGCGGCCGGCCTTTTCATC
GAACGGTTCTACTGCCGCTATCTTTGCCCGCTGGGCGCTGCACTCGCCATTCCTGGCCGGATCCGCATGT
TCGAGTGGCTGAAGCGGTGGCCGGAATGCGGCTCGCCCTGCCAGCGCTGCGCCAAGGAGTGTCCGGTCCA
GTCCATCCACCCTGAGGGCGCCATCAATGTCAACGAGTGCATCTACTGCATGCACTGCCAGGAGCTTTAC
CACGACGACCAGCGCTGTCCGCACATGATCCAGGTGCGGCTGAAACGCGAAAAGTTCATGGCGCTTTCCA
CCCCGGCATCGCGGGGGGAAGCGCCGGCGAAGACCGTCGTAACCCACAAGGGCGCCCCGATCAGAAAGGC
TGACGCGGCGCCGGAAAACCCCGTCTGA
>NZ_LT629689.1:c2353920-2351791 Pseudomonas extremaustralis strain DSM 17835 chromosome I
ATGGCTCGCTCCTCGCACCTGACACTCCGCTGGTTGGTCATGTCAGCGTTGCTGATGTTCTTCGCCAGCG
CCCAGGCCCGGCCTTACGGTGACATCGAACAGCAACGCATCGACAAGACCTTCCCCCAGCACGATGGGGT
GTCGGCCCCCGAGGGGCGGTTCAAGGTGCGTACGGTCAGCGCAGCCGGCAAGCCCATCGGCTATGTGTTC
CAGAGCCTGGACGTGCTGGCGATCCCGGCCTATTCGGGCAAGCCGATCAACACCCTGGTGATCCTCGACA
CCGCCGGTGTGATCCGCGATGCCTACGTACTGGAGCATCACGAGCCGATCCTGCTGATCGGCATTCCCGA
GGTCAAACTCCACGAATTCACCGCGCACTACGCGGGTGTCGATGTGCGCCAGCGTGTGGTGGTCGGGCGT
TCCAGCGACCCCAAGGCGGTGACGGTGGATGCGATTGCCGGCGCGACCGTGACGGCCATGGTGGTCAACG
AAGGGGTGATGCGCGCGGCCCGTGAGGTGGCGGTGTCGCTCAAGTTGATCGACGACAAGGCCGCCACCGC
GCAGAAAGTCGCGTTGATCCGCAGCGATGTGTTTGCCCCCGCCACCTGGGCGCAGTTGACCGGCAACGGC
GCGATCCGTCGCTTGCTCTTGACCCGTGGCCAGGTCGACGCCGCCTTCAAGGACACCGCCGCCGAAGCCG
GCGCGGCGCCCGATGAAACCTTCATCGATCTCTATGTGGCCGACATCAACCCGCCGAGTATCGGTCGCAA
CCTGTTGGGCGATGCCCACTACCGCAACTTGATGCAGGCGCTCAAACCCGGCGAACAGGCGATTGCCGTG
CTCGGCCGTGGGCTGTTTTCGTTCAAGGGCTCGGGCTATGTGCGCGGCGGGATTTTCGACCGGGTGCAGT
TGCGCCAGTTCGGCAACGTGATCAGCTTTCGCGACCTCGACCACCGGCGCATCGACGATGCCTATGCCGA
GGGCATGCCGGCCTTCGACGAGATGTCGATATTCATCGTGCGTGCCCAGGCCGGCTTCGACCCCGGCTCG
GCCTGGACCCTGGAACTGCTGGTGCGGCGCCAGACCGGTCCGGTCAGCGGCACGTTCAGCAGTTTCGAAT
TGCCCTACCAACTGCCGGAACAGTACCTGGAGCGGCCACTGCCCACCGCCGCCGAACAAGCCGCGCTGGA
TGAGGCCAGCCGTCCGCTGTGGCTGAGCATCTGGTACCAGAAGCAAGTCCAGGTGCTGGTGCTCGGCGTC
GCGCTGCTGCTGCTCACCGCAATCCTGTTCCTGCAGGACAGCCTGGCGCGGCGCCCGCGTCTGTTGCACT
GGCTGCGCCGTGGCTACCTGGTGTTTACCGTGGGGTTCATCGGTTGGTATGCGCTGGGGCAGTTGTCGGT
GGTCAATGTGCTGACCTTCGTGCATGCGCTGGTCCAGGACTTCCGCTGGGAGCTGTTCCTCACCGACCCG
CTGATCTTCATGCTCTGGGTGTTCACCGCCGCCAGCATCCTGCTGTGGGGGCGTGGGGTGTTCTGCGGCT
GGCTGTGCCCGTTCGGCGCGTTGCAGGAGCTGCTCAACGAAGCGGCGCGGCGCCTGAAGATCCGTCAGTT
CGAATTGCCCTTCGCGGTGCATGAGCGGCTGTGGGCGATCAAATACCTGATCCTGCTGGTGCTGTTCGGC
CTGTCCCTGGAGTCGATGGCCACCGCCGAACGCTTCGCCGAAGTGGAACCGTTCAAGACCGCCATCACCC
TCAAGTTCGACCGCCAGTGGTGGTTCGTGCTCTACGCCGTGGCGTTGCTGGTGATCAACCTGTTCACCCG
CAAAGTCTATTGCCGCTACCTGTGCCCCCTCGGCGCCGCGTTGGCGATCCCCAGCAAGTTCCGCCTGTTC
GACTGGCTCAAGCGCCGCCAGGAATGCGGCAACCCGTGCCAGTTGTGCGCGAAGGAATGCGAGATCCAGG
CGATCCACCCGGACGGCCATATCAACGCCAACGAATGCCACTACTGCCTCGACTGCCAGATGACCTGGCA
CAACGAAAACAAGTGCCCGCCGCTGATCAACAAGCGCAAGAAGCGCAACAAGGCGGCGCCCGCACAGATT
CCCGTAGTGCAGATAGATTCCAACACTTGA
>NC_008687.1:c1384796-1382616 Paracoccus denitrificans PD1222 chromosome 2, complete sequence
ATGAAGATCCTCCGCCTTGTCCTGACGATTGCGTCGCTGCTGCTTCCCGCGCTGCCGGCGGCTGCCGAAA
GCGTGCTGGCGCAATTGTTGCCCGAACAGGACGCGGCCGAACTGGTGCCCGGCGCCGACGGGTTCGGGCC
GATCCGGGCCGACCTGGCCGTCGCGCCGGTGCTGAAGGGCGGCGAGACCGTCGCCGATGCCTTCGTCACC
TCGGATTTCGTCGGCACCACCGGCTATTCCGGCAAGCCCATCCATACGCTGGTCGCGCTGGACGAGGATG
CGAAGGTCGCCGGCGTCCGGCTGGTCAAGCATTCCGAGCCCATCGTGCTGATCGGCATCCCCGAAGCCAA
GGTCAAGGCGCTGGTCGAGGGCTACAGGGGCCTCGATCTGGTGGCCGAGGCGCAGTCGGGCGGCACCGCG
CATGAGGTCGAGATCATCTCGGGCGCCACGGTCACGGTAATGGTGATCGACGATTCCATCGTGCGCTCGG
GCCTGAAGGTCGCGCGTGCGCTGGGTCTTGGCGGCCTTGCCCCCGAAACCGTGGCGGCCGGCCCGAAATT
CGAGATCGACCCCGAGGCCGTCCCACCCGCCGACTGGCACGAGATGGAGGGCGACGGCACCCTGCGCCGG
CTGTCGCTGGATGTCGGCCAGGTGAACGCGGCCTTTGCCGCCAACCCCGACGCCCGCGCCGCCGAACGCG
CGCTGACGCAGGCGCCCGAGACCACCTTCATCGAGATGCAGGCCGGGCTGGTCTCGGTCCCCGCCATCGG
CGGCGCGCTTCTGGGGCCGGCGCAGGATGCGAACCTGAAAAGCTGGCTGGCGCCGGGCGACCAAGCCATC
GCGGTGATGGGGCGCGGGCTCTACAGCTTCAAGGGCTCGGGCTATGTCCGCGGCGGCATCTTCGACCGCA
TCGTGCTGATCCAGGACGACGTTTCGGTCCGTTTCCGCGACCGCGACCACCGGCGGATGAACGCCATCGC
CGCCGAGGGCGCGCCGGAATTCACCGAGATGGACCTGTTCAAGATCCCGGCCGCCTCGGGCTTCGACCCC
GCGAAACCCTTTCGCATCCAGTTGCTGGTGCAGCGCGAGGTCGGGCCGATCGAGAAGGTGTTCCATACCT
TCGACCTGGGCTACCAACTGCCGCAGAAATACCTGCGCAGCATCGCCCCGGCGCCCGAGGCCGCCGCACC
CGCGGCGCAGGCGGACGAGAGCCAGGCCCAGGCGCAGCTGTGGAAACGCATCTGGCTGGATTCCAAGCCC
AAGATCGCCGGGCTTGCCGCCATGCTGCTGGTGCTGACCGGAGTGTTCTTCTTCCAAAGCTTCACGACCC
GCTACGAGCGCGCCTTCTATGTCTTCCGCATGGCATACCTGACCGTGACGCTGGTCTTTCTGGGCTGGTA
TGCCAATGCGCAACTGTCGGTCGTGAACCTGATGGCGCTGTTCGGCAGCCTGGTGAACGGCTTCAGCTGG
CAGGCCTTCCTGCTGGATCCGCTGACCTTCATCCTGTGGTTCGCGGTGGCCGCGGCGCTGCTTTTCTGGG
GGCGCGGGGCCTATTGCGGCTGGCTTTGCCCCTTTGGCGCGCTGCAAGAGCTGACCAACCAGGTCGCCCG
CAAGCTGCGCATCCCGCAATGGACGCTGCCCTGGGGGCTGCATGAGCGGCTGTGGCCGGTCAAATACATG
ATCTTCCTCGGCCTTTTCGGCGTCTCGCTGATGAGCGTGGAGCAGGCCGAGCATCTGGCCGAGGTCGAGC
CCTTCAAGACCGCGATCATCCTGAAATTCATCCGCGCCTGGCCCTTCGTGGCCTATGCGGCGGCGCTGCT
GATCGCGGGGCTGTTCGTCGAGCGGTTCTATTGCCGCTATCTGTGCCCGCTTGGCGCGGCGCTGGCGATC
CCGGCCCGGATGCGCATGTTCGACTGGCTCAAGCGCTATCACGAATGCGGCAATCCCTGCCAGACCTGCG
CCCGGCAATGTCCGGTCCAGTCGATCCATCCGACGGGCGAGATCAACCCCAACGAATGCATCAACTGCCT
GCATTGCCAGGTGCTCTACCAGTCCGAAACCACCTGCCCGGTGGTCATCAAGAAGTTGAAGCGGCGCGAG
GCCGTGGCCGCCGGCAGCATGCCCAAGCTGGGCCAGCCACCGGCCGGCCATCCCAACGCCGCCCGCAAGA
TTGAAGCTTAA
>NZ_HG426962.1:c520497-518206 Kingella kingae KK12, whole genome shotgun sequence
ATGTCTCGTATTCATTTACGTTCTTTTTATACATTCATCATTCAATGCTGGATTTTGTTGTGTACGTTGG
CATTGGCTGTGCCCGCGTATGCAGAACGCTTGCCTGAATTGATTAAGCAAGTGCAGCCTGCCGATATTTT
CCCCAACGCAACACGTTTTGGCGAACCCGAAGGCAAGCCGATGACGGCAAAAGTGTTCCAAGGCGATAAA
GAAGTCGGCGTGGTTTATATCACGTCCGATGTTGTGAACACACGTGGCTATTCCAGCAAACCGATTGACA
CCATTGTCGCGCTAGACAAAGACGGCACGATTATGGGTGCGCGTATGCTCAAACACAACGAGCCAATTTT
GCTGGTGGGCATTCCTGTTTCCAAAGTGGATACGTTTATCAACGGCTACATTGGCATGAATCCAACCAAA
AATCCGCCGCAAGCAGGTTCAACGCCGTCTGAAATCGTAACAGGCGCAACGGTAACGGTAGTCGTGATTG
GCGACAGTATCGTGCGTTCTGCTCGCGTGATAACCGCGCAAATGAATAAGCAAAATGGTGTGCAGGCTGC
TTCCAATGCTGCGGTGCAAACACGCCCACATCGTTTGCCCAATATGGATAAGCAAGATGTGTTGTCTTGG
GACGATTTATTGCGACAAGGCGCGGTGCAAAAACTGCATTTAACCATTACCGATGCCAATCAATTATTGG
CAAAAAATAACCCCGATGCCGACAAAAAAGCCGAACAAGGCAACCCAGATGACACGTTTATTGATTTATA
TACCGCCGTTGTGTCGCAACCGTCTATTGGTAAAAGTTTGTTGGGCGAAGACGGCTACAAACAACTGACG
GCGAGCTTAAAACCCAATCAAACCGCGATTGTGGTGGCAGGCGATGGACGTTATTCGTGGAAAGGTTCGG
GTTATGTCCGTGGTGGTATTTTTGACCGTATTGAAGTCATTCAACACGACGACGGCTTCCGCTTTACCGA
TTTGCAACACACGCGCTTGCTGGATTTAAAAGCCGCTGGTGCGCCGCATTTAAAAGAAGTATCGCTGTTT
GTTACGTCTGACGACAACAAACTGGACGCAGCCGAGCCATGGCGTTTGCAACTGACGATTCAACGCGAAA
TTGGCGTAGAAAACAAAGCGTTTGTGACGGTAGATTTGCCCTATCAAATGCCGCAGTCATTTACGGTTGA
TGACCCCAATGGCGAACCTGTTGTGATTGTCCAAGCTGCACCTGTGCAGGCTGCTTCGGATACTACTGCT
GCTGGTGTCGATGCAGCAGGCGATTTGGACGAACAAGACAATCCGCAACGCGATTTGTGGAAGCGTATTT
GGCAAGACAAAATGCCGCATGTTGTTGCGATTGGTTTGATGTTGTTGATTTTGACTGCGGTGTTCTTCTT
CCAAGACAAGATTGTGAAATACGAGAAAGCCTATTTGCGTTTTCGCTATGCGTATTTGACGGTAACGTTG
CTGTATGTGGGCTGGTATTTGCACGCGCAGTTGTCGGTGGTCAATGTATTGACGCTCACATCGTCTATTG
TGCAGCACCATTTTAGCTGGGACTATTTCTTGATGGACCCATTTATCTTTGCATTATGGAGTGCCACAGC
GATGTCGATGTTGCTGTGGGGGCGTGGCGCATTTTGTGGTTGGTTGTGTCCGTTTGGCTCGCTGCAAGAA
TTGACCAATGCGATTGCGAAAAAATTTGGCGTGAAGCAGATTACTGTGCCATTTGGCGTTCATACACGTT
TAACCGCGATTAAATATATGATTTTTGTGGTGTTGTTTGGCGTGTCGCTGTATGAATTGGGTTTTGCCGA
AAAATTGGCGGAAGTTGAACCATTTAAAACTGCAATTATTTTGCATTTTGTGCGCGAATGGTGGTTTGTG
CTGTTTGCAGCGACATTATTGGTGGCAGGTTTATTTATTGAACGTTTTTTCTGCCGTTACTTGTGTCCTT
TGGGCGCAGCGATGGCAATTCCTGCTAAATTGCAAATTTTCAACTGGTTGCGTCGTTATTCAATGTGTGG
CAATCCGTGCCAAATTTGTAATCACGAATGCCCAGTACAGGCGATTGCACCAGAGGGCGACATCAATGTA
AACGAATGTATCCAATGTTTGCATTGCCAAGTGATGTATAACCACGAAACACGTTGCCCACAAGTGGTGG
CAACCAACAAGAAAAAAGCCAAACAAGCGGCTGCCAAAGCGGAATTGAACGAGCAAAAAGCGGAACGAAA
TCCGCCAGCCGAACAGGTGGTACAGTTTGTTGGCAAAGACAAAGAAAGTTAA
>NZ_CP021763.1:1722539-1725157 Ralstonia pseudosolanacearum strain RS 476 plasmid unnamed, complete sequence
ATGCCATCCCGAAACCAAGGGATCGCGGCCTGGGTGGCCGCCTTCCTTCTGCTGCTGTTGGTGGGCGTGC
CGCCGGCGCTGGCCGGCCGTGGCGCGTATGAAGCCGAGCTGCCGGCGAACCTGACCGAGGCCAGGGACCT
GTGCGCGCTGGTGCCGTGCACCGACGTGTTTCCCGGCGCGGCGCGTTTTTCCGAACGCATGGGGCAGCCG
CCCTATGTCGAAGCCTACGGCCCGGCGCAAGGCGGCAAGGCGCCGCTGCTGGGCTACGTGATGCTGTCCA
CCGACATCACCGACATTCCCGCCTATTCCGGCAAGCCCGTGGTGACGCTGATCGGCATGGACCGGCAAGG
CCGCTATGTCGGCGTCAAGGTCCTGAAGCATTCCGAGCCGATCCTGCTGCTGGGGATTCCGGAGTCCGCA
CTGCTGAACTTCAACAAGCAGTACATCGGCAAGTCGGTCAAAGACAAGATCGAGGTCGGCCAATCGCGCG
CGGACGAGGGCGTGCTGGGTGTCGACGCCATCTCCGGCGCCACCGTGACCGTGATCGCCCAGAACCAGGT
GCTGACCACCGCGGCGGCGGCCGTGGCGCGCCAGGTGGGCATTCTGTCGCCCACCCGGCACGCGCCGACG
CGCTATGCGCAGACCGGGCAGCGCGCGAGCTGGGCAGACCTGGTCAAGCTGGGCAGCGTGCAGCGCCTGC
TGATCCGGCCCGAGCAACTCGGCCTGGAACGCGCGCCGGAACCCTTCATCGAACTCTGGTTCGGCGATCT
CAACCACCCGGACCTGGGCGCGAGCCTGCTTGGCCAGTCCGCCTGGAACGATCTGCATGCGCGACTCAAC
CCGGACGAGCACGCCATCTTCGTGATCCGCACGGCAGGCGCGGCGTCGTTCAAGGGGTCCGGCTTCGTGC
GCGGCGGCATCTACGATCGCATCCAGATCAAGCAGGACGCGGCGTCCTTCACCTTCCGCGATTCGGACTA
CCTGAACCTCTATGGCCTGGCGGCCGACGGCGCGCCGGCCTATACCGAATCGGCCATCTTCGTGGTGCGC
TCGCCGGGGTTCTCGGCGGCGTATCCGTGGAAGCTGTCGTTCCTCGGCAACCGCGTCGATCGCGCGACCG
GCACGCGCAGCTTCGTGACGTTCGATGCGTCGTACTGGCTGCCCGATGCGTTGCTGCAGGGCGGGCGCCC
ACACGTCGACGCGCCGGAGGCACCGTGGCGGCGGGTCTGGCGCACGCGCGCACCGCAGATCGCCCTGTTC
GTCGCCCTGCTGGTGGCGGTGGGCGTGGTGTATGCGCTGCGTGAACGCCTGACGCGCCGCGCCACCCACA
AGAACAAGTGGCCGGTCAACGCCTTCAAGTACAGCGCCTGGGCCCTGAGCATCGGCTTCGTCGGCTTCGG
GGCGATGGCCCAGCCGTCGATCACGCAGGTGCTGACGTGGTTCCATTCGCTGCTGTTCCAGTGGACGTGG
TCGCTGTTCCTGACCGATCCGTTCATCTTCTGCTTCTGGATCTTCATCATCCTGACGGTGTTCCTCTTCG
GGCGCGGGCTGTTCTGCGGCTGGCTGTGCCCGTTCGGCTCGCTGTCGGAAGCGATCCACAAGATCGGCGG
CCGGATCGGCTTCAAGCGCTGGCAGCGCCAGTTGCCGCGCGCCTGGCACGATCGGCTGAAGTGGCTGAAG
TACGCCCTCTTCTTCGGCCTGCTGACGGTCTCGGTGTTCTCGATGGGGCTGGCCGAGAAGCTCGCCGAGG
TGGAGCCGTTCAAGACCACGTTCCTGGTCGGCATCCGCCATCGGGCGTGGCCGTACGGGTTGTTCGTCTG
CGCGCTGCTGGGGATATCGCTGTTTGTCGAGCGGCCGTACTGCAAGTACCTCTGCCCCCTCGGGGCGGCG
CTGGCCATGCCGAGCACGTTCCGCTGGTTCGGCCTGCGCCGCAAGCAGGACTGCAACAGCTGCAAGGCGT
GCGCCGTGGGCTGCGGCTCGCAGGCGATCGACGCGGATGGCCGCATCGACCATCGCGAATGCCTGCACTG
CCTGGACTGCATGGTGCTGTACACCGACGTCAAGGGCTGCCCGCCGCTGGCCAGGGAGCGCAAGCGGCGC
GAGCGCGACGGCCTGGAGATCACGCCCATCGGCAAGGATGGCTACTTCATCCCGATCCAGCCGGTGCCGA
TGCCCCCGCGCGTGGCACAGGGGCCGGACCCGCGCATGCCGACCGAGCGCGAGGTGCCGCCTGGACAGGA
GGGGTCACGCGGCCTGCGCCGGCTGATGCTGGAGCTGCGCGACCACCTCTGGCCCTGGAGCCGCGAGGGC
TGGGCCTCGGCGCGTGCCCTGCAGATCGCGGGCATTTCGCTGGCGCTGGCGGCAAGCCTGGTGTGGGTGC
TGGCGGCCATGGGGCGGTTGTCGTCCGGTGCCGTCATCGGGTGGTGGTTCGGCTGGAGCGCCCATGAAGT
GCTGATCCGGCTGGCGGGTCGGCGCTATGTCAAGGACGGCCCGTGGTGGCGGGCGAACTACCGGCGCGCA
ACCGTGATGGACATGCTCAGCTACGTGGGCTTCAAGAACCTGCTGGTCGGCGCTGCACTGTTCCTGACCC
TGAAGGCGCTGGGGTGGCTGCCGGTATGA
>NZ_CP013124.1:c4959421-4957256 Pseudomonas mendocina S5.2 chromosome, complete genome
ATGAAGCCCCAGTTTTTGGCCGTTGGCGCGTTGCGCGCATGGGGGGCCGGTCTCGTCGTTCTTCTGGCCC
TGATCGCGCTCACGCTGCCCTTGCAGGCCAGGGAGTACGACGCCGAACAGCAGCGCATCAAGCAGTTCTT
CCCCGACGCTGACAGCCTCTCCGAAGCTGCGGGCAAGTATCAGGTGCGTACGTTGCGCAAGGGCGAGGAA
ATCCTCGGCTACGCCTTCCAGAGCATCCACGTCACCGACATGCCCGCCTACTCGGGCAAGCCCATCAACA
TGCAGGTGCTGCTCGATCCGCAGGGCGTGATCCTCGACGCCTACCTGCTCGAACACCATGAGCCGATCGT
CCTGATCGGCATTCCCGAGCAGAAGATCCACGACTTCAACGCCCATTACTCCGGAGTCAAGGCCGGTCAG
CGCGTGGTGGTCGGGCGTTCCAGCGATCCCGACGCGGTGACCGTGGATGCGGTGACCGGGGCCACCGTGA
CGGTGATGGTGATCAACGAGATCGTCATGCGCGCCGCCCATGCCGTGGCGGTCGATCTGGGCCTGATCGA
GGCCGGCAGCCATGTGCGGCCGAGACCGTCGCGGGTGCGCGAGGATGTCTACCACGAGGCGGACTGGAGC
GAGTTGACCGGCAATGGCGCGATCCGCCGCCTGCACCTGACCCGTGGCCAGGTCGACGACGCCTTCAACG
GCACCGAGGCCGAAGGCATCGATGTAGCTGCACCAGAGCAGCGCGAAGAGACCTTCATCGATCTCTACGT
CGCGCCGCTGAACCCGCCGACCGTCGGCCGCAACCTGCTGGGCGAGCGCCAGTACGCGGAGCTGATCGGC
AGCCTCAAGCCGGGCGAACAGGCTTTTGCCGTACTGGGCAATGGCGGGTATTCGTTCAAGGGCTCGGGCT
ATGTGCGCGGCGGTATCTTCGATCGGGTGCAGCTGCGCCAATTTGGCGATGTCATCAGTTTCCGCGACCT
CGACTTCATCCGCCTATCGGACGTCTACGCAGACGGCATGCCCGAATTCTTCGAGATGGCGATCTTCATC
GCCCGTAAGCAGCACGCCTTCGACCCCGGATCAAAGTGGAGCCTGGAGCTGCTGGTGCGACGCCAGATCG
GCCCGGTCGAGGGCATCTTCACCAGCTTCGAGCTGCCCTACCAGATTCCCGAGGACTACATCGAGCGGCC
GCAGCCGACCGCTGCGGAGCTGGCGGCGGCCGAGGAGGCCAACCGCCCGCTGTGGGTCAACATCTGGTAC
CAGAAGAGCTTCCAGATCGGCGTGCTGCTGGTGGCCCTTGGGCTGCTCACGGTGATCCTGTTCCTGCAGG
ACAGCTTCGCCCGCAAGCCACAGTTCCTGCACTGGCTGCGCCGTGGCTACCTGCTGTTCACCGTGTTCTT
CATCGGCTGGTATGCATTGGGCCAGCTGTCGGTGGTCAACGTGCTGACCTTCGTCCACGCGGTGTTCCAG
GATTTCCGCTGGGAGCTGTTCCTCACCGACCCGATCATCTTCGTGCTCTGGGTGTTCACCGCCGCCAGCA
TCCTGCTTTGGGGCCGTGGCGTTTTCTGCGGCTGGCTGTGCCCGTTCGGCGCACTGCAGGAGCTGCTTAA
CGAGCTGGCGCGCAAGATCAGGATTCCCCAGTACGAACTGCCCTTCGCCGTGCATGAGCGGCTCTGGGCG
ATCAAGTACATCGTCCTGCTGGTGCTGTTCGGCCTTTCCCTGGAGTCGATGATGCTGGCCGAGAAGGCCG
CCGAGGTGGAGCCGTTCAAGACCGCCATCACCCTGAAGTTCGACCGCCAGTGGTGGTTCGTGCTGTACGT
GGTGCTCCTGCTGCTGGTCAACCTGTTCACCCGCAAGGTCTATTGCCGCTACATCTGCCCCCTGGGCGCT
GCCCTGGCGATCCCCAGCAAGTTCCGCCTGTTCGACTGGCTCAAGCGCCGCAAGGAGTGCGGCAACCCCT
GCCAGCTGTGCGCCAAAGAGTGCGAGATCCAGGCCATCCACCCGGACGGTCGCATCAACGGCAACGAGTG
CCACTACTGCCTCGACTGCCAGATGACCTACCACAACGACAACAAATGCCCGCCGCTGATCAACAAGCGC
AAGAAGCGCGGCAAGAAGGCTGCCGACCCACAACTGATTCCCGCCGTCGAGGTGAGCGATGCCTGA
>NC_010104.1:255942-258200 Brucella canis ATCC 23365 chromosome II, complete sequence
ATGGGCCAGTTGGGCCTTTTACTGTTTCTGGCCATGCTGGCCGTCGCGCCTGCGCGCGCGGCAGATATTG
GAAAATATCTTCCTTCTCTTGATCCGCAGGTGCTGTTTCAGGGGGCTGACAGTATCGGCGAGCCACAGGG
CGAGCCGCCGATCGCGCCGGTGAAGAAGGGGAACGAGCTTCTAGGCTATGCCTATCTGAACTCGGATTTC
ACAAACGCCACCGGCTATTCCGGCAAACCGATCCGTATCGTTGTGGGCATTGATACCAAGGGCGTCATTC
GCGGCTTCAAGCTGGTGGACCACAAGGAGCCGATCGTGCTGATCGGCATTCCGGAACCCAAGGTCGTTGC
TGCGCTCAACTCGCTGGTCAATAGCGACATGACTGCGGTGGCTGCGGGGCAGATCAAGCCGCCGCAGGTG
GAAATCGTCAGCGGTGCGACCGTCACCGTGCTTGTGATGGGCGACAGTGTTGTGCGTTCTGCGGTGGGGC
TCATCCGCAGCGGACGTCTCGGCAATGCGCCGGTGCAGGCAGTGGTTGCCGATGCGCCGCGCGCCGTCAA
CATGGATCTCGTTGAGGAAAAGGACTGGCAGACGCTGATAGGCGATGGCTCGGTGCGCAGTCTCAAGCTG
ACCGTTGGCGAGGTGACGCAGGCTTTCCGCGATGCCAAACATGACGAAGCTGCTGCAAATCCTGAAACTG
CCGACCCGGAAGACGAATTCATCGAGCTTTACGTGGCTCCTGCCTCAGTCCCGTCTATCGGCATCAGCCT
GCTCGGCAAGGAAGGCTATGAGCGGCTCAGGAAGCAGTTGAAGCCGGGCCAGCAGGCTATTCTTGTGGCG
GGTGACGGAGCCTATTCCTTCAAGGGGTCCGGCTATGTGCGCGGCGGCATTTTTGATCGTATCGAACTGA
TGCAGGACGGTCAGGGTGTGCGTTTTCGCGACAAGAACCACACCCGTATTGGCGATCTTATGGCCGATGG
AGCGCCAAGCTTGCGCGAGATTGCGCTGTTCCGCGTGCCGGAAGGCTTTGCCTTCGATGTGACCAGGCCG
TGGGATATGCAGCTTCTGGTGCAGCGCGGTTTCGGTGCGCGCGACAAGGCCAATGTGAGCTATGATGTCG
GTTACAACCTGCCGGAGCAATATATGCTCAAGCAGCCCGAACCTGCGCCTGCAAAGCCTGTGGCAACTGC
CGATGCGCCGCGCCAGCCGCAGCCGGTGGGAGAGGCGACTGCCGCCGACATATTGGGCGAAAACAGCCCG
CTCTGGGTGAAGATGTGGGAAATGAACCGCGTGAATGTGGTCATTGCCGGCATTTCCATTCTCATTCTCG
TCGCGATTTTCTTCTTCCAGGACAGCCTTGTGCGGCATCCGCGCTTTTTCACATGGCTGCGGCGCGGCTA
TCTCCTGTTCATTCTCGTCTGGCTTGGTTTCTACAACAATGCGCAATTGTCGGTGGTCAACGTCCTGACC
TTCACCAATTCGCTGATTACCGGCTTTAACTGGGAATTCTTTCTCACCTCGCCGCTGATCTTCATTCTGT
GGGGGGCAACCGCTGCCGGGCTTTTGTTCTGGGGGCGTGGGCCGTTCTGCGGCTGGCTCTGCCCGTTCGG
CGCCTTACAGGAGCTTACCAACAATCTGGCCCAATGGCTGAAGGTACCGCAGGTCAAGCTGCCCTGGGGG
CTGCATGAACGCCTGTGGCCGCTGAAATACATCATCTTCCTCGGCCTGTTCGCCCTGTCGCTTTATTCGA
TGGCACTGGCGGAACTCTTTGCGGAAGTCGAGCCGTTCAAAACCTCGATCATCCTCAAATTCGCGCGTGA
CTGGCCATTTGTGATCTATGCGCTGACGTTGCTTGCCGTGGGCCTTTTCGTTGAGCGTTTCTACTGCCGC
TATCTGTGCCCGCTCGGTGCCGCGCTCGCCATTCCCGGACGCATCCGCATGTTTGAATGGCTGAAGCGGT
GGCAGGAATGCGGCTCGCCCTGCCAGCGTTGTGCCAAGGAATGCCCGGTCGAAGCGATCCATCCTGAAGG
GCAGATCAACGTCAATGAATGCATCTACTGCATGCATTGCCAGGAGCTTTATCACGACGATCAGCGCTGC
CCGCACATGATCCAGGTGCGTGTAAAGCGCGAAAAATTTGCAGCCCGCAATGCACCTCTCGCAGCGGCTG
CCGAACGTGGCGGCGGTCCAGCCAGGCCTATCATCTCGGTCAAGGGAAAGCCGGTGGAAACACCCGTCAA
TCCCGGTCCCGCGGCCTGA
>NC_009504.1:254963-257149 Brucella ovis ATCC 25840 chromosome II, complete sequence
ATGGGCCAGTTGGGCCTTTTACTGTTTCTGGCCATGCTGGCCGTCGCGCCTGCGCGCGCGGCAGATATTG
GAAAATATCTTCCTTCTCTTGATCCGCAGGTGCTGTTTCAGGGGGCTGACAGTATCGGCGAGCCACAGGG
CGAGCCGCCGATCGCGCCGGTGAAGAAGGGGAACGAGCTTCTAGGCTATGCCTATCTGGACTCGGATTTC
ACAAACGCCACCGGCTATTCCGGCAAACCGATCCGTATCGTTGTGGGCATTGATACCAAGGTCGTTGCTG
CGCTCAACTTGCTGGTCAATAGCGACATGACTGCGGTGGCTGCGGGGCAGATCAAGCCGCCGCAGGTGGA
AATCGTCAGCGGTGCGACCGTCACCGTGCTTGTGATGGGCGACAGTGTTGTGCGTTCTGCGGTGGGGCTC
ATCCGCAGCGGACGTCTCGGCAATGCGCCGGTGCAGGCAGTGGTTGCCGATGCGCCGCGCGCCGTCAACA
TGGATCTCGTTGAGGAAAAGGACTGGCAGACGCTGATAGGCGATGGCTCGGTGCGCAGTCTCAAGCTGAC
CGTTGGCGAGGTGACGCAGGCTTTCCGCGATGCCAAACATGACGAAGCTGCTGCAAATCCTGAAACTGCC
GACCCGGAAGACGAATTCATCGAGCTTTACGTGGCTCCTGCCTCAGTCCCGTCTATCGGCATCAGCCTGC
TCGGCAAGGAAGGCTATGAGCGGCTCAGGAAGCAGTTGAAGCCGGGCCAGCAGGCTATTCTTGTGGCGGG
TGACGGAGCCTATTCCTTCAAGGGGTCCGGCTATGTGCGCGGCGGCATTTTTGATCGTATCGAACTGATG
CAGGACGGTCAGGGTGTGCGTTTTCGCGACAAGAACCACACCCGTATTGGCGATCTTATGGCCGATGGAG
CGCCAAGCTTGCGCGAGATTGCGCTGTTCCGCGTGCCGGAAGGCTTTGCCTTCGATGTGACCAGGCCGTG
GGATATGCAGCTTCTGGTGCAGCGCGGTTTCGGTGCGCGCGACAAGGCCAATGTGAGCTATGATGTCGGT
TACAACCTGCCGGAGCAATATATGCTCAAGCAGCCCGAACCTGCGCCTGCAAAGCCTGTGGCAACTGCCG
ATGCGCCGCGCCAGCCGCAGCCGGTGGGAGAGGCGACTGCCGCCGACATATTGGGCGAAAACAGCCCGCT
CTGGGTGAAGATGTGGGAAATGAACCGCGTGAATGTGGTCATTGCCGGCATTTCCATTCTCATTCTCGTC
GCGATTTTCTTCTTCCAGGACAGCCTTGTGCGGCATCCGCGCTTTTTCACATGGCTGCGGCGCGGCTATC
TCCTGTTCATTCTCGTCTGGCTTGGTTTCTACAACAATGCGCGATTGTCGGTGGTCAACGTCCTGACCTT
CACCAATTCGCTGATTACCGGCTTTAACTGGGAATTCTTTCTCACCTCGCCGCTGATCTTCATTCTGTGG
GGGGCAACCGCTGCCGGGCTTTTGTTCTGGGGGCGTGGGCCGTTCTGCGGCTGGCTCTGCCCGTTCGGCG
CCTTACAGGAGCTTACCAACAATCTGGCCCAATGGCTGAAGGTACCGCAGGTCAAGCTGCCCTGGGGGCT
GCATGAACGCCTGTGGCCGCTGAAATACATCATCTTCCTCGGCCTGTTCGCCCTGTCGCTTTATTCGATG
GCACTGGCGGAACTCTTTGCGGAAGTCGAGCCGTTCAAAACCTCGATCATCCTCAAATTCGCGCGTGACT
GGCCATTTGTGATCTATGCGCTGACGTTGCTTGCCGTGGGCCTTTTCGTTGAGCGTTTCTACTGCCGCTA
TCTGTGCCCGCTCGGTGCCGCGCTCGCCATTCCCGGACGCATCCGCATGTTTGAATGGCTGAAGCGGTGG
CAGGAATGCGGCTCGCCCTGCCAGCGTTGTGCCAAGGAATGCCCGGTCGAAGCGATCCATCCTGAAGGGC
AGATCAACGTCAATGAATGCATCTACTGCATGCATTGCCAGGAGCTTTATCACGACGATCAGCGCTGCCC
GCACATGATCCAGGTGCGTGTAAAGCGCGAAAAATTTGCAGCCTGCAATGCACCTCTCGCAGCGGCTGCC
GAACGTGGCGGCGGTCCAGCCAGGCCTATCATCTCGGTCAAGGGAAAGCCGGTGGAAACACCCGTCAATC
CCGGTCCCGCGGCCTGA
>NZ_CP007511.1:c3600523-3598349 Stutzerimonas balearica DSM 6083 strain DSM6083 (=SP1402) chromosome, complete genome
ATGAAAGCCCATCGTTTTTCCGCCCGCGGCGCCCTGCGAGCGTGGGGGAACGGCCTGGTGGTCCTCCTCG
CGCTGATGATGTGCAGCTTCGGCCTCCAGGCGCGCGAGTACGAAGTCGAGCGCCAGCGCATCGAGCAGGT
CTTTCCGCAGGCCGAGGTCTCCGAACCCGAGGGCGAATACCAGGTGCGAACCCTGCGCAAGGGTGACGAA
ATCCTCGGCTACGCCTTCCAGACGATCAACGTCGTCGACATCCCGGCCTACTCCGGCAAGCCGATCAACC
TCCAGGTGCTGCTCGATCCGCAAGGCACGATCAAGGATGCCTACGTGCTCGAGCACCACGAGCCGATCCT
GCTGATCGGCATTCCCGAGCAGAAGCTGCACGACTTCACCGCCAAGTATCAGGGCGTGAAGGCCGACCAG
CGCGTGGTGGTCGGGCATTCCAGCGACAGCAACGCAGTGACCATCGATGCCGTGACCGGCGCCACCGTGA
CCGTCATGGTGGTCAACGAGATCGTCATGCGCGCCGCCCACGAGGTGGCCGTCTCGCTCAAGCTGGTCGA
GCCCGCCGCCGGCGGCCGCAGCAAGCCGGCGACCGTTCGCGCCGACGTCTACCAGCCGGCCAGCTGGGCC
GAGCTGACCGGCAACGGCGCGATCCGCCGCCTGCTGCTGACCTACGGCCAGATCGACGAGGCCTTCAAGG
GCACCGAAGCCGAAGGCATCGACGAGGCCGAGCCGGACGAGAAGGGCGAGACCTTCATCGACCTGTACGC
CACCGAACTCAACCCGCCGACCATCGGCCGCAACCTGCTTGGCGAGGCGCAGTACACCGACCTGATGAGT
ACGCTCAAGCCGGGCGAACACGCGATCGCCGTGCTCGGCAGCGGCGACTACTCGTTCAAGGGCTCGGGCT
ATGTGCGCGGCGGCATCTTCGATCGGGTGCAGCTGCGCCAGTTCGGCAACATCATCAGCTTCCGCGATCT
GGACTATATCCGCCTGTCGGACGTCTATGCCGAAGGCATGCCCGAGTTCCGCGAGATGGCGATCTTCATC
ATCCGCGAGCACGTCGCCTTCGACCCGGGCTCGCCCTGGTCGCTGGAGCTGCTGGTACGCCGCCAGACCG
GCCCGGTGGCCGGGGTGTTCACCAGCTTCGAGCTGCCTTACCAGATGCCCGAAGCCTACATCGAGCGGCC
GCAGCCGACGGCCGAGGAGCTGGCCGCGATCGAAGAGGCCAACCGGCCGATGTGGGTCAACATCTGGTAC
CAGAAGAGCTTCCAGATCGGCGTGATCGTCGCCGCCCTGGGCCTGCTGACGGTCATCCTGTTCCTGCAGG
ACAAGTTCACCCAGCACCCCAACTTCCTGCACTGGCTGCGCCGCGGCTACCTGATCTTCACCGTGGTGTT
CATCGGCTGGTACGCGCTGGGGCAGCTGTCGGTGGTCAACGTGCTGACCTTCGTGCATGCCCTGTTCCAG
GACTTCCGCTGGGAGCTGTTCCTCTCCGATCCGGTGATCTTCATCCTCTGGACCTTTACCGCGGCGAGCA
TCCTGCTCTGGGGGCGCGGCGTGTTCTGCGGCTGGCTGTGCCCCTTCGGCGCGCTGCAGGAGCTGATCAA
CGAGGCCGCGCGCAAGCTGAAGATCCCGCAGTACGAGCTGCCCTTCGCGGTCCACGAGCGGCTCTGGGCG
ATCAAGTACATCATCCTGCTGGTGCTGTTCGGCATCTCGCTGGAGTCGATGATGATGGCCGAGAAGGCCG
CCGAGGTTGAGCCGTTCAAGACCGCGATCATGCTCAAGTTCGACCGCCAGTGGTGGTTCGTCCTCTACGC
GGTGTTCCTGCTGGTCATCAACATCTTCACCCGCAAGGTTTACTGCCGCTACGTCTGCCCGCTCGGCGCG
GCGCTGGCGATCCCGACCAAGCTGCGCCTGTTCGACTGGCTCAAGCGCCGCAAGGAGTGCGGCAGCCCCT
GCCAGCTGTGCGCCAAGGAATGCGAGATCCAGGCGATCCACCCGGACGGCCACATCAATGCCAACGAGTG
CCACTACTGCCTCGATTGCCAGATGACCTACCACAACGAGCACAAGTGCCCGCCGCTGGTGAACAAGAAC
AAGCGCAAGAAGCGCGAGAAGCCGGCCCCGGCCGACGCCAACCTGATTCCCGTCGTTGAAGTCGTTGAAC
CCTGA
>NZ_CP088980.1:2642720-2644912 Rhodanobacter denitrificans strain FW104-R5 chromosome, complete genome
ATGCGCGACGCACGCTCCCGCTCCTTCATGGCCAGGCTGCTGCTCGCGCTGCTGTTGCTGCTGCCCGCCT
CCGCGGCGCTGGCCGGCATCGACGCCCGCTTCCCTCAGTTGCACCAGGTGTTCCCCGAAGCCGACCGCTT
CGGCGACGTCGAGGGCACCCCGCCCGCCGCGGCCGTCTATCACGGCGACAAGGTGATCGGCTACGTGTTC
GAGACGGTGATGGTGGCGCCGGTGCCGGCCTACTCCGGCGCGCCGATCAACGTGCTGGTGTCGATCGGCA
CCGACGGCACCATTCGTGACGCGCGCGTACTGGAGCAGCACGAGCCGATCCTGCTGGTCGGCATCCCGGT
GCAGAAGCTGTACGACTTCGTGGCCCGCTACGTCGGCCACCGCGTGGACGACCAGATCGTGGTCGGCGGC
GGCGCCAGCGGCAGCGTGCGCATCGACGCGATCAGCAGCGCCACGGTGACCTCGATGGTCGCCAACGAGA
CGATCATGAACTCGGCGCTGAAGGTGGCCGCCTCGCGCCAGCTGATCGCCGGCGCGGCCGACACCGGCGC
GGCCGCCGCGCAGGTGCGCGCCGACCACTTCGTGCCGGCCGACTGGCAGGCGCTGACCGGCAACGGCGCG
ATCGGCCACCTGCAGCTGGCGCGGCAGGCGGTCACCGACGCCTTCAAGGGCCAGCCGGAAAGCGGCCTGG
TCGACGACCCCACCGCGCCCGCGCCCGGCCACGGCGCAGACACCTTCATCGACCTGTACTTCACCGACGT
CACCCCGCCCACGGTGGGCCGCAACCTGCTCGGCGCCGCGGCCCACGCCGACCTGATGAAGCTGCTCAAG
CCCGGCGACTCGGCGATCGCGGTGATGGCCAACGGCATCTACTCGTTCAAGGGCGTGGGCTACGTGCGCG
GCGGCATCTTCGACCGCGTGCACCTGCTGCAGGACGGCAAGCTGGTGCTGTTCAAGGACGCCGACCTGGT
GCAGCTGAACGACACCCCGCTGCGAGGCAAGCCCGACTTCGCCGAACAGGCGATCTTCATCGTGCGCCAC
GGCGGCAGCGGCTTCGACGCGACCCGGCCGTGGACGCTGCAGCTGATGGTGAACCGCCAGGTCGGCCCGC
TGCAAAGCATCTACCACACCTTCACCCGCGACTACCGCATGCCGGCGGTCTACACCACGCGGCCGGACGC
CGCCGAAGCGCAGGCAGACGCGCTGCCGGCCGATGCGCCGCTGTGGCAGAAGGTCTGGTACGGCCGCCGG
GTCGACATCGCGCTGCTGCTGGCCGGACTCACCGTGCTCACCCTGATCCTGATGTTCCAGGACTGGATCG
TGACGCGCCCGCACCTGCTCGAACGCCTGCGCGTGGGCTTCCTGATCTACACGCTGGTGTTCATCGGCTG
GTACGGGCTGGCGCAGCTGTCGGTGGTGAACATCCTCACCTTCATCCAGGCGGTGCTGCACGACTTCCGC
TGGTCCACCTTCCTGATGGATCCGCTGGTGTTCATCCTGTGGGTGTTCGTGGCCGCCACGCTGCTGCTGC
TCGGGCGCGGCATCTACTGCGGCTGGCTGTGCCCGTTCGGCGCGCTGCAGGTGCTGGTGAACAAGCTGGC
GCGCCGGCTGCACGTGCCGCAGTTCGAGGTGCCGCAGTACCTGCACGAGCGGCTGTGGGCGATCAAGTAC
ATCCTGCTGCTGGTGCTGTTCGGGATGTCGCTGCAGTCGCTCAACCTGGCCGAGCACTACGCCGAGATCG
AGCCGTTCAAGACCGCGATCACCCTGCACTTCGCCCGCTCCTGGGGCTACGTGCTCTACGCGCTGGCGCT
GGTGGCGGTGTCGGCGTTCAACAACAAGTTCTACTGCCGCTACGTGTGCCCGCTGGGCGCCGGGCTGGCG
GTGTCCGGCCGCTTCCACCTGTTCGAGTGGCTGCGCCGGCGCAAGGAGTGCGGCCGCCCCTGCCAGATCT
GCGCGAACGAATGCGAAGTGAAGGCGATCAACGCGATCGGCCAGATCAACTTCAACGAATGCCATTACTG
CCTGGACTGCCAGGTCACCTACGCCAACGACCAGAAATGCCCGCCGCTGGTGGAGCGCCGCAAGAAGCGC
GAACGCGCCGCACGGCCGCTGCCCACTCCGGTGCTGACGATCATCCCGGCGGCGACGCCGGCAACCCCCG
AGCCGGCGAAGGCCGCCGACTGA
>NC_017067.1:c3098681-3096573 Marinobacter nauticus ATCC 49840, complete sequence
ATGATACTTGCGGCTCCGCTGAGCTGGGCCCAGCCGTTATCGGAATACAGCCCTCCGGCCGGACGCCAGC
TCATCGAAAAAGACTTTCCGGAAGCGACAGAACTCCAGCCGATGGAGGGCAACCGTGCCATCCAGCAGGT
GTATTCCGGTGAGGAGCTTATAGGCTACGCCTACCAGTCCCTGGACTTTGTCCAGACCCCCGCCTATTCC
GGCAAACCCCTGAATGCCATGGTGGTACTCGATACCGCCGGAGAAATTCGTGCCGCTAAAGTCATACATC
ACGATGAACCCATCCTGCTGGTGGGTATCCCCGAAAGCAAGATGCATGAGTTCACTGACCAGTACACCGG
TCTGAAAGCTGACCAGCGGGTGACCGTTGGTGGCACGTCTACCGAACGCAAGGTGGCGGTGGATGGCTTG
TCCGGCGCTACGGTCACCGTGATGGTTATTAACGAAGTCATCATGCGCACTGCCCACCGGGTGGGGGTCG
AGATTGGGTTGATTGAAGGTGGCAAAAGCAACCGTCCGCCCATGGCCAATGTGAACTCGGAACAGTTTCA
GGAGAAGTCCTGGCAGGAGTTGACCGGTGACGGTTCCATTCGCCGCTTGGTGTTGACCAAAGGGCAGGTC
GACGACTCTTTTGTGGGGACCCCTGCCGAGGGCATCGAAACTGCAGACGCGGGCGAACGCGATGACATCC
TGATCGAGCTCTACGCTGCTTATCTGGATGCGCCGACCATTGGCCGCAACCTTCTGGGTGAAAACCAATA
CCAGTGGCTGATGTCGGAGCTCCAGGAGGGGGAACATGCCATCGCGGTGATGGCCAACGGTGAATACTCC
TTCAAAGGTTCTGGCTACGTACGGGGCGGCATTTTTGACCGGGTGCAGATCCGCCAGTTTGGCGACACCT
TCAACTTCCGGGATCTCGATTTCCATCGGCTCAGCGACGTTTACGGTGAGGGGATGCCCGAGTTTTCGGA
AATGGCGATCTTTATCGTGCGCCAGCAGTACAACTTCGATCCTGGCACGCCCTGGACGCTGGAGCTGACT
GTCAAGCGCCAGACCGGCCCGCTGGACAGTGAATTCCAGGTGTTCCCTCTGGAGTACCAGTTGCCAGACC
AGTACTACACCCGCCCGGAACCGGTTCTGACCGACGAAGAGTGGCTTGAAAACCAGCCGCTGTGGATTCA
GGTGTGGTACCAGAAGCAGTTCCAGATCACCGTGTTGGGGCTGGGTATCGCCGTGCTGCTGTTCATCCTG
TTCTTCCAGGACTGGCTGGTACAGAAGCCGAAGATGATGCGCTGGATTCGCCACGGCTTCCTGGTTTACA
CCCTGTTCTTCATTGGCTGGTATGCCCTGGGTCAGCTTTCCATCGTCAATGTGCTGACGTTTGTGAACAG
CCTGATCAGCGGCTTCAAATGGGAAACCTTCCTGATCGATCCGATCATGTTCGTGCTCTGGGCCGTGGTG
GCTGGCATCGTCCTGCTATGGGGTCGGGCGGTCTACTGTGGCTGGCTATGCCCGTTCGGCGCCCTGCAGG
AGTTGATCAATGAAATCGCCCGCAAGCTCAAGGTACCGCAGTACACCGTGCCTTTTGCCTGGCACGAGCG
CCTGTGGGCCATCAAGTACATCATCCTGCTGGTGCTGTTTGGTATTTCTCTGGAGTCCATGGCCACTGCC
GAGCGCATGGCTGAAGTGGAGCCGTTCAAGACCGCTATTACCCTGCATTTTGACCGCACCTGGCCGTTTG
TGACCTACGCCGTGCTGTTGCTGGTGGTCAATATCTTCACCCGCAAGGTGTACTGCCGCTACCTGTGCCC
GCTGGGTGCCGCCCTGGCGTTGCCCACCAAACTGCGGGTGTTTGACTGGCTCAAACGTCGCAAGGAATGC
GGTAACCCCTGCCGTCTCTGCGACAAGGAATGCGAAGTCCAGGCGATCCATCCGGATGGACACATCAATT
ACATGGAGTGCCACTACTGCCTGGATTGTCAGATGACCTATTTCGACGACCACAAGTGCCCGCCGCTGAT
TGTGAAGCGCCGTGGCAAGCGCCGTGGTCACAACGCACCCGGCCACCCAGAGGAAATTCCGGTGGTGCAG
GTGAACTGA
>NZ_CP018420.1:c4133482-4131350 Pseudomonas veronii strain R02 chromosome, complete genome
ATGACTCGCTCCGCGCGCTTGACACGCCACTGGCTGACGCTGCTGGTGGTGTTGCTCATCACCAGCTTCA
ACGCCCAGGCCCGGCCTTACGGCGACATCGAACAGCAGCGTATCGAACGCGCTTTCCCCGCCCAGGATGC
GGTCTCCGCACCCGACGGTCCGTTCAAGGTGCGGACCATTTCGACTGCCGGCAAGCCCATTGGCTACGTG
TTCCAGAGCCTGGATGTGGTGGCGATCCCGGCGTATTCGGGCAAGCCGATCAACACCCTGGTGATCCTCG
ACGCCGCCGGGGTGATCCGCGATGCCTACGTGCTGGAACACCACGAGCCGATCCTGTTGATCGGTATTCC
CGAGGTCAAACTGCACGAATTCACCGCGCACTATTCCGGCGTCGATGTGCGCCAGCGCGTGGTGGTCGGG
CGTTCCAGCGATCCGAAGGCGGTGACGGTGGACGCGATTGCCGGCGCGACCGTGACCGCGATGGTGGTCA
ATGAAGTGGTGATGCGGGCGGCCCATGACGTGGCGGTGTGGCTCAAGCTGATCGACGGCAAGGCCGCGAC
CGCGCAGAAAGTCGCGTTGATCCGCACCGACCGGTTTGACCCCGCCACCTGGGCACAATTGACCGGCAAT
GGCGCGATCCGCCGCCTGCATTTGACCCGGGGCCAGGTCGACGCGGCCTTCAAGGACACCGCCGCCGAAG
GCGCCGAGGCCGCGGATGAGACCTTCATCGACCTCTATGTGGCCGACATCAACCCGCCGAGCATCGGCCG
CAACCTGCTGGGCGAAGAGCACTACCGCAACCTGATGCAGGGGCTCAAACCCGGCGAACAGGCCATCGCC
GTGCTCGGCCGTGGGCTGTTTTCGTTCAAGGGTTCGGGTTATGTGCGCGGCGGGATTTTCGACCGGGTGC
AGTTGCGCCAGTTCGGCAACGTGATCAGCTTCCGCGACCTCGACCACCAGCGCATCGACGATGTCTACGC
CGAGGGCATCCCGGCCTTCGACGAGATGTCGGTATTCATCGTGCGCCCGCAGGCCGGCTTCGACCCCGGC
TCGCCCTGGACCCTGGAACTGCTGGTGCGGCGTCAGACCGGCCCGGTCAGCGGCACGTTCAGCAGCTTCG
AACTGCCTTACCAGATGCCCGAACAGTACCTGGAACGGCCGCTGCCCACCGCCGCCGAACAAGCCGCGCT
GGATGAGGCCAGCCGCCCACTGTGGTTGAGCATCTGGTACCAGAAACAGGTGCAGGTCATGGTGCTCGGC
GTCGCGCTGCTGCTGCTTACCGCGATCCTGTTCCTGCAGGACAGCCTGGCCCGGCGCCCGCGCCTGCTGC
ACTGGCTGCGCCGCGGCTACCTGGTGTTTACCGTGGGGTTCATCGGCTGGTATGCGCTGGGGCAGTTGTC
GGTGGTCAATGTGCTGACCTTCGTGCATGCGCTGGTCCAGGACTTCCGCTGGGAACTGTTCCTCACCGAC
CCGCTGATCTTCATGCTCTGGGTCTTCACCGCCGCCAGCATCCTGCTGTGGGGGCGCGGGGTGTTCTGCG
GCTGGCTGTGCCCGTTCGGGGCCTTGCAGGAACTGCTCAACGAGGCCGCGCGCCGCCTGAAGATCCGCCA
GTTCGAATTGCCCTTCGCGGTGCATGAACGACTGTGGGCGATCAAGTACCTGATCCTGCTGGTGCTGTTC
GGCCTCTCCCTGGAATCCATGGCCACCGCCGAACGCTTTGCCGAAGTGGAACCGTTCAAGACCGCCATCA
CGCTCAAGTTCGACCGCCAGTGGTGGTTCGTGCTCTACGCCGTGGCGTTGCTGGTGATCAACCTGTTCAC
CCGCAAAGTCTACTGCCGCTACCTCTGTCCCCTCGGCGCCGCCCTGGCGATCCCCAGCAAATTCCGCCTG
TTCGATTGGCTCAAGCGGCGCCAGGAATGCGGTAACCCGTGCCAGCTGTGCGCGAAGGAATGCGAGATCC
AGGCGATCCACCCGGACGGCCATATCAACGCCAACGAATGCCACTACTGCCTCGACTGCCAGATGACCTG
GCACAACGAAAACAAATGCCCGCCGCTGATCAACAAACGCAAGAAGCGCAACAAGGCGGCGCCCGAACAG
ATTCCCGTAGTGCAGATAAATCCCAACGCTTGA
>NZ_CP020560.1:c1681131-1678984 Pseudomonas paraeruginosa strain Cr1 chromosome, complete genome
ATGCGCGCCCTTCGTTTTTCCGCCGGATCGTGGCGGTGTGTCTTCGCCTGGATGCTCCTGCTGGTCGGCC
TCGCCGCCCAGGCTGCCGAACTCGGCGAGCTGGAGCGTCTGCGCATCGCCCAGGTATTCCCCGCGGTCGA
GCGGATCGGCGACCCCGAAGGCGACTACGGCGTACGCCGCCTGAGCAAGGGCGAGGAAACCCTCGGCTAC
GCCTTCCAGACTCTCCGCGTCACCGACATCCCGGCCTATTCCGGCAAGCCGATCAACCTGCAGGTGATCC
TCGATCCTCAGGCGGTGATCCGCGACGCCTACGTCCTCGAACACCACGAACCGATCCTGCTGATCGGCAT
CCCGGAAGAGAAGCTGCACGCCTTCAGCGCCAGGTACGCCGGCGTGCACGCCGACCAGCGGGTGGTGGTC
GGCCGCTCCAGCGACCCGCAGGCGGTGACCGTCGACGCGGTGAGCGGCGCCACGGTGACGGTGATGGTGG
TCAACGAGATCGTCATGCGCGCCGCGCATACGGTGGCGGTTTCCCTCGGCCTGCTCGAGGACCGCGGCAA
TGTGCGACCCAAGCCGGCGCAGGTGCGCCAGCAACCGGCAGCGACGGCGAGCTGGAGCGAATTGCTCGGC
AACGGCGCGATCCGCCGCCTTCAGTTGAGTCGCGGGCAGATCGACGACGCCTTCAAGGGCAGCGAGGCCG
AAGGCATCGGCGAAGCCGACGCGGCGCACCGCGACGAGCCGTTCATCGATCTCTACAGCGCCCTGCTCAA
CCCTCCCGCGGTGGGCCGCAGCCTGCTCGGCGACAACCAGTACCGCGAACTGATGGCGTCGCTGAAGCCA
GGCGAATACGCCTTCGTCGTGCTCGGCGATGGCGAGTATTCCTTCAAGGGTTCCGGCTACGTGCGCGGCG
GCATCTTCGATCGGGTCCAACTGCGCCAGTTCGGCGACATCATCAGCTTCCGCGACCTCGACTACCAGCG
CCTGTCGGACGTCTACGCCGAAGGCATGCCGGAGTTCCGCGAGATGGCGATCTTCGTCGCCCGCGCCAGC
CAGCGTTTCGATCCGGGCTCGCCCTGGACCTTGGAGTTGCTCGTGCGGCGCCAGACCGGCCCGGTGGCGG
GGGTATTCACCAGCTTCGAGCTGGCCTGCCAGACGCCCGAGCAATACCTGGAACGGCCGCAGCCAACGGC
GGAGGAGCTGGCCGCCCTGGAAGAGGCCGCCCGGCCGCTGTGGCTGCGGGTCTGGTACCAGAAGAGTTTC
CAGATCAGGGTCCTCTGCACTGCCCTCCTCCTGCTCCTGGCGATCCTCTTCCTCCAGGACCGCCTGGTGC
GACGGCCGCGCCTGATGCAGCGACTGCGCACCGGCTACCTGGCGTTCACCCTGGTCTACCTGGGCTGGTA
CAGCCTCGGCCAGCTGTCGGTGGTCAACGTGCTGACCTTCGTCCACGCGCTGTTCGAAGGCTTCCGCTGG
GAGCTGTTCCTCAGCGACCCGCTGCTGTTCATCCTCTGGACCTTCACCGCGGCCAGCCTGCTGCTCTGGG
GCCGCGGCGTGTTCTGCGGCTGGCTGTGCCCGTTCGGCGCGCTGCAGGAACTGCTCAACGAACTCGCGCG
CAAGCTCCGCGTGCCGCAGTTCCAGGTGCCGTTCGCCGTGCACGAGCGGCTCTGGGCGATCAAGTACATC
ATCCTGCTGGTGCTCTTCGGCCTGTCCCTGGAATCCCTGGCGCTGGCCGAGCAGGCCGCGGAGGTGGAGC
CGTTCAAGACCGCCATCACCCTCGGCTTCGACCGCCAGTGGTGGTTCGTCGCCTACGCCGTCGCGCTGCT
GGCGGTCAACCTGTTCACCCGCAAGGTCTATTGCCGCTACCTCTGCCCGCTGGGCGCGGCCCTGGCGATA
CCGGCCAAGGCGCGCCTGTTCGACTGGCTCAAGCGCCGCGCGGAATGCGGCAAGCCCTGCCAGCTCTGTG
CCCGCGAATGCGAGATCCAGGCGATCCATCCCGACGGCCGCATCGAGGCCAACGAATGCCACTACTGCCT
CGACTGCCAGATGACCTACCACGACCAGGACAAGTGCCCGCCGCTGGTGAACAAGCGCAGGAAGCGCGCG
AAGAGCGCGCCGGCGGACAGCGCGCGGATACCCGCGGAGAACCTCTGA
>NZ_FNKR01000003.1:c1084980-1082800 Pseudomonas gessardii strain LMG 21604, whole genome shotgun sequence
ATGAACCGCCCCAAGCCCTCGACCCTCGCTACCCTGGCTGCAAGTCCCGTTACCTGGCTGGTTGTCCTGG
TGCTGCTGTTCAGCCTGGCCGGCCCGGCCCAGGCCAAGTCCTACGGCGCGATTGAACAGCAGCGCATCGA
CAAGATTTTCCCGCAGGCCGACGCCATTTCCGCCGCCCAAGGCCCGTTCAAGGTGCGCACGCTGTCGGCC
AAAGGCGCGGTCATCGGCTATGTGTTCCAGAGCCTGGACGTGGTGGACATCCCGGCGTACTCCGGCAAAC
CGATCAACACCCAGGTGATTCTCGACCCGGCCGGGGTGATCCGTGATGCCTATGTGCTGGAGCACCACGA
GCCGATCCTGCTGATCGGTATTCCTGAGGCCAAGCTGCATGACTTCACCGCCCGCTACAGCGGGATCAAC
GTCAAGCAGCGGGTGGTGGTGGGGCATTCCAGTGACAGCCAGGCGGTGACCGTGGATGCGGTGGCCGGTG
CCACGGTCACGGCGATGGTGGTCAATGAGGTGATCATGCGTGCCGCCCACGAAGTGGCGGTGTCGCTCAA
GCTGGTTGAGGACAAGGCCAGCACCGCGCAGAAAGTCGCCCTGGTACGCGCTGACCTGTTCGAGCCCGCC
AACTGGGCGCAATTGACCGGCAATGGCGCGGTGCGCCGCCTACACCTGACACGCGGCCAGGTGGATGCAG
CCTTCAAGGGCACCGAGGCCGAAGGCGTGGACGTGGCGGGGGCGGGGCAGGTCGACGAGACGTTTATCGA
CTTGTATGTGGCCGATCTCAACGCGCCGACCATCGGCCGCAACCTGTTGGGCGAGGCGCAATACCGCGTG
CTGATGCAGGGCCTCAAGCCCGGCGAGCAGGCCATCGCGGTGCTGGGACGCGGGATTTTTTCGTTCAAGG
GCTCGGGCTATGTGCGCGGCGGGATTTTTGATCGGGTGCAGTTGCGTCAGTTTGGCAATGTCATCAGCTT
CCGCGATATGGACCACCAGCGCCTGTACGACGTGTTCGCCGAGGGCATGCCCGAATTTGATGAAATGTCG
GTGTTTATCGTGCGCCCCCAGGCCGGGTTCGACCCTGGCTCGGCGTGGACCCTGGAGCTGCTGGTGCGGC
GCCAGACCGGCCCGGTCAGCGGCACCTTTACCAGTTTTGAATTGCCGTACCAGATGCCCGAGGCGTACCT
GGAACGCCCGTTGCCGACTGCTGCCGAACAGGCCGCCATCGACGAAGCCAACCGGCCGATGTGGCTGACG
ATCTGGTACCAGAAACAGTGGCAGGTCCTGGTGCTGGGCGCCGCCCTGGTGCTGTTGACGGTGATTCTGT
TTTTGCAGGACAGCCTGGCCCGGCGCCCGCGCCTGTTGCATTGGGTACGCCGTGGCTACCTGCTGTTTAC
CGTGGTGTTTATCGGCTGGTACGCCCTGGGGCAGTTGTCGGTGGTCAATGTGCTGACCTTTGTGCATGCG
CTGTTCCAGCAGTTCCGCTGGGAGTTGTTCCTCACCGACCCGCTGATCTTCATGCTCTGGGTATTCACCG
CCGCCAGCATCCTGCTGTGGGGCCGGGGTGTGTTCTGTGGCTGGCTGTGCCCGTTCGGGGCGTTGCAGGA
GTTGCTCAACGAGGCGGCGCGCACGCTCAAGGTGCGCCAGTTCGAGCTGCCGTTTGCCGTGCATGAGCGG
CTGTGGGCGATCAAGTATTTGATCCTGCTGGGGCTGTTTGGCTTGTCCCTGGAGTCGATGGCCACTGCCG
AGCGGTTTGCCGAAGTGGAGCCGTTCAAGACCGCCATCACCCTGCATTTCGACCGCCAGTGGTGGTTCGT
GCTGTACGCGGTGGCACTGCTGGTGATCAACCTGTTCACGCGCAAAGTCTACTGCCGCTACCTCTGCCCG
CTGGGCGCGGCGCTGGCAATCCCGAGCAAGTTCAGGCTGTTCGACTGGCTCAAACGGCGCAAAGAGTGTG
GCGATCCGTGCCAGTTGTGCGCCAAGGAATGCGAGATCCAGGCGATCCACCCCGACGGCCATATCAACGC
CAATGAATGCCACTACTGCCTCGATTGCCAGATGACCTGGCACAACGACCACAAATGCCCGCCCCTGATC
AACCAGCGCAAGAAACGCAACAAGGCCGCACCCACCCCTGGGCAATTGATCCCGGTGGTGCAGGTGGCGG
TGCCTGAATGA
>NZ_AP024722.1:c3793710-3791530 Stutzerimonas stutzeri strain F2a chromosome, complete genome
ATGGCTCCCCGCGAGTTCCCATCCTTGGCCGGTGCCTTGGGTACCTGGGTCAAGGGTCTTGTCGTTCTTC
TGAGTCTGGTCTTTGGCGCACTGCCGCTGCAGGCCAAGGATTACGAGGTCGAGCGACAGCGCATCGAGCA
GTTCTTCCCCGATGTCCAGAGCGTCTCCGAGCCCGAAGGTGACTACCGGGTCCGTACCCTGCGCAAGGGT
GACGAGGTACTGGGCTATGCGTTCCAGAGCATCAACGTCACTCAGATCCCGGCCTACTCCGGCAAGCCGA
TCAACATGCAGGTGCTGCTCGATCCGCAGGGCGTGATCCGCGACGCCTATGTGCTGGAGCATCACGAGCC
GATCCTGCTGATCGGCATTCCCGAACAGAAACTGCACGACTTCAACGCCAAGTACCAGGGCATCCGGGCC
GACCAGCGCGTGGTGGTCGGTCGCTCCAGCGACAGCAATGCTGTGACCATCGATGCCGTGACCGGCGCCA
CCGTGACCGTGATGGTGGTCAACGAGATCGTCATGCGCGCCGCCCATGAGGTGGCCGTCTCGCTGGGCCT
GATCGAGGGGGGCGGCAACGCGCGGCCGAAGATCGCCAGCGTGCGCCAGGACGTCTACCAGCCGGCCAAC
TGGACCGAGCTGACCGGCAGTGGCGCGATCCGGCGCCTGCACCTGACTCGCGGGCAGATCGACGAAGCCT
TCAAGGGCACCGAGGCCGAAGGCATCGACGAGGCCACCGCACAGACCGCCGACGAGACCTTCATCGACCT
CTACGCCGCGGACCTGAACCCGCCGACCATCGGCCGCAACCTGCTGGGCGACAATCAGTACCGCTTCCTG
ATGGAAGAGCTCAAGCCGGGCGAGCACGCCATCGCCGTGCTGGGTAGCGGCGAGTATTCGTTCAAGGGCT
CGGGCTACGTGCGCGGCGGCATCTTCGATCGGGTCCAGCTGCGCCAGTTCGGCGACATCATCAGCTTCCG
CGACCTCGACTTCCAACGCCTGAACGACATCTACCTCGACGGCGCGCCGCGCTTCAGCGAAATGGCGATC
TTCATCGTCCGTGAGGCTGCCCGCTTCGATCCGGGCTCGCCCTGGGTGCTGGAGTTGCTGGTGCGCCGCC
AGACCGGCCCGGTGAGCGGCGTGTTCACCAGCTTCGAACTGCCCTACCAGATGCTCGAGGACTACATCGA
GCGGCCGCAGCCCACCGCCGAGGAACTGGCTGCCATCGAGGAAGCCAACCGGCCGATGTGGGTCAACATC
TGGTACCAGAAGAGCTTCCAGATCGGCGTCATCCTCGCCGCCCTCGGCCTGCTCACGGTGATCCTCTTCC
TGCAGGACACCTTCACCCAGCGGCCGCGCTTCCTGCACTGGCTGCGCCGCGGCTACCTGGTGTTCACCGT
GGTGTTCATCGGCTGGTATGCGCTGGGGCAGCTGTCGGTGGTCAACGTGCTGACCTTCGTCCACGCGCTG
TTCCAGGACTTCCGCTGGGAGCTGTTCCTCTCCGACCCGGTGATCTTCATCATCTGGACCTTCACCGCCG
CCACCATCCTGCTCTGGGGCCGCGGTGTGTTCTGCGGCTGGCTGTGTCCGTTCGGCGCGCTGCAGGAGCT
GATCAACGAAGCCGCACGCAAGCTGAAGATTCCGCAGTACGAGCTGCCCTTCGCTGTGCACGAGCGGCTC
TGGGCCATCAAGTACATCGTCCTGCTGGTGCTGTTCGGCATCTCCCTCGAGTCGATGATGATGGCCGAGA
AGGCCGCCGAGGTTGAGCCGTTCAAGACCGCCATCACCCTCAAGTTCGACCGCCAGTGGTGGTTCGTCGC
CTACGCGGTGTTCCTCCTGGTCATCAACATTTTCACCCGCAAGGTTTACTGCCGTTACGTCTGCCCGCTG
GGCGCGGCGCTGGCGATCCCGACCAAGCTGCGCCTGTTTGACTGGCTCAAGCGCCGCAAGGAATGTGGCA
GCCCCTGCCAGCTCTGCGCCAAGGAATGCGAGATCCAGGCGATCCATCCCGACGGCCATATCAATGCCAA
CGAGTGCCACTACTGCCTCGATTGCCAGATGACCTACCACAACGAGCACAAGTGCCCGCCGCTGGTGAAC
AAGAACAAGCGCAAGAAGCGCGACAAGAAGGCGCCGGCATCCGCCGAGCTGATTCCCGTAGTGCAAGTGG
TGGAACCCTGA
>NZ_CP064062.1:117872-120112 Brucella anthropi strain PBO chromosome 1, complete sequence
ATGGTTCTGGCGCTCTGCTGGCAGACCACAGCATCCGCCGCTGATCTGGGAAAATACCTTCCCAAGGTTG
AGGCAAGCGCGCTCTTCAAAGAGGCCGATGCTATCGGCAAGCCGCAGGGTGAGCCGCCAATCGCACCACT
GATGAAGCGGGGCGAGGTGATCGGTTATGTTTATTTGAATTCTGACTTCACCAGTTCCATCGGTTATTCC
GGCAAACCCATCCATATCGTCGTCGGCATTGATACCAAAGGCGTCATACGCGGCATAAAACTTGTAGACC
ACAAAGAGCCGATCGTGCTGATCGGCATTCCCGAAGCCAAGGTTGTGGCTGCGCTGAACTCGCTGGTCGA
TAGTGACATGAGTGCTGTCGCGGCTGGCAAGAACAAGCCTCCGCAGGTGGAAATCGTTAGCGGCGCCACG
GTTACTGTGCTCGTCATGGGAGACAGTGTCGTTCGCTCTGCCGTTGGGCTTGTCCGCAGCGGGCGTCTTG
GCAACGCGCCTGTGCAGGTCGCCGCAGCCGATGCGCAGCGCACGGTTGATCTGGAGATCCGTGATGAGCA
GGACTGGCAGGCACTGATCGGTGACGGTTCGGTCCGCAGCCTGAAACTGTCGGTTGGTGACGTTACACAG
GCATTCCGTGACGCCAAACATGATCGTGCCGCCGAAAACCCCGAAACAACCAACCCTGAAGACGAATTCA
TCGAACTTTATGTTGCGCCAGTCTCGGTGCCGTCGATCGGTATCAGCCTGCTTGGCAAGGATGGCTTCGA
ACGCTTGCAAAAGCGGCTGAAGCCAGGACGTCAGGCGATCCTGGTTGCGGGCGACGGAGCCTATTCTTTC
AAAGGCTCCGGATATGTGCGCGGCGGTATCTTTGACCGCATCGAGTTGATGCAGGACGGGCAGGGCGTAC
GTTTCCGCGACAAGAACCATACCCGTATCGGCGATATCATGGCCGAAGGCGCACCGCGTCTGCGCGAGAT
AGCACTGTTCGAGGTGCCTGACGGGTTTGCCTTCGACGTGACGGAACCGTGGGATCTGCAGCTTCTGGTA
CAGCGCGGTTTCGGTGCGCGGGACAAGGCCAATATCAGTTACGATCTCGGCTACAGTTTGCCGGAAAAAT
ATCTGGCGAAGCAGCCGGAACCAGCTCCCGCGCAGCCTGCAGCAACGACTGCAGATGCACCGCGTCAGCC
GCAACCGGTCGGCGAAGCCAATGCAGCCGACATTCTGGGCGAGGGCAATCCGCTCTGGGTCCGGATGTGG
GAGATGAATCGTGCCAATGTGGTCATCACCGCTTTTGCCATAACGGTTCTTGTCGGCATCTTCTTCTTCC
AGAACAGTCTGGTCAGGCATCCGCGCTTCTTCACCTGGCTGCGGCGCAGCTATCTTCTGTTCATCCTTGT
CTGGCTCGGTTTCTACAACAATGCACAATTGTCGGTCGTCAACGTCCTGACCTTCACCAACTCCCTGATT
ACCCGCTTTAACTGGGAATTCTTCCTGACATCGCCGCTGATCTTCATTCTGTGGGCATCGGTGGCGGCGG
GGCTGCTGTTCTGGGGGCGTGGCCCCTTCTGCGGCTGGCTGTGCCCGTTTGGCGCCCTGCAAGAACTTAC
CAATAATCTCGCCCAATGGCTGAAGGTGCCGCAGGTCAAGCTTCCATGGGGACTGCACGAACGCCTCTGG
CCTCTCAAATACATGATCTTCCTCGGCCTGTTTGGGTTGTCGCTCTATTCGGTCGCTCTGGCGGAAGTGT
TTGCAGAAGTCGAACCATTCAAGACCTCGATAATTCTCAAATTCGCACGTGAGTGGCCGTTCGTCATTTA
TGCGCTGACACTTCTGACTGCAGGCCTGTTCATCGAGCGCTTCTACTGCCGTTATATGTGCCCGCTCGGC
GCGGCTCTCGCCATCCCCGGACGCATCCGCATGTTCGAATGGCTGAAACGTTGGCCGGAATGCGGTTCGC
CCTGCCACCGTTGTGCCAAGGAATGCCCGGTCGAGGCGATCCATCCGGAGGGGCAGATCAATGTCAATGA
ATGCATTTACTGCATGCATTGTCAGGAACTCTATCACGACGACCAGCGCTGCCCGCACATGATCCAGGTG
CGCGTGAAGCGTGAAAAATTCGCAGCCCGCAATGCCCCCCTCGCAGCGGCTGCCGAACGTGGCGGTGGAC
CGGCCAGACCCGTCATCTCAGTCAAAGGAAAACCGGTTGAAGGCATTGCCGATACCGGTCCTGCTGTCTG
A
>NZ_UGSE01000002.1:c152629-150350 Oligella urethralis strain NCTC11008, whole genome shotgun sequence
ATGTTCTTTAGCTCAGCTGCTGTGGCTAACTCGCGCTTGGGTGAGTTTCTCGCTACGGTTCAAGCTTCTG
AGGTGTTTCCTGACGCTGATGGTTATGGTGCCGTTCAGGGTGATCCGCCCTATGCTCAGGTATTTAAAGG
CCAGGAGGCTGTGGGCTATGTATTTCTGACCACGGATATTGTGAACACGCGTGGTTATTCTAGTAAGCCT
ATTGATACCTTAGTGGCATTGGATAATGAGGGTAAGATTGTCGGTGCTAAATTAGTTGAACACCACGAAC
CAATTGTTTTAATTGGTATTCCTGAAACCAAGATGGTCGATTTCATTAACGGCTACATTGGTATGAACTT
AATTAAAAACCCATTACCGGTCGGCGCGCCGCCACCAGTCGATATGATTAGTGGTGCTACGGTGACATTG
ATGGTTATTGGTGACAGTATATTGCGTTCATCCAGAATTATGGGGCAAGCGTATCAAATTGGTATGTCAC
CAGATGCGGTCTCTCCCGTTGCCGATACCGTAGCAAGAGTTGAGACTGACACTAAGGCGACACCTAAAGT
AATTAATCAAGACCTGTTGGAGATAAAGTCTTGGGATGTTTTATTAGAAGAGGGTGCTGTTGCTAATCTA
AACATCAACGTTGGTGAGATTAATCAACGCTTCATAGACTCTGGTCGTCCCGGGGCTGGGCGTAAAGAAA
TAGGTGGGGACCCTGACGCTGAGTTTATTGATTTGTATGCGGCGGTGGTGTCTGTGCCATCCATTGGTCG
TAGTCTTTTAGGAGAGGCTGAGTTTGACTATATGCAGTCTCGCCTAAAGGAAGGACAGCAAGCGATCCTG
ATTGCCGGTAATGGCATTTATTCTTTTAAAGGCTCAGGTTATGTGCGCGGCGGTATTTTTGACCGTTTCG
ATATTATTCAGGGCGAACATAGTTTCCGTTTTACCGACTTGGAACATAAGCGACTTTATGATGTGATGGC
TGAGGGGTCTCCTCGATTTAAAGAAGTGGGTTTATTTTTTGTATCTGAGGATTATGATTTCTTTAATCCG
GTTGAACCTTGGCGTCTGCAGTTGTTAGTTCAGCGTGAAATCACCGTGCATGAGAAAATTTTCATTCCAG
TCGAACTAAATTATCAATTGCCTGAGATTTATACCATGGATGATCCTTCTGCACCGGTGGTGACAGACAT
CGCTGCAGCTGTAGCGACGCCTTCTCAAGCCGAAACGGCTGGACCTGTTGATCACCAAGTCACTGATCAT
GCGCAAATGTTTGCGGACGACGTACCGTTATGGCAGATTATTTGGAAAACTAAATTGCCACAGATTATCG
TGGTTGTTATTGCACTGATATTGCTTGGCTTTGTATTCTTCTTCCAGCATGCCTTGGCGCGTCACGAGAA
GCTATACAATTACTTCCGCACTGCTTTCTTACTATTTAGTCTGTTTTATATCGGCTGGTACGCCAATGCA
CAATTATCAGTAGTCAACGTCTTAACCTTTACCACCTCACTGCGGACAGAGTTTAATTGGGAATACTTCC
TGATGGATCCCGTTGTCTTTATTCTCTGGTGTGCCACAGCGATCTCTATGATCTTCTGGAATCGTGGTGC
ATTCTGCGGCTGGTTATGTCCCTTTGGCTCCTTACAGGAACTATTGAATAAAGTAGCTAAAAAGCTGGGC
ATTAAACAGATCAAGGTGCCTTATGCTATTCATCATCGGGCGGCTGCAATTAAATACGTCATTTTTATTG
CTTTATTCGGCTTCTCTTTATATGGCCTGGCATTTGCCGAGAAATTGGCTGAAGTTGAACCATTTAAGAC
GGCAATTATCTTGAAGTTCTTGCGCAGTTGGCCGTTTGTTACTTTTGCAGTGTTATTACTTGTTGCAGGT
CTATTTATTGAACGCTTTTATTGCCGCTATTTATGTGCCCTTGGTGCCGGCTTAGCGATTCCTGCTAGGT
TACGAATTTTTGACTGGTTACGCCGTTACAAAATGTGTGGTGACCCATGTCAGCGTTGTGCGGTGGAGTG
TCCGGTTGATGCGATTACACCGGAAGGTCCTATTGAACCTAATGAGTGTATCCAGTGCTTACATTGTCAG
ATGTTGTATTTACATGAGAAAAAATGTCCTGAATTAATTCAACGTTCGGCTAAACGTCGTCGTCCATCAC
CTGGTGCGAAAGCGAGTCCGGAGCCGGTGTTTACAGAAGAGGTATTACGCTTTATGCCTAATGCCACTGC
TTTTGAAGCAAAGCCCAAGAAGCAGAAAGAGGGTAGATAG
>NZ_FUWJ01000010.1:53264-55489 Enhydrobacter aerosaccus strain ATCC 27094, whole genome shotgun sequence
ATGCGTGCGCTCAAGATCGACACGGCTGTCGCCGCTCTTCTTGCCTTGTTGGCATGCTGCGTTTGTCTTT
GTCCGCCAGCAAAGGCGCAGTCATCGCATCTGGCCCAGTATCTCCAGTCGGCGCCTCTCGCGGATATCTT
TCCGGGTGCCGACCATCTTGGCCCGATAGAGGGCAAACTTCCCGCCACGGCGGCCTATAACGGATCGACG
CTGCTGGGTTATGTCTTTCTCAACGCCGATATCGTCAATGCGACGGGCTATTCGGGACGACCGATCAATA
TCGTCATCGGCATCGACCTGTCGGGAAAGATCGTCGGCGCCAAGCTGGTCGAACACCATGAGCCCATCGT
TCTCATCGGCATCCCGGTGCAGAAGGTCGAGAACTTCATCCATGGCTATGTCGGGCTGAATTTCCTCCAG
ATGCCTTCCGTCACCAGCGGCGGGCCGCCGGTCGATATCGTGAGCGGCGCCACTGTGACGATGATGGTGA
TCGGCGACACCATCACCAAGTCCTCCATCCAGATCGCGCGATCGCGCGGACTGGGCAATGCCGCGACGGC
AAGAGAACCGGCTACTCCCAGCGTCATCAAGAAGGTCGACCCGAACAAGGGCGGCGCGGAGGATTGGAAT
GTGCTGCTGGGCGATGGATCGGTCCGGCGACTGGCTGTCAGTGTCGGCGAAATCAACGAGGCCTTCGCCC
ACTCCGGGAATGCCAAGGCAGCGGATTATCCGCAGGAGGGCGCGGCGGACGACAGCTTCGTCGACCTTTA
TGTCGCGGAAGCAAGCGTTCCCGCGATCGGGCGAAGCTTGCTCGGCGACAGCGAATACGAGCAGCTGCGG
CAGCGCCTGTCACCCGGCCAGCAGGCCATCCTCGTGGCCGGCAACGGCATCTACTCGTTCAAGGGCTCGG
GCTATGTGCGCGGCGGCATCTTCGACCGCATCGAACTGGTCCAGGGCGAAAACATCATTCGCTTTCGCGA
TCGAAATCACAGACGCATCGGCGATATCGCCGCAGCCGGCGCACCGGACTTCCGCGAGATCGGGATCTTC
GCGATCCCGCATCGGGAGACCTTCGATCCAGCGCAGCCCTGGCGCCTCAAGCTCCTGGTCCAGCGCACCA
TGGGGGCGCGCGACAAGGCGTTCCTGACCTACGACGTCGCCTATACGCTGCCCGATAAGTATCTCAGCAT
CGAAACGCCCGCCGCAGCCATCCCGGCCGCCGCGCCAATGCCCTCCACCAATGCGACCGGCACGACGCCT
GCCAAGGCGGAGCAGACCGATCGCCTCGACGAGGCGCTGTGGCTCCGCATGTGGCGCGGTCGCATTCCCG
AGATCGCGACGCTCCTGGTCGCGCTGGCGGCGCTCACCGGCATCTTCTTCTTTCAGGACGCACTGGTGCG
GCGGCCGGTCCTTTACGATCGGGTGCGGCTGGGCTTCCTCGTCTTCACCCTGGTGTGGATCGGCTGGTAC
GCGCAGGCACAGCTTTCCGTCGTCAACGTGCTGACCTTCGCCAACGCCCTGCGAACCGACTTCCGTTGGG
ATTATTTCCTGATGGACCCACTGATCTTCATCCTGTGGGCAGCCGTTGCGGCCTCGCTGCTGTTCTGGGG
CCGCGGGGCCTTCTGCGGCTGGCTCTGTCCGTTCGGCGCGCTCCAGGAGTTGCTCAACCGGCTGGCGCGC
TTGCTGCGTATCCCGCAATACACGGTGCCGTTCGGCATCCATCAACGGCTGTGGCCGATCAAGTACATCG
TGTTCCTGGTTCTGTTCGGCCTGTCGCTCTACTCGCTATCGCTCAGCGAGCAGGCTTCCGAGGTCGAACC
CTTCAAGACGGCGATCGTGCTGCGCTTCGCACGCGACTGGCCGTTCGTGCTGTTCGCGGTCGTGCTGCTC
ACGGCCGGTCTCTTCATCGAGCGCTTCTTCTGCCGCTATCTCTGCCCTCTCGGCGCCGCGCTCGCCATCC
CCGCCAGGCTGCGCATGTTCGACTGGCTGCGGCGCTATCGTGAATGCGGCAATCCGTGCCAGCGCTGCGC
CCACGAGTGCCCGGTGCAGTCGATCCATCCGGAAGGGAACATCAATCCCAACGAATGCATCCAGTGCCTG
CACTGCCAGATGCTTTACCACCACGCCTACAAGTGCCCGGTCGTGATCCAGAGACGCCTGCGACGCGAAA
AGCGGCTGGCGATCACCAGTCCGAGCATGCGCGGCTCCTCTCCTTCCGTGAGGTGA
>NZ_FNTR01000004.1:3426535-3428715 Pseudomonas proteolytica strain LMG 22710, whole genome shotgun sequence
ATGAACCGCACCAAGCCCTCGACCCTCGCTACCTTGGCGGCAAGTCCCGTCACCTGGCTGGTTGTCCTGG
TTTTACTGTTCAGCCTGGCCGGCCCGGCCCAGGCCAAGTCCTACGGCGCGATTGAACAGCAGCGCATCGA
CAAGATCTTCCCCCAGGCAGACGCCATTTCCGCCCCTGAAGGCAAGTTCAAGGTGCGCACGCTGTCGGCC
AAAGGCGCGGTGATCGGCTACGTGTTCCAGAGCCTGGATGTGGTGGATATCCCGGCTTACTCCGGCAAAC
CGATCAACACCCAAGTGATCCTCGACCCGGCCGGGGTGATCCGTGATGCCTATGTGCTGGAGCACCACGA
GCCGATCCTGCTGATTGGCATTCCCGAGGCCAAGTTGCATGACTTCACGGCGCGCTACAGTGGGATCAAC
GTCAGGCAGCGGGTAGTAGTGGGGCACTCCAGCGACAGCCAGGCGGTGACTGTGGATGCGGTGGCCGGTG
CCACCGTTACGGCCATGGTGGTCAATGAAGTGATCATGCGTGCCGCCCATGAAGTGGCGGTGTCGCTCAA
ATTGATCGAGGACAAGGCCAGCACCGCGCAGAAAGTCGCGCTGGTGCGCCCTGATCTGTTCGAGCCCGCC
AACTGGGCGCAATTGACCGGTAATGGCGCAGTGCGTCGCCTGCACCTGACACGCGGCCAGGTGGACGCTG
CCTTCAAGGGCACCGAGGCCGAAGGTGTGGAAGTGGCGGGGCCGGGGCAGGCCGACGAGACATTTATCGA
CTTGTATGTGGCGGATCTCAACGCGCCGACCATCGGTCGCAACCTGTTGGGCGAGGCGCAGTACCGGGTG
CTGATGCACGGCCTCAAGCCTGGCGAACAGGCCATTGCGGTGCTGGGTCGCGGGGTGTTTTCGTTCAAGG
GCTCGGGCTACGTGCGCGGCGGGATTTTTGATCGGGTGCAGTTGCGCCAGTTCGGCAACGTCATCAGCTT
TCGCGATATGGACCACCAGCGCCTGTATGACGTATTCGCCGAGGGCATGCCCGAGTTCGAGGAAATGTCG
GTGTTTATCGTGCGCCCCCAGGCCGCGTTCGACCCAGGCTCGGCGTGGACCCTGGAGTTGCTGGTGCGGC
GCCAGACCGGCCCGGTCAGCGGCACCTTCACCAGCTTTGAACTGCCTTACCAGATGCCCGAGGCCTACCT
GGAACGACCCCTGCCGACCGCCGCGGAACAGGCCGCCATCGACGAAGCCAAGCGGCCGATGTGGCTGACG
ATCTGGTACCAGAAACAGGTGCAGGTCCTGGTGCTGGGCGCCGCCCTGGTGCTGTTGACGGTGATTCTGT
TTTTGCAGGACAGCCTGGCCCGGCGCCCGCGTCTGCTGCACTGGGTGCGTCGCGGTTACCTGCTGTTTAC
CGTGGTGTTTATCGGCTGGTACGCCCTGGGCCAGTTGTCGGTGGTCAATGTGCTGACTTTCGTGCATGCG
CTGTTCCAGCAGTTCCGCTGGGAGCTGTTCCTCACCGACCCGCTGATCTTCATGCTCTGGGTATTCACCG
CCGCCAGCATCCTGCTGTGGGGGCGTGGGGTGTTCTGTGGTTGGTTGTGCCCGTTCGGGGCGCTGCAGGA
GTTGATCAACGAGGCGGCTCGCAAGCTCAAGGTGCGCCAGTTCGAACTGCCGTTTGCCGTGCATGAGCGG
CTGTGGGCGATCAAGTACCTGATCCTGCTAGGGCTGTTTGGCCTGTCCCTGGAGTCGATGGCCACTGCCG
AACGGTTTGCCGAAGTGGAACCGTTCAAGACCGCCATCACCCTGCATTTCGACCGCCAGTGGTGGTTCGT
CGCCTATGCCTTGGTGCTGCTGGTGATCAACATTTTCACGCGCAAGGTCTATTGCCGCTATCTCTGCCCG
CTGGGCGCGGCGCTGGCAATCCCGAGCAAGTTCCGCCTGTTCGACTGGCTCAAGCGGCGCAAGGAATGTG
GCGATCCGTGCCAATTGTGCGCCAAGGAATGCGAGATCCAGGCGATCCACCCCGATGGCCATATCAACGC
CAATGAATGCCACTACTGCCTCGATTGCCAGATGACCTGGCACAACGACCACAAATGCCCGCCACTGATC
AACAAACGCAAGAAACGCAACAAGGCCGCACCCACCCCTGGGCAATTGATCCCGGTGGTGCAGGTGGCGG
TGCCTGAATGA
>NZ_CP039886.1:c1341739-1339463 Neisseria flavescens strain ATCC 13120 chromosome, complete genome
ATGATGATAGTAAGCCTACCTGCTTATGCGGAGCGCTTGCCTGATTTCTTGGCAAAAATTCAGCCTTCTG
AAATTTTTCCCGGTGCTGATCGCTACGGCAAACCTGAAGGTAAACCTTTAGTTGCTCGTGTATATAAAGG
CGAAGAGCAGCTTGGCTTGGTTTATATCACGACTGACGTGGTCAATACGCGTGGTTATTCGAGTAAGCCG
ATTGATACGATGGTCGCATTGGCCAATGATGGCACTATTGCGGGAGCAAAATTGGTTGAGCACCATGAAC
CGATTATGCTGATTGGTATTCCGCAATCCCGTGTCGATAAATTCATTGATAAATATATTGGCTTAAATTT
TATTAAAAATCCTCCGCAGCCTGGCGTGGCTCCTGGTGATATTATCAGTGGCGCGACTGTAACGTTGATG
GTGATTAACGACAGTATTCAGCGCTCTGTCAAATCGGTTATTCATCAATATCATTTGGGTACGGATAAAG
CGACTCAAGCCGGCGCTGCTGCCGCTTCTGGTGAGCAGGCTGCAAATGAGCCTGCGGTTCAAACCCGTCC
CCGTCGTGCTGTGAATCCCGATAAACAAGACATTCAGTCTTGGAATGCACTGTTAGAACAAAAAGCTGTT
GGTCATCTGCATATTTCTGTTGACGATATCAACAAACTGTTTGAAAAAGGCGGTAAAGCCGGTGTTGCTG
AGCATGCAGAGCAGGGCGATGGTAACGATACATTCGTTGATTTATATGTTGCTTTGGTCAGCCAACCTTC
TATCGGTAAAAGCCTTTTAGGTGAAGCCGGTTGGAATAATCTGCAAAAACGTTTGCAACCGGGTCAACAG
GCAATTATGGTTGCCGGTGAAGGCCGATACTCTTGGAAAGGCTCAGGCTATGTGCGTGGCGGTATCTTCG
ACCGTATCGAAATGATTCAGGGCGATACCAGCTTCCGTTTTACCGATGCACAACATGAGCGTGTGGTTGC
TTTGGCAGCGGAAGGTGCACCTGCATTTAAAGAGGTTTCTTGGTTTACCATCCCTGAAGGAGTGGAATTT
GATGCTGCCGAGCCATGGCGTTTACAACTGATGATTCAACGTGTGTTGAGTGTTAACGATAAAGCTTTCG
TAACTGCAGATTTGGATTACGAATTGCCAAAAGGCTATTATGTCGATGATCCAAAAGCACCACCTGTTGA
AGTCAGCGCGCCGGTTGAGCAAGTTGCGGCTGTAGCTTCAGCTCCTGAAAGTACGGGTATTGCCGAAGAT
GCGACTGCCGGTGATGATGGTGTTTCCAACCAACTTTGGAAACAGGTTTGGAAAGCCAAACAAGGTCAAA
TTATTGTTGTCGGTATTGCTTTGACAATTCTCCTGTTGGTATTCCTGTTCCAAGACTGGATTGTACGTTA
CGAAAAATGGTATGACCGTTTCCGCCTCTGCTTCCTGATATTTACCCTGGTTTATATTGGTTGGTATGCG
CAAGCGCAATTGTCGGTTGTCAATACGCTGACCTTGTTCTCCGCGGTTTTGACTGAATTCCACTGGGAAT
TCTTCCTGATGGATCCGCTGGTGTTCATTCTGTGGCTCTTTACAGCAGCGACCATGCTGTTGTGGAATAG
GGGTACGTTCTGCGGCTGGCTGTGTCCTTTCGGTTCGTTGCAGGAATTGACCAATCGCGTTGCTAAAAAA
CTGGGCGTAAAACAAATTACTGTGCCACATCTGTTGCATACGCGCCTGACAGCCATTAAATACGTTATCT
TCTTCGGTTTGCTGGCTATTTCCCTGTATGACTTGGGCACTGCTGAAAAATTTGCAGAAGTTGAACCTTT
CAAAACCGCAATTATTCTGAAGTTTATGCGCGAATGGTGGTTTGTATTGTTTGCTGCAGCTTTGCTGATT
GCCGGTTTGTTTATCGAACGTTTCTTCTGTCGTTATCTGTGTCCTTTGGGTGCGGGTATCGCATTGCCGG
GTCGATTCCGTGTGTTTGACTGGCTACGCCGCTATAAAATGTGTGGCAATCCTTGTCAGATTTGTACGCA
TGAATGTCCGGTACAGGCCATTGCACCAGAAGGCGATATTCATCCGAACGAATGTATCCAATGCCTGCAT
TGCCAGGTAATGTATCACCACGATACGCGTTGTCCTCAAGTAGTGGCAACGAATAAGAAAAAACAAAAAC
AAGCGGCGGCAAAATCTGAGCAGTACGATGCGGCAGCAACGAAAAATGCTCAAGAACAAGTTGTTCAGTT
TGTTAAAAAAGAATCGGCAATTAGTGTTGATAAGTAG
>NZ_CP015882.1:c1163158-1160999 Ensifer adhaerens strain Casida A plasmid pCasidaAB, complete sequence
ATGAAACTCTTCCGTCTTGTCCTTTTCCTCTGCCTCAGCCTCTGCGGTGCCATATCCGCCAGCGCGGCAT
CGGTGCTGCAGGCGTTTTTGCCGACCACCACAGCCTCCGATCTTGTGCCAGGAGCGGACGGTTTTGGCGC
TGTGCGTGATGATGTGGCGGCGGCCCCGGTGCTGAAGGGCGGCCAGACGGTGGCGTGGGTTTTCGTGACC
TCGGATTTCGTCGGAACGACCGGCTATTCCGGCAAACCCATCCATACGCTCGTGGCGGTGGACAAGGATG
CGAAGATCGTCGGCGTCCGGCTGGTGAAACATTCGGAACCCATCGTCCTCATCGGCATTCCCGACGCCAA
GGTGAAGGCGCTTGTTGCCGGCTACGCAGGCCTTGATCTCGTCGCCGAGGCGAAATCCGGCGGCACGACC
CACGAAGTCGATATCATCTCGGGCGCGACGGTGACCGTCATGGTCATCGACGATTCGATCGTCCGGTCCG
GGCTAAAGGTTGCGCGCGCGCTCGGGCTTGGCGGATTGACACCGGAAGCGGACAATGCCGGCCCGCGCTT
CGAAATCGATCCCGCGGCTACCGCGCCGGCCGACTGGGTCGAGGCAGAAGGTGACGGCACGCTGCGCCGC
CTGTCGCTCGACGTTGCGCAGGTCAATGCTGCTTTCGCCGGCCATCCCGATGAGCGCGCCCGCGAGCGCG
CGATTGCGCAAGCGCCGGAAACGACATTCATCGAGATGCAGGCGGCACTGGTCTCGGTACCTTCCATCGG
CAAGGCCTTTCTCGGGGCAGCCGAAGAGAAAAACCTTCAGGCTTGGCTTGGCGAAGGCGAACACGCGATC
GCCGTGGTCGGACGCGGGCTCTATTCCTTCAAGGGATCAGGCTATGTGCGCGGCGGCATCTTTGATCGCA
TCGTGCTGATCCAGGACGATGTTTCCGTTCGCTTTCGTGATCGCGACCACCGTCGCCTGGGCGCAATCTC
GCTTGCCGGTGCGCCGGAATACAACGAGATGGACCTGTTCCGCATTAAAGCAGGCCTCGGCTTCGACCCG
ACAAAACCTTTCCGCATACAGCTCCTGGCCCAACGTGAGGTTGGACCGGTCGAAAAAGTCTTTCATACCT
TCGATCTGGGTTACCAGCTTCCGCAGAAGTATCTGCGTGCTGTCGCGCCACCACCGGTGAAGGACGTTGC
AGCCGTTGCTGATCGTGACGAGGGGACTGCACAGTCCGACCTGTGGAAACGCATCTGGGACGACTCGAAG
CTGAAGATCGTCGTGCTCGGCGCCATGTTGGTCGTGCTGACGGGCGTGTTCTTCTTCCAGACCTATGCGG
TCAGGAACGCGCGAGCGTTCTACATCTTTCGCATCATCTTCCTGACGGTAACGCTGGTCTTTCTTGGCTG
GTATGCCAACGCGCAGCTTTCTGTCGTCAATCTGATGGCGCTCTTCGGCAGTCTCGTCAACGGGTTCAGC
TGGCAGGCTTTCCTGCTCGATCCGCTCACCTTCATCCTGTGGTTTGCCGTTGCCGCGGCACTCCTGTTCT
GGGGACGAGGAGCCTATTGCGGCTGGCTCTGCCCCTTCGGCGCACTGCAGGAGCTGACCAACCAGATCGC
ACGCAAGCTGCGTATCCCGCAATGGACATTGCCATGGGGCCTGCACGAGCGACTCTGGCCGATCAAATAC
ATGATCTTCCTCGGCCTTTTCGGGGTCTCCCTGATGAGCGTCGAGCAGGCAGAGCATCTGGCCGAGATCG
AGCCATTCAAGACAGCGATCATCCTGAAGTTCATCCGCGCCTGGCCGTTCGTGGCCTATGCCACAGCACT
TCTCGTCGCCGGGCTCTTCGTCGAGAGGTTCTATTGCCGCTACCTCTGCCCGCTCGGTGCGGCGCTTGCG
ATCCCTGCGCGCATACGCATGTTCGACTGGCTCAAGCGCTACCATGAATGCGGGAACCCCTGCCAGACCT
GCGCCCACCAATGTCCGGTGCAGGCGATCCACCGGACCGGCGAGATCAATCCGAACGAGTGCATCAACTG
CCTGCACTGCCAGGTGCTCTACCAGTCCGAAACCGTCTGCCCCGTCGTGATCAAGAAGATGAAGTCGCGG
GCGAAGCTTGCGGCAAGCCCGGGCGGCGTGCCGACCCATCAACCCGCAGCCAAAGTTTAA
>NZ_CP013119.1:c2753407-2751146 Alcaligenes faecalis strain ZD02 chromosome, complete genome
ATGACGTCCCTCAATCGCTTGGCCCGGCATGTCCAGTTACGTACTATCTGGCTCCTGCTTTTCCTGCTGG
CAGCCTGTTTAAGCAGCACTTCCGCACACTCCACGTCGCGCATTGCCCACTTTCTTCCGGACATTGCCCT
CAACGAGATCTTTCCCACCGCCACCCACACCAGCGAGCCCGCAGGCTCGCTGCCTGTTGCCAAGGTATTT
AAAGATCAGGAGCAGCTAGGGTATGTGTATGTGACGACCGACATCGTCAACACCCGCGGCTATTCCAGTT
TCCCCATCGACACTCTGGTTGCCATGAGCATGGATGGCAGCATCGTCGCCGCCAAGCTGCTGGAACACCA
TGAACCCATTGTCTTGATCGGTATTCCGGAGTCGCGCGTCGAAGCCTTTATTCAAGGCTATATCGGCCAG
AACTACATCAAGAACCGCCCCAAACCCGGCGCACCGCCACCCGTAGATATCATCAGCGGTGCCACCGTGA
CCTTGATGGTCGTGGGCGACAGCATCATGCGCTCTTCCCAGTTGGTGGCCCGGCAAGAAGGTATAGGCCA
GCCTGCCGCCCCCGCCACGGCACCCGTCGCCGTCAAGCGCAGCATCGATACCAGCAACCACACCATTTCC
AGCTGGGACGAACTGATCCAAAGCGGAGCCATCCAACGCCTGCATGTCAGCGTGGCCGACATCAACCAGG
CCTTTATTGATAATGGCCGCACAGAGGCCGCCGCCCATCCCCAGGAAGGCGATCCACAAGACACGTTTAT
CGACCTGTACGCCGCCCTGGTCAGCGTGCCCAGCATTGGACAAAGCCTGTTAGGCGAGGCCGATTACAAC
TACCTGCAGCAAGAACTGAAACCCGGCCAGCAGGCCATGCTGGTCGTGGGCAATGGGCTGTATTCCTTCA
AGGGATCGGGCTATGTGCGAGGCGGGATTTTTGACCGCATCGAAATCATCCAGGACCTGGACAGCTTTCA
CTTCACCGACCTGGATCACCAACGTCTGCCCGGCGTGAAAGCCGCTGGCGCTCCGGATTTCAAAGAAGCC
GCCCTGTTCAAGATCCCTGCTACCGCCACCTTTGATCCTGTTTTGCCCTGGCGACTGCAACTGCTGGTAC
AGCGTGTCCTTAGCGTCAAAGACAAAGCCTTTGTCACGCTGAACCTGAATTACCAGCTTCCTGACTCCTA
TTTGACGGCACCCCCTCCAGCAGCCGCTGCAGCGGCCCCCGAAGCCGCAGAGCACGATGACCTGGAAACC
GCCAGCGAGCCTTTGTACAAGCAAATCTGGGCTGGCAAGAAAGTACAAATTGCCGTGCTGCTGGTGTCTT
TGCTGACCTTGGGCGGAGTCTTCTTCTTCCAGGACACGCTGACCAAACACGAGGTGTTCTACCGACGCTT
TCGTATTGGCTTTCTGCTGTTCTCCCTGGTCTGGATTGGCTGGTACGCCTCGGCCCAACTGTCCGTGGTG
AACGTGCTGACTTTCTCCCACGCCCTGCGCACCGATTTCCGCTGGGAATACTTCCTGATGGATCCACTGG
TCTTCATTCTGTGGATCGCCACCGCCATCTCCCTGATTTTCTGGAACCGGGGCGCCTTCTGTGGCTGGCT
CTGTCCCTTTGGCGCGCTGCAAGAGCTGGCCAACAAGCTGGCCCGCTTCCTGCGCATCCCCCAGATCAAG
GTGGCCTACAGCGCCCATAAACGGCTGGTGGCCATCAAGTACGTGATCTTCATTCTGCTGTTTGGCTTTG
CCCTGTACGACATGGCCGTGGCCGAAAAGATGGCCGAAGTCGAACCCTTCAAGACCGCCATCATCCTGAA
ATTCATCCGCGACTGGCCCTTCACGATCTTTGCCGTACTGCTGCTGATTGCCAGCCTGTTCATCGAGCGT
TTTTACTGCCGCTATCTCTGTGCCCTGGGCGCTGCCCTGGCCATCCCCGCCCGCCTGCGCATTTTTGACT
GGCTGCGTCGCTACCCCATGTGTGGCAACCCCTGTCAGCGCTGTGCGACCGACTGTCCCGTACAAGCCAT
CGAGCCCGAAGGCCCCATCAACCCCAACGAATGTATCCAGTGTCTGAATTGCCAGATGCTGTATCACCAC
GAGAAAAAATGCCCGCACCTGATTCAAAAGATCGCCAAGCGCAAGCGAGATAAACCGGCCCCCGTCGCCG
TTGCCAGCTCGCTGCAAGACGATGCTGCTGCCCGCCCTACCGTGCGTCCGCGCAGCGTAGACAGTACCGA
TTCCACCCCCGCCACGCCGTGA
>NZ_AAUW01000018.1:130388-132601 Roseibium aggregatum IAM 12614 1101096003805, whole genome shotgun sequence
GTGGGTCATCCCCGTCACATTTTTCTGTTCGCCATTCTGAGCCTCGCTGTTGTGCTGGGCCTGGCAGGAA
CCGCACCGGTCAAGGCAGATGATGCGCTGGTCCAGCAGTACCTCGACAAGGTTGCGCCGGGCGAACTCGT
GCCGGGTGCCGATACATTCGGGCCGCTGAAGAGTGATGTTCCGGTCGTACCAGCCCTGAACGGCAAGGAT
ACGCTTGGCTGGGTTTACCTTACGTCAGACTTCGTCTCCACGACGGGCTATTCCGGCAAGCCGATCCACA
CACTGGTCGGTGTCGACAAGGACGCCGTCATCACTGGGGTTCGACTGGTCAAACACTCCGAACCGATTGT
CCTGATCGGGATTCCCGACAAGAAAATCCGGGCGGTGACGGAAGGTTATGCAGGTCTGGACCTGAAGGCG
GAAGCTGCCAGCGGCGGTTCTGCGCATGATCTCGACATCATTTCCGGCGCGACCGTGACCATCATGGTCA
TCGACGATTCCATCATCCGTTCGGGCCTGAAGGTTGCGCGGACCCTGGGATTGGGTGGCCTTGCTTCCGA
GGTCGCTGAGACCGGCCCGCAAAGGGAAGTCGATACCGGCAAGACCGACATCATTGACTGGATGACGTTG
ACAGGTGACGGCTCCGTTCGGCGCCTCTCCCTCGATGTCGCGCAGATCAACGAATCCTTCGTGGTTCAGG
GAGACAAACGTGCGGTCGACCGGCCTGAGAAAGGCCCGGAAACAGACACCTTCATCGACCTTTATCTTGC
CCTTGCAGATGTGCCTTCAATCGGCCTGTCGCTGTTGGGCGAAGCGGAATATGCCAACCTGATGGCCCGG
CTGAACGACGGTGACCACGCCATTCTGGTGGCCGGCCGGGGACGCTACTCCTTCAAGGGTTCGGGTTATG
TACGGGGCGGGATCTTCGATCGCATCCAGCTCATCCAGGACGACGTCTCGGTGCGTTTCCATGATCGCCA
GCACAACCGGGTCGGCACCATCGCCGCTGACGGTGCCCCGGCCTTTTCGGAAATGGACCTCTTCATCATT
CCAGCGGACTCAGGTTTCGAACCTGCCAGGGAATTCCGGCTGCAGTTGCTCGTGCAGCGTCCGGTCGGCC
CGATCGAGAAGGTGTTCCTTACATTCGATCTCGGCTACCGCCTGCCCGACAGTTATCTGAAGACCGTTGC
ACCAGCCGCAGCGCCTGCCGCAGCTTCAGGGCAGTCCAATGGAGCCGCCTCCGACAAGGACACGGGTGTC
CAGGCGCTCTGGAAACGCATCTGGAATGACCGCAAGACGGACGTCCTGATCCTCGGGGCTGCCATCGCCG
TGCTCACGCTGGTGTTCTTCTTCCAGATGCAGGTGACCCGCAACGAGCGTTTCACCTTCTGGTTCCGCAT
CGGCTTCCTCACCTTCACGCTGGTCTGGCTCGGCTGGATGGAAAATGCCCAGCTGTCGGTGGTCAACGTG
CTGGCATTCTTCTCGGCCCTCACGAGCGACTTCAGCTGGGACGCCTTTCTGATGGACCCCCTGGTGTTCC
TGCTGTGGTTCTCCGTGGCCGCTGCCCTTCTGTTCTGGGGACGCGGTGCCTATTGCGGCTGGCTTTGCCC
CTTCGGCGCGCTGCAGGAGCTGACCAACCGTATTGCCAAGCTGTGCCGTATCCCGCAGATCGAAGTGCCC
TGGGGTCTGCATGAACGCCTGTGGCCGGTGAAATACATTATCTTCCTGGGTCTGTTCGGACTGTCGCTCT
ACTCACTCGATGTTGCCGAACACTACGCCGAAGTCGAGCCCTTCAAGACGGCCATCATCCTGAAGTTCCA
GCGCGCCTGGCCGTTTGTCCTGTTCGCGGTGGCCCTTCTGGCAGCCGGCCTGTTCATCGAGCGGTTCTAT
TGCCGGTATCTGTGCCCGCTTGGCGCAGCCCTCGCGATCCCTGCCCGTCTGCGGATGTTCGACTGGCTGA
AGCGGTATCGCGAGTGCGGCAACCCCTGCAACCGCTGCGCCAAGGAATGCATGGTCCAGGCCATCCATCC
GGAAGGCAACATCAATCCAAACGAGTGCCTGAACTGCCTGCACTGCCAGGTTCTGTATCAGCACGACCAG
AAATGTCCCGTTTGCATCAAGAAGCTCGCGAAAAGACGGCGGTTCGAGGTGCAGACCGGTCTCGTCAAGC
CGGACACGAATGCCAAGGCGGAAACGCCAGTGCCGGCCAAATAA
>NZ_CP032617.1:253715-256054 Bradyrhizobium diazoefficiens strain 110spc4 chromosome, complete genome
ATGCTCCAAAGAACGCATGTTGTTCCGGATTTTCTAACCCAAGCGGCGCGCGCACTCTTCGCGTTGGCGT
TCCTTTGCGTGCTCTCGTCCTTCAACACCGCGTCCGCTGCCGACCTGAACGGTTACCTGTCGAAGATTGC
CCCTGCCGACTTCTTCGCGGGCGCCGACCGTTTCGGTCCCCCGCAGGGCGAGCCGCCTATCATACCGGCC
TATCGCGGCGATCAATTGCAGGGCTTCGTGTACCTGAATTCCGATTTCGCCAATGCGGTCGGCTATTCCG
GAAAACCGATCCAGATGCTCGTCGGCATCGATCCGAAAGGTGTGCTGACCGGCCTCAAGCTGGTCGAGCA
CAAGGAGCCCATCGTGCTGGTGGGCATCCCCGAAAAGCGCATTCTGGAGGCCGTCAACAAGCTGATCGGC
GCCGACCTGGGGAGCGTCGCCCGCGGGGCTGCGCCGGCGCCCCAAGTCGACATCGTCAGCGGCGCAACCG
TAACCGTTCTGGTGATCGGCGACAGCATCGTTCGATCCGCCACCAAGCTGATCCGGAGCGGCCGCCTCGG
CGCTCAGGGCAGTCCGGTTGCGGCGGCCGGGCCGCGAGCCGCGAAGGCCATCGACGCGGCCAAGAGCGAA
GTCCGCGATTGGCAGACCCTGGTCGGCGACGGCTCGGTCCGGCGGCTAACCCTCTCCGTCGCCGATATCA
ACCAGGCCTTCGAGAAATCGGGCAATGCGGTCGCCGCAGCGCGCCCGGAGGAAGGCGCTCCGGACGACAG
CTTCATCGATCTCTATGTCGCGGACGTCGCGGTGCCGACCATCGGCCGCAGCCTGCTGGGCGACGAGAGC
TACGGCCGGCTGGCCGGCAGGTTGAAGCCAGGCCAGCAGGCGCTCGTCGTCGCCGGTGCCGGCCGTTATT
CCTTCAAAGGGGCCGCCTACGTTCGGGGTGGAATCTTCGACCGGATCGAGCTGATCCAGGAAACCAACAG
CATCCGTTTCCGCGATCGGGACCATACCCGACTGGGTAGCCTGGCGGCCGACGGCGCGCCGGATTTTCCC
GAAATAGCGCTGTTCATCGTGCCGGCCGACTTCGCGTTCGATGCGACCGAGCCGTGGGCGCTGCAGCTCC
TGGTGCAGCGCGTCGTCGGCGCACGGGACAAGGCCTGGGTCACCTTCGATCTTGGATACACACTTCCCGA
AACCTATCTCAAGCGCGAAGCGCCGGTTCGGCCGGCCGCAGCGGCAGCGGCGCCGACCGCAAAGTCGTCG
CCGGCCGCCGCCCCCGAAGCCCGCGTGCCGACGACCGACGAGGATCCGTTGTGGATGCGGATATGGCGCG
CGGACGCCCTCAAGATCGGCACAGCGATGCTGGCGCTCGGCGCGCTGACGTTGATCTTCTTCTTCCAGAA
TTTTCTGGTCCGTCGTCCGGCGGTGTACACGTGGGTCCGCCGCTTCTATCTGCTGTTCATTCTCGTCTGG
CTGGGATGGTATGCGAACGCTCAGCTTTCAGTGGTCAACGTCCTGACCTTCACGAACTCCCTGCTGACCG
GGTTCAGTTGGGAGTATTTCCTCTCCGCGCCGCTGATTTTCCTTCTCTGGGCCTCCATCGCGGCGGGACT
TCTCTTCTGGGGGCGCGGACCGTTCTGCGGTTGGCTCTGCCCGTTCGGCGCCCTGCAGGAATTGCTCAAC
AACGCCGCCAAGGCGCTCAAGGTCCCGCAGTACCGCGTTCCCTGGGGCCTTCACGAACGGCTGTGGCCGA
TCAAGTACATCATCTTCCTCGGCCTGTTCGGCATGTCGCTCTACTCGACCGCCTTCGCCGAGCAGCTCGC
CGAGGTCGAACCGTTCAAGACTTCGATCGTCCTGAAGTTCGCGCGGGAATGGCCGTTCGTCGTCTACGCC
CTGACCCTCCTCGCGGCGGGGTTGTTCGTCGAGCGCTTCTTCTGCCGCTACATGTGCCCGCTCGGCGCGG
CGCTGGCGATTCCCGGCCGCATCCGGATGTTCGAATGGCTGCGACGCTGGCCGGAATGCGGCTCGCCCTG
CCAGCGCTGCGCCAATGAATGCCCCGTGCAAGCGATCCATCCGGAAGGTCACATCAACGTCAACGAGTGC
ATCTACTGCATGCACTGCCAGGAACTCTATTTCGATGACCACCGCTGCCCGCACATGATCCAGGTGCGGC
TGAAGCGCGAGAAGCGGATGGCCATGTCGTCGCCTTCGATGCGATCAGGCGGCAAAGGTCCGAACACAAT
CATCACAGCCGGGGGAAAACCCGTCGGCGCGTCGCCAGTCGACGCCATCACGCCATCTGCAACCTGCAAC
CTGAACCGAAAGCCGAGGAGGCAATCATGA
>NZ_QQEZ01000007.1:c49167-46861 Neisseria polysaccharea strain M38962 M38962_S4_cleaned_ctg_1006, whole genome shotgun sequence
ATGTCTGCGTTTCGGGCGCGGATAACGGCGTTTTTTGTCGCCTTTGTCTTTTTGACGGTGGCACTGCCCG
CTTATGCGGAGCGTCTACCTGATTTTCTGGCGAAAATACAGCCTTCGGAAATCTTTCCGGGGGCGGACCG
TTACGGCAAACCGGAAGGTAAGCCCATGGTCGCCCGCGTTTACAAAGGCGATGAGCAGCTCGGTCTGGTC
TATATTACAACCGATGTGGTTAATACGCGCGGTTATTCGAGTAAGCCGATTGATACGCTGATGGCGTTGG
CAAACGACGGCACGATAGCCGGAGCGAAACTGGTCGATCATCACGAACCGATTATGCTGATTGGTATTCC
GCAGTCGCGTGTCGATAAATTCATCGACAAATATATCGGTCTGAACTTTATTAAAAATCCGCCGACTCCG
GGCGTGGCGCCGGGCGACATTATCAGCGGTGCGACAGTTACGCTGATGGTGATTAACGACAGCATCCAGC
GTTCGTACAAGGTCATTGCCAACCAATACCGTCTGGGTTCGGATAAGGCCCTTCAGACGGCATCCGCTTC
CGATGTTCAGGAAGCCGCGCCTGCGGCAGAAACCCGTCCGCGCCGTATGGCAAATCCCGACAAGCAGGAT
ATTTTGTCTTGGGACGAACTTTTGAAACAAAAGGCCGTCGGCCATCTACATATCACGCTCGATCAAATTA
ACAAATTGTTTGAGAAAGGCGGCAAGGCCGGCGTGGCCGATCACGCCGAACAGGGCGATCCTGACGATAC
CTTTATTGATTTGTATGTTGCCTTGGTCAGCCAGCCTTCCATCGGTAAAAGCCTGCTGGGTGAGGACGGC
TGGGCACATCTGCAAAAACGGCTGAAACCCGGGCAGCAGGCGGTTTTGGTTGCCGGAGAGGGCCGTTATT
CTTGGAAAGGTTCGGGCTATGTGCGCGGCGGTATTTTCGACCGTATCGAGATGATACAGGGGGAGAACAG
CTTCCGTTTTACCGATGCCCAACACGAACGCGTCGTCGCGCTGTCTGCCGCCGGTTCGCCGCGTTTTAAA
GAAGTTTCTTGGTTTACCATCCCTGAAGGCGTAGCGTTTGACGGTGCGGAGCCGTGGCGTCTGCAATTAA
TGGTTCAGCGCGTCTTGAGCGTGAACGATAAAGCCTTTGTTACCGCCGATTTGGATTACGAATTGCCTCA
GGGTTATTATGTCGACGATCCCAAAGCACCGCCCGTAGAAATCAGTGCGCCTGTCGAAGCTGTGCCTGCC
GCGGCATCCGATACCGCTTCAGACGGCATTGCCGAAGATGCGTCAGCTGAAAACGGTGTATCCAACCAAT
TATGGAAACAGATTTGGAAAGCGAAACAGGGGCAGATTATCGTTGTCGGCATTGCGCTGACCATATTGTT
ACTGGTGTTTTTGTTCCAAGACTGGATTGTGCGTTACGAAAAATGGTACGACCGCTTCCGCCTCGCCTTT
TTGACCTTCACGCTCTTCTATATTGGCTGGTATGTGCAGGCACAGCTTTCGGTCGTCAATACGCTGACAC
TGTTTTCCGCCATCCTTACCGAATTTCATTGGGAATTTTTCCTGATGGATCCGATTGTGTTCATCCTGTG
GCTGTTCACGGCTGCAACCATGCTGCTGTGGAACAGGGGAACGTTTTGCGGTTGGTTGTGTCCGTTCGGC
TCATTACAGGAATTGACTAACCGGATTGCAAAAAAACTGGGTGTGAAACAGATTACCGTGCCGCATATGC
TGCATACCCGCTTGAGCGTCATCAAATACCTGATTTTCTTCGGGCTTTTGGCAATTTCGCTGTATGATTT
GGGTACGGCGGAAAAATTTGCCGAAGTCGAACCCTTTAAAACCGCGATTATTTTGAAATTCATGCGCGAT
TGGTGGTTTGTCGCCTTTGCCGTGGCACTTTTGATTGCGGGGCTGTTTATCGAACGCTTCTTCTGCCGTT
ATCTGTGTCCTTTGGGTGCGGGCATCGCGCTGCCGGGCAGATTCCGCGTGTTTGATTGGCTGAGACGTTA
TAAAATGTGCGGTAATCCCTGCCAAATTTGTACGCATGAATGCCCTGTACAAGCGATTGCCCCGGAGGGA
GATATCCATCCGAACGAATGTATCCAGTGCCTGCACTGCCAAGTGATGTACCACCACGATACGCGCTGTC
CGCAAGTTGTGGCGGCAAATAAGAAAAAACAAAAACAGGCTGCTGCAAAATCAGGGGAATTGGAAAGTGT
CTCCAAGCAGCCGCAGGAACAGGTCGTCCGTTTTGTCAAACCCGAAACGGCGCAATCTGAAAAATAA
>NZ_CP034725.1:3035205-3037373 Pseudomonas brassicacearum strain 3Re2-7 chromosome, complete genome
ATGACCCCTCACTTTGTGATGCTGCACCTATCCCGCTTCTGGCTCCACGGGCTGTTCGTTCTCCTGCTGT
TGTTCACGGGCCTGGTCCAGGCCAAGGACTACGGTGACGTCCCGCAACAGCGCATCCACCATGTCCTGAA
TCAGACCGACTCGATCTCCGAGCCCGAAGGGCGGTTCAAGGTGCGCAAGCTGTCCGCTGCCGGCAAGGTT
GTGGGCTATGTGTTCCAGAGCCTGGACGTGGTGGACATTCCCGCCTATTCCGGCAAGCCGATCAACGTCC
AGGTCATTCTCGATCCGGCCGGTGTGATTCTCGATGCCTATGTGCTCGAACACCATGAGCCGATCCTGCT
GATCGGCATCGCCGAAGAAAAACTCCACGCGTTCAGCGCGCGCTACAGCGGTATCAAGGTCAACCAACGG
GTGGTGGTGGGGCATTCCAGCGATCCGAATGCCGTGACCGTGGATGCCATCGCCGGGGCTACTGTGACGG
CGATGGTGGTCAACGAAGTCATCATGCGTGCCGCCCACGATGTCGCGGTGTTCCTGGGCCTGGTCAAGGG
TGATGCGGGGTTGGCCGTGGCGCCGGCGCGTGTGCGTGAGGACATCTACGAGCCCGCCGACTGGAAGACC
CTGACCGGTAACGGCGCTATCCGCCGTCTGCTCCTGACCCGTGGCCAGGTTGACGCTTCCTTCAAAGGCA
CTGAGGCCGAACAGGTCGAAACCGCCAGCGGCGAGCAGGTGAACGACACCTTCATCGACCTCTATGCCAC
CCACCTCAACCCGCCCACCATCGGTCGCAACCTGCTGGGTGAGGCGCAATACCGCACACTGATGGCCGAG
CTCAAGCCGGGCGAGCAGGCCATCGCGGTGATGGGCAGCGGTCGTTATTCCTTCAAGGGTTCGGGATACG
TGCGTGGCGGCATCTTCGACCGGGTGCAACTGCGTCAGTCCGGCGACACCATCAGCTTTCGCGACTTGGA
TTTTCAGCGCCTGAATGATGTGGCCCTCGACGACATGCCGGACTTCGATGAAATGGCGATTTTCATCATC
CGTGCCTCCCACCGTTTCGACCCTGGTTCACCCTGGACCCTGGAACTGCTGGTGCGCCGCCAGACCGGAC
CGGTCAGCGGCACCTTCAGCAGTTTCGAGTTGGCCTATCAACTGCCCGAACCTTACCTGGAACGGCCATT
GCCTACCGCCGAGCAACTGGCGGCCGCCGAAGAAGCCAGCCGGCCGATGTGGCTGACGCTCTGGTATCAG
AAAAGTGTCGAAATCAGCGTGCTTGGCGTAGCCCTGCTGGTGCTGACGGCGATCCTGTTTTTCCAGGACT
CACTGGCCCGGCGGCCGACGCTGTTGCATTGGCTGCGCCGCGGTTATCTGGTCTTCACCGTGGTGTTTCT
CGGCGGCTACGCCTTGGCCCAGTTGTCGGTGGTCAACGTGCTGACCTTCGTCCACGCCTTGTTCGAAGGC
TTTCGCTGGGAGCTGTTCCTCACCGATCCGCTGATATTCATTCTCTGGGTGTTCACCGCCGGCAGCATTC
TGCTGTGGGGGCGTGGGGTGTTCTGCGGCTGGCTGTGTCCGTTCGGCGCGTTGCAGGAGTTGATCAACGA
ACTGGCGCGCAAGCTCAAGGTTCCCCAATACGAGTTGCCGTTCGCCGTGCATGAGCGGCTCTGGGCGATC
AAGTACATCATTTTGCTGGTGCTGTTCGGCGTTTCGCTGGAGTCGATGGCCACCGCCGAACGGCTGGCCG
AAGTGGAACCCTTCAAGACCGCCATCACCCTCAGGTTCGACCGCCAGTGGTGGTTCGTGGCGTACGCAGT
GGGCCTGCTGGTAATCAACCTGTTTACCCGCAAGGTCTATTGCCGCTACGTCTGCCCGCTGGGCGCGGCC
CTGGCGATGCCGACCCGGCTGCGGCTGTTCGACTGGCTCAAGCGCCGCAAGGAGTGTGGCAACCCCTGCC
AACTGTGCGCCAAGGAATGCGAGATCCAGGCGATTCATCCCGATGGCCGGATCAATGCCAACGAATGCCA
TTACTGCCTCGACTGCCAGATGACCTGGCACAACGAAAACAAATGCCCGCCGCTGATCAACAAGCGCAAG
AAGCGCGGCAAGGCGACCGTGAGCGATCCGCAACTGATTCCCGTGGTGCAGGTGAACCCGGCGCCTTGA
>NZ_CP014158.1:c287713-285614 Pseudomonas citronellolis strain P3B5 chromosome, complete genome
CTGTTGCTACTGGTCGGCCTGGCCGCCCAAGGCGCCGAACTCAGCGACCTGGAGCGCACGCGCATCGCCC
AGGTGTTCCCCGGCGTAGAACGCATCAGCGATGCCGAGGGCGAGTTCGGCGTGCGCCGCCTGTTCAAGGG
CGACGAGCTGCTCGGCTACGCCTTCCAGAGCATCCGCGTCACGCAGATGCCGGCCTATTCCGGCAAGCCG
ATCAACCTGCAGGTGATCCTCGATCCCCATGCGGTGATCCGCGACGCCTATGTACTGGAACACCACGAGC
CGATCCTGCTGATCGGCATTCCCGTCGAGAAACTGCACGCCTTCACCGCCGGCTATGCCGGCGTGCGGGC
CGACCAGCGCGTGGTGGTCGGCCGCTCCAGCGACGCCCGGACGACCACCATCGATGCCGTCGCCGGCGCC
ACTGTCACAGTCATGGTGGTCAATGAGATCGTCATGCGCGCCGCCCATACCGTGGCGGTGTCCCTGGGGC
TGATCGAGGACGGCGGCAGCGTCCGGCCCAAGCCCGCGCAGGTGCGCCTGGACGCCTTCCAGCCGGCGAC
CTGGGCCGAGCTGACCGGCAACGGCGCGATCCGCCGCCTGCAGCTGAACCGCGGGCAGATCGACGACGCC
TTCAAGGGCACCGAGGCCGCCAGCGTCGGCGCGGCCGATGCGGCGCACCGGGCGGACGACTTCATCGACC
TCTACACCGCCCTGCTCAACCCGCCAACCGTCGGCCGCAACCTGCTGGGCGAGCGCCAGTACCACGAGCT
GATGGACTCGCTGAAGCCCGGCGAATACGCCATCGCCGTGCTGGGCAACGGCCAGTATTCGTTCAAGGGC
TCGGGCTACGTGCGCGGTGGCATTTTCGACCGGGTGCAGCTGCGCCAGTTCGGCGACATCCTCAGCTTCC
GCGACCTCGACTACCAGCGCCTGTCCGACGTCTACGCCGAGGGTATGCCGGCCTTCGCCGAGATGGCCGT
CTTCATCGTCCGCGCCCAGCACCGCTTCGACCCCGGCACGCCGTGGAACCTGGAGCTGCTGGTGCGCCGC
CAGACCGGCCCGGTGGCCAGCCTGTTCACCAGCTTCGCCCTGCCCTACCAGACGCCCGAGGCCTACCTGC
TGCGGCCGCAGCCCAGCGCCGAGGAACTGGCGGCCCTGGAAGAGGCCAAGCGCCCCCTGTGGCTGCGCAT
CTGGTACCAGAAGAGCTTCCAGATCGGCGTGCTGCTCGGCGCCCTGGCGCTGCTCGCCACCATCCTCTTC
CTGCAGGACGCCCTCACCCGCCGGCCGCACCTGCTGCACTGGGTGCGCCGCGGCTACCTGGCCTTCACCC
TGGTGTTCATCGGCTGGTACTGCCTGGGCCAGCTGTCGGTGGTCAACGTGCTGACCTTCGTCCACGCGCT
GTTCGAAGGCTTCCGCTGGGAACTGTTCCTCAGCGACCCCATCCTGTTCATCCTCTGGACCTTCACCGCC
GCCAGCGTGCTGCTCTGGGGACGCGGCGTGTTCTGCGGCTGGCTGTGCCCGTTCGGCGCCCTGCAGGAGC
TGCTCAACGAGGCCGCGCGCAAGCTGCGGGTGCCGCAGTTCGAGTTGCCCTTCGCGGTCCACGAGCGGCT
CTGGGCGATCAAGTACATCATCCTGCTGGCGCTGTTCGGCCTCTCCCTCGAATCGCTCGCCACCGCCGAG
CGCGCCGCCGAGGTGGAGCCGTTCAAGACCGCCATCACCCTGGGCTTCGCCCGCCAGTGGGGCTTCGTCG
CCTACGCCGGCGGCCTGCTGCTGGTCAACCTGTTCACCCGCAAGGTCTATTGCCGCTACCTCTGCCCGCT
CGGCGCGGCCCTGGCCATCCCCGGCAAGGCGCGCCTGTTCGACTGGCTCAAGCGGCGCAAGGAATGCGGC
CAGCCCTGCCAACTGTGCGCCCGCGAGTGCGAGATCCAGGCCATTCACCCGGACGGCCGGATCAACGCCA
ACGAGTGCCACTACTGCCTCGACTGCCAGCTCACCTACCACGACCAGAACAAGTGCCCACCGCTGGTGAA
CAAGCGCAAGAAACGTAGCAAGCCGGAACCGGCGGACGACGGCGAGCGGATTGCCGTGCGCCAACTCTGA
>NZ_VISK01000002.1:c593666-591408 Azospirillum brasilense strain Sp 7 Ga0060187_unitig_3_quiver.2, whole genome shotgun sequence
TTGCGGGGAACACGCGCACTGGTGGTGGGGCTGCTGATCCTGCTGGCCGGTCTCGGCACGGCGGACGCCG
CCGAGGCGCTGCTGGCGCGGTATCTCGGCGCGGTGCAGCCGGGCGATCTCGCCGCCGGTGCGGACCGCTT
CGGCGCCCCCCTGCCGAACGCGCCGCTGGTTCCCGTCTACAAGGGCGACACGCTGGTCGGCCACGCCTTC
CTGACCTCCGACTTCGTGAACACGACCGGCTATTCGGGCCGTCCGATCCATGTGATGGTCGGGCTGGCGC
CGGACGGCACGGTGACCGGGGCGAAGCTGGTGGACCATCACGAGCCCATCGTCCTGATCGGCATCCCGCC
CGCCAAGGTCAACGCCTTCATCGACGGCTACGTCGGCAAGAACGTGCTGACCCTGGCCTCGCAGAGCGCG
TCCAGCCCGCCGGTGGACATCGTGTCCGGCGCCACCGTGACGGTGATGGTGATCGGCGACTCGATCATCC
GGTCCGGCAAGAAGGTGTTGCAGGCGCTGGGCGCGCCGGGGGCGGCGGAGGCCGCGCCGACCGTGACCCG
CAGCCTCGACCTGTCCAAGGGCGGAGTCGAAGACTGGGCCACGCTGGTCGGCGACGGCTCGGTGCGCCGC
CTGACGCTGACGGTGGGCGAGGTCAACGCCGCCTTCGAGCGCACCGGCAAGGCCGAGGCCGCCGCCCGTC
CCGAGGCCGGCGACCCGAACGACAGCTTCATCGACCTCTACGCCGCGCTCGCCACCATTCCCGCCGTCGG
CCGCTCCCTGCTGGGCGACGCGGAGTACGAGGCGCTGGTGCAGCGGCTGAAGCCGGGCCAGCACGCCATC
GTCGTGGCCGGTCAGGGGCGCTATTCCTTCAAGGGCTCGGGCTATGTGCGCGGCGGCATCTTCGACCGTT
TCGAACTCGTCCAGCACGAGGGCGCCATCCGCTTCCGCGACCGCCTGCACAAGCGCCTGGGCTCCCTGGC
CGCGGCGGGCGCGCCGGATTTCCCCGAGATCGGCCTGTTCGTCATCCCCGAAGAGGTCGGCTTCAACCCC
GCCGATCCGTGGCGCCTGCAGCTGCTGGTCCAGCGCGCGACCGCGGCGCTCGACAAGGCCTTCGTCACCT
TCGACCTCGGCTACCAGCCGCCGGAGAAGTTCCTGAAGGCCGAACCGGTGGCCGCTCCTGCCGCTGCCGC
GGCGCCGGCCTCCGTGGCTCCGGCCGCCTTGGCTCCGACGGCCGCCGCCCTGGCGGGACAGGACGCGGAC
GACGAGATCCCGCTGTGGCGGCGCATCTGGGAGAACCGGCTGTTCGACATCGCCGTCCTGGCGGGCGCGA
TCCTGCTGCTGACCGGGATCTTCTTCTTCCAGGACCAGCTCGTGAAGCGGCCGGCTCTCTACGAGCGGGT
GCGCACCGGGTTCCTCGTCTTCACGCTGGTCTGGCTCGGCTGGTACGCGACGGCGCAGCTGTCGGTGGTC
AACGTGCTGACCTTCGCCAACGCGCTGCGCACCGACTTCCGCTGGGACTATTTCCTGATGGACCCGCTGG
TGTTCATCCTGTGGTTCTCGGTCGCCGCGTCGCTGCTGTTCTGGGGCCGGGGCGCCTTCTGCGGCTGGCT
GTGCCCGTTCGGCGCGTTGCAGGAACTGGCGTCCAAGGCCGCCAAGAAACTGGGCGTGCGCCAGATCGCC
GTTCCCTTCGGGCTGCACCAGCGGCTGTGGCCGATCAAGTACATGATCTTCCTGCTGCTGTTCGGCCTGT
CGCTGACCTCGCTGGCGACGGCGGAGAAGGCGGCGGAGATCGAGCCCTTCAAGACCGCGATCATCCTGCA
TTTCGTCCGCGACTGGTGGTTTGTCCTGTTCGCCGTGGCCCTGATCGCCGCCGGCCTGTTCATCGAGCGC
TTCTTCTGCCGCTACCTGTGCCCGCTGGGCGCGGCGCTCGCCATCCCCGGCCGGATGCGGATGTTCGACT
GGCTGCGCCGCTACAAGGAATGCGGCAACCCGTGCCGGCGCTGCGCCAACGAGTGCCCGGTCCAGGCGAT
CCACCCCGACGGCTCGATCAACCCCAACGAATGCATCCAGTGTCTCCATTGCCAGGTGCTCTACCACCAC
GACCGCAAATGCCCGGTCATGATCCAGAAGCGCCTGAAGCGGGAGCGCCGCGACGCCACCCAATCCACAG
CTACGGTTGCCGAGGCCAAGCCCCGCGCTGCCGTGCTGACCACCGATCCCGCCACCGGGCACCTGTCCGC
CCGGCCGGAAGGACTTTGA
>NZ_AP021854.1:c6007646-6005421 Bradyrhizobium ottawaense strain SG09 chromosome, complete genome
ATGTGTCTGACTTATATTTCGCCCGCGTGCGCCGCCGGTGACTTACCAACATACCTGCCGAAGATTACGC
CTGCGGAATTTTTCCCGAATGCGGACCGTTTCGGCCCGCCGCAAGGCGATCCGCCCATCGTACCAGTGTA
CCGCGGCGACCAGCTCCAGGGATTCATCTTCCTCAACTCCGATTTCGCGAACTCCGTCGGGTACTCGGGC
AAGCCGATTCACTTGCTGGCCGGGATCGATCCGAAAGGCGTCATCACCGGAATCAAGCTCGTCGATCACA
AGGAGCCGATCGTGCTGGTCGGCATTCCCGAGGCCCGCATCGTCGCCGCCATGAACGCCCTGATCGGCAA
GGACATGAAGCCGGTCGCAAGTGGTGCCGAGAAGCCGCCGCAGGTCGACATCGTGAGCGGCGCGACCGTC
ACCGTACTGGTAATGGGCGACAGTGTCGTCCGTGCGGCATCCAAGCTCATTCGCAGCGGTCGCGTCGGTG
GCGGCGACGGCGCGGCGGCTTCGGCAGCCCTTCCCCCCGTCGTCAAGACGCTCGATCTCGCGCGCAGTGA
CGTGCGCGACTGGGAGAGCCTCGTCGGCGATGGCTCGGTACGCCGGCTTCATCTTGGCATCGGCGACATC
AACGACGCCTTTGCGAAGTCCGGCAGCGCCGCGGCGGGCCAGTATCCCGAACCGGGTGAAGCGAGCGATA
CCTTCATCGAGCTCTACGTGGCGCTCGTGACCGCGCCCACGATCGGCCGCAGCCTGCTCGGCGAGGACGG
CTATCAGCGGCTGAAGGACAGCCTGAAGCCGGGGCAGCAGGCCATCGTCGTCGCCGGCAACGGCCCCTAC
TCCTTCAAGGGGTCGGCCTATGTCCGCGGCGGCATCTTCGACCGCATCGAAATCCTGCAGGACGGCAACA
GCACCCGCTTCCGCGACCGCAACCACACCCGTCTTGGCGCACTGGACGCGGTCGGCGCGCCCGAGTTCAG
GGAAATCGGCCTGTTCGTCACCCCGCCTGAGTTCACCCTGGATCCGACGCAGCCGTGGCAGCTTCAACTG
CTGGTGCAACGCAGCCTCGGCGGCCGCGACAAGGCGTTCCTGACTTTCGATCTCGGCTACACCCTGCCCG
ACGGTTATATACGCCGCGAGCAGCGTGCGGTGACGGTACCGGAGAGCGCGGCGCCTCCGGCCTCGCAGCA
GGCCACCGCTGCGGCCGCCCCGCCCCCGGATGCAGACGAGCCGTTGTGGATGCGGATCTGGCGGTCGAGC
ACCATCTCGATCGGCATCACCGCGTTCATGCTGGCCACCCTCACCGGTATCTTCTTCTTCCAGAATCTGC
TCGTGCGCCGCCCGGTGTTCTACACCTGGGTGCGGCGGGGGTATCTCGCCCTCGTTCTGGTCTGGCTCGG
CTGGTACGCAAACGCGCAGCTCTCCGTCGTCAACGTCGTCACCTTTACCAATGCGCTGGTGACGGGCTTC
CGCTGGGAGTTCTTCCTCGCCGCTCCGCTGATCTTCATTCTGTGGGCTGCAACGGCCGGCGGGCTTCTGT
TCTGGGGGCGCGGCCCGTTCTGCGGCTGGCTGTGCCCCTTCGGCGCACTGCAGGAGCTCACCAACACGGC
CGCGAAATGGCTGAAGGTGCCGCAGATAACGGTGCCGTGGGGGCTGCACGAACGGCTATGGCCGATCAAG
TACATCATCTTCCTCGGTCTGTTCGGCTTGTCGCTCTATTCGGTCGACATGGCCGAGCGGTTCGCCGAGG
TCGAACCGTTCAAGACCGCGATCATCCTGAAGTTTTCGCGAAGCTGGCCGTTCGTGGCCTACGCAGTCGC
CCTGCTCGTCATCGGACTCTTCATCGAACGCTTCTTCTGCCGCTACCTCTGCCCGCTCGGCGCCGCGCTC
GCGATCCCCGGCCGCATCCGAACCTTCGAATGGCTCCGCCGCTGGGAAGAATGCGGGTCACCCTGCCAAC
GCTGCGCCAAGGAATGCCCGGTGCAGTCGATCCATCCCGAGGGTCACATCAACGTCAATGAGTGCATCTA
CTGCATGCATTGCCAGGAACTCTATTACGACGATCACCGCTGCCCGCACATGATCCAGGTGCGGCTCAAG
CGCGAGAAATTCGCGGCGATGTCCTCGCCCGCGATGCGCTCAGGCGGCAAGGGTCCCGCGACCGTCATCA
CCGCCGGCGGCAAGCCTGTCGTGGCGTCACCCGTCGCAACTCCACCACCAAACTGA
>NZ_CP082965.1:2582813-2585071 Achromobacter mucicolens strain IA chromosome
ATGCGCGGCAGTACCGAAGTACACCACCGGGTCGCACGATACGTTCAAGCCGCGTTGATTGCATTTTGGC
TTTCCTGCCTGTTCCTGGCGCCAGCGGCGCAGGCGCAACGCCTGCCTGAATTCCTGGCCGCCACGCCCAT
CACCGAGATCTTTCCCGGCGCCGACCGCACCGGCCCCGTCGAAGGCAAGCCCGCCGTCGCCCGCGTCTAT
GCGGGCGGCAAACAACTGGGTCTGGTCTATCTCACCACCGACGTGGTCAACACCCGCGGGTACTCCAGCA
AGCCGATCGACGTGCTGGTGGGGCTTTCGGACGACGGCCGCATCATGGGCGCAAAGCTCGTCGAACACCA
CGAGCCCATCGTGCTGATCGGCATTCCCCAGTCCAAGGTCGACCACTTCATCCAGGGCTACGTCGGCCTG
AACTTCGTTGAGGCCCCGCCCCGCCACGGCGCGCCGCCGCCCGTGGACATCGTCAGCGGCGCCACCGTCA
CGCTGATGGTGATCGGCGACACGATCACCCGATCGGCCATCGCGGTGGCGCGCGCGCACGGCATCGACAA
GTCCGGCGCGGCGCGCCCGGCGGCGCAGCCGGCCGCCACGCGCGTGCTGGACGAGGACAAGGACACGGTG
CAGAGCTGGCAGGAACTGCTCGACGCGGGCGCCGTGAAGAACCTGCGCCTGACGCCCGACGACGTCAATC
AGGCGTTCCTGCGATCCGGCCGCAAAGACGCCGCCGAACACGGCGAAGGCGGCCCCGACGACACCTTCAT
CGATCTGTATGCGGCGCTGGTCAGCGCGCCGTCCATCGGCCGCAGCCTGCTGGGCGACATCGGCTGGCAG
CGACTGAAAGAACGCTTGAAGCCCGGCCAGCAGGCCGTGCTGGTGGCGGGCAACGGCCTGTATTCCTTCA
AGGGATCGGGCTACGTGCGCGGCGGCATCTTCGACCGCATCGAGGTCATCCAGGACGAAAGCGCCTTCCG
CTTTCGCGACCGCAACCACCAGCGTCTGGCCGACGTCAACGCCAAGGGCGCGCCGGCGCTGCGCGAAGTC
GCCCTCTTTGTGGTGCCCGAAGACGCGTCCCTCGACCCGGTCAAACCGTGGCGCCTGCAACTGATGGTGC
AGCGCGTGCTCAGCGTGTCGGACAAGGCGTTCGTCACGTTCGATCTGCCCTACGAACTTCCCCAGGCCTA
CACCCGCTCCGTCGCGCCCCCGGCCGCCTCCGCGCCCAGCCCGGCGCAAGCCTCGCCCGCGACCGCGCCC
GAGGCCGATTCCGCGCCCGCGCCCGCGCTATGGAAACAGATCTGGCACGGCAAGGCCGGCCAGATCGCCA
TCCTGACCGTCGCCCTGACGGTGCTCGTCGGCATCTTCTTCTTCCAGGACCAGCTCACGTCGCGCCCGCT
GCTGCACGACCGCCTGCGCCTGGCGTTCCTTGCCTTCGCGCTGTTCTGGATCGGCTGGTACGGCCAGGCG
CAGCTGTCCATCGTGAACGTGCTGACGTTCTTCTCTGCCCTGCGCACCGACTTCCGCTGGGAATACTTCC
TGATGGACCCGCTGGTGTTCATCCTGTGGTGCGCCACCGCCATCTTCATGGTGTTCTGGAACCGCGGCGC
GTTCTGCGGCTGGCTGTGCCCGTTCGGCGCGCTGCAGGAACTGACCAACCGCATCGCCCGGCGGCTGGGC
GTGCGCCAGCTGAAGATCCGCCACGGCGTGGCGCAGCGGCTGTCCACGTTCAAGTATGTGATCTTCCTGC
TGCTTTTCGGCTTCTCGCTGTATGACCTGGCGGTCGCCGAGCAGCTCGCCGAAGTCGAGCCCTTCAAGAC
CGCGATCATCCTGCACTTCGTGCGTCACTGGCCCTTCGTGCTGTTCGCCGTGGCGCTGCTTGTCGCGGGC
CTGTTCATCGAGCGCTTCTTCTGCCGCTACCTGTGCCCGCTGGGCGCCGCCCTGGCCATCCCCGCCCGGC
TGCGCATCTTCAACTGGCTCAAGCGCTACCGCGACTGCGGCAACCCGTGTCAGCGCTGCAACATCGAATG
CCCCGTCCAGGCCATCGACCCCTCCGGCGAAATCAACCCGAACGAGTGCATCCAGTGTCTGCATTGCCAG
ATGCTGTACCACCACAAGCAGAAGTGCCCTCACCTGATCCAGAAGCAGGCCAAGCGCGAACGGCGCCCGG
CGCCGCCCCCGGAGCCGGCGGTGCACGAAGTCGTTCTGCACCGCATGCCCAGCCCCAACCCGGCGAATCG
CCCCAACCCGGAATCGTGA
>NZ_CAHJWD020000378.1:c33605-31467 Bathymodiolus brooksi thiotrophic gill symbiont isolate B brooksi SOXC, whole genome shotgun sequence
ATGATAGCAGAGAATTTAATAAAAAAGTTAATTTTTATGTCGTTTATGCTATTGTCTTTTATTGTATACG
GAGATATTCAACTAAATAAATTCAAAGATAAAATTGATTTATCCATCCTCTATCCGGGCTTAGTCACTAC
TAAGAAAATGGACAATACTCCTGCGTTGCGTATTTTTCAAAATCAGAAACCTGTGGGTTATGTGATTATT
AATACTGATTTTAACGAAACAATCGGTTATTCTGGCAAACCCATTCATATTGCCATTGGCATTAATAATA
ATAGCCAAGTTCAGGGCGTGCAGTTATTAAAGCACTCGGAGCCTATTGTTCTCACAGGCATTCCAGAAAA
AAGATTAACAGATAATTTTATTAGATATAAAAATTTTAATGTTATTGAAACTTGGCTTAAAGATCAATTT
GATCATCGAAAAATTGATGCAGTTAGTGGTGCAACAGTAACTGACCGAGTCATTGACGACAGTGTTTTAC
ATACGATATTAAAGTTTGCAAAAAAAATTAACTTATCTGGTTTTGCGGATAATTTTTCTAATGCTAAAGT
TGAACGCATTAAGATAAATTTACCTGTGCAAGAAAAAAGTTGGCAACAACTTTTGTCTTCTGGTGCCATC
TCTAATAGCACAATCAGTGTTGGAGATGTTAGTGCACAATATTTAAAAAATAGCTATAACGCTGCGGCAA
ACATCACAGAATCAGATAGCCCAAATGACACCTTTATTAATCTTAATCTTGCACTTGTTAGTATAAAAGA
AATTGGTCAAAATATTTTAGGCAAAGCAGAATATAAAAACTTAACCAAAAAAATATCTAAAGACCAGCAT
GCCATTTTGGTAATGGCAAGTGGTTTGTATTCATTTAGAGGAACTGGTTTTGTTCGTGGTGGCTTGTTTG
ACAGATTTACAATTGAACAAAACACTAACATTTATAGATTTAGAGATATGCAATATAAGCGATTAGCAAA
GTCTTACGCCAAAGGATCGCCAAAATTTACTGAAATTGGGTTGTTTAGACTCCCTGAAAAGTCTAGTTTT
AACCCAAGTGCACCTTGGAAATTCAATTTATTGATCAATCGTGAAATTAATGTTGATGAAAAAAAATTCT
ATAATCACATTGTTAAATATCAATTACCTGAATATTATTATGAAAAAATTAATGTTCAAAAAAAATCTAA
TAAAAATAGTTTGATTAGAAGCATATGGGAGGATAAAAAAACAGATATTATTATCTTATTTATTGCCTTA
TTTACACTAACAGTTATATTTTTTGAACAAGATAGATTAACTACATCCGCTAATAAAACAGCCATTGTTC
GTAATTCTTTTCTTGTGTTTACGCTTATATGGATTGGCTTTATGTCAAATGACCAACTGTCCATTGTTAA
TGTCTTAACTTTTATCCATGTAATTATGGATAACTTTACTTGGGGCTTTTTCTTACTTGATCCCCTGGTA
TTTATCTCATGGGCATCTGTTGCCGCTATTGTGCTTTTATGGGGACGAGGTGTCTATTGTGGTTGGTTGT
GTCCTTTTGGTGCGTTGCAAGAACTTTTAAACAAAGTTGCAAAACATTTTAAAGTGCCACAGGTTAAACT
TCCTTGGGGGTTGCACGAAAGGTCATGGGCAATTAAGTATTTAATATTCTTAGGATTGCTTGGTATTTCC
CTTTATTCTCTTGAATTGGCAGAGCACTTCAGTGAGGTTGAGCCTTTTAAAACAGCTATTATTTTGAACT
TTGACCGCACATGGCCGTTTGTTATCTATGCCTTAGTTTTGTTATTTATCGGTCTGTTTATCGAGCGTTT
TTATTGTAGGTATTTATGCCCACTTGGTGCAGTGCTAGCTATCCCTGCTAAATTGAGAATATTTAATTGG
CTAAAAAGATACCCAAGAGATTGTGGCACACCTTGTCAAACTTGTGCCAATGAATGTATGGTAGATGCTA
TTCATCCTGAGGGCAATATTAATGACAATGAATGTATGCAGTGCCTCCATTGTCAAGTATTGTATAAAGA
CCAGCACAAGTGTCCAGCCAAAATAAAAGAAGTTAAGCGTGATTTACGCCATAAAGAGATGCGTGAGAAA
AAGAAGCAACAAATAAAGCTACAACAAATCAACAGTTAA
>NZ_CP068211.1:5984129-5986315 Achromobacter xylosoxidans strain FDAARGOS_1091 chromosome, complete genome
TTGGCCGCGAACGCCGCCCAGGCGCAGCGGCTGCCCGACTTCCTGAAGACCGTTGCCATCGCCGAGATAT
TCCCCGGCGCCGATCGCCTCGGCCCGCCCGAAGGCAAGCCCATGACGGCGCGCGCCTATGCCGGCGAGCG
CGCGCTGGGACGCGTCTACCTGACCTCCGACGTGGTCAACACCCGCGGCTATTCCAGCAAGCCCATCGAC
GTGCTGGTGGGGCTGGCGGACAACGGCCGCATCGTCGGCGCCAGGCTGGTCGAGCACCACGAGCCCATCG
TGCTGATCGGCATTCCGCAATCGAAGGTCGACCACTTCATCCAGGGCTACGTCGGCCTGAACTTCATCGA
CAGCCCGCCGCGCCACGGCGCGCCGCCGCCGGTGGACATCATCAGCGGCGCCACCGTCACCCTCATGGTG
ATCGGCGACAGCATCACGCGCTCGGCCATCGCGGTGGCGCGCGCCTACGGCGTGGACGGCGCCGCGACGG
CCGGCGCGCAGGCGGCCACGCCAGCGGTCGCGGCGCCGGCGCGCCTGATCGACGAGTCGCGCGACGCGGT
CGAGCCATGGCAGGCGCTGCGCGATGCCGGCGCGGTGCGCAACCTGCGCCTGTCGCCCGAGGACGTGAAC
CGCGTATTCCGCGAGTCCGGCCGCCAGGATGCCGCCGAACGCGGACAGGAAGCCGCCGAAGACGCGCTGT
TCATCGACCTGTATGTCGCCTTGGCCAGCGTGCCGTCCATCGGCCGCAGCCTGCTGGGCGACGCGGAATG
GCAACGCCTGAAGGAACGCCTCAAGCCGGGCCAGCAGGCCATCCTGGTGGCGGGCAACGGCGCCTATTCG
TTCAAGGGCTCGGGCTATGTGCGCGGCGGCATCTTCGACCGCATCGAGATCATCCAGGACGAAGGCAGCT
TCCGTTTCCGCGACCGCAATCACCAGCGCCTGGCCGACGTCGTCGCGCAGGGCGCGCCGGCCCTGCGCGA
AGTGGCGCTGTTCGTGGTGCCCGAGGACGCGGCGTTCGATCCGGTCAAGCCGTGGCGGCTGCAATTGATG
GTGCAGCGCGTGCTGAGCGTGTCGGACAAGGCCTTCGTCACCTTCGACCTGCCCTACGAACTGCCGGCCC
GCTATACCCGCGCCACCACGACGGCCAGCCCCACGGCCAGCCCATTGGCAAGCCCGGACGCGCCGGCCGC
CGTCGCGCCGCGGGATGAGGCGCCGCCCGCGCTGTGGCGGCAGATCTGGCGCGGCAAGGCCGTGCAGGTG
GCGATCCTGACGGCGGCGTTGCTGGTGCTGGTGGGCATCTTCTTCTTCCAGGACCAGCTGACCAGCCGGC
CGCTGCTGCACGACCGGCTGCGCCTGGCGTTCCTGGCCTTCGCGCTGTTCTGGATCGGCTGGTACGGGCA
GGCCCAGCTGTCCATCGTCAACGTGCTGACGTTCTTCTCGGCCCTGCGCACCGACTTCCGCTGGGACTAC
TTCCTGATGGACCCGCTGGTGTTCATCCTGTGGTGCGCCACCGCCATCTCCATGGTGTTCTGGAATCGCG
GCGCGTTCTGCGGCTGGCTCTGTCCGTTCGGCGCGCTGCAGGAACTGGCCAACCGCGTCGCCAGGCGGCT
GGGGCTGCGCCAGGTCACGGTGCGCCACGGCGTCAACCAGCGCCTGTCGACGCTGAAGTACGTGATCTTC
CTGGTGCTGTTCGGCTTCTCGCTGTACGACCTGGCGCTGGCCGAGCGGCTGGCCGAGGTCGAGCCGTTCA
AGACCGCCATCATCCTGCGCTTCCTGCGCGACTGGCCGTTCGTGGTGTTCGCTGTGGCGCTGGTGGCCGC
GGGCCTGTTCATCGAGCGCTTCTTCTGCCGCTATCTCTGTCCGCTGGGCGCCGCCCTGGCGATCCCGGCG
CGGCTGCGCATCTTCAACTGGCTGCGCCGCTACCGCGACTGCGGCAACCCCTGCCAGCGCTGCAACCACG
AATGCCCGGTGCAGGCGATCGAGCCAACCGGCGAGATCAACCCCAACGAGTGCATCCAGTGCCTGCACTG
CCAGATGCTCTACCACCACAAGCAGAAGTGCCCGCACCTGATCCAGAAATACGGCAAGCGCGAGCGGCGC
CGCGCCGCCGACAGCGAGCCGGCGGTGCAGGAAGTGGTGCTGCACCGCGCGCCCAGGCCGAACGCGCCCG
CCCCTTCCGAACCCTGA
>NZ_CP065720.1:c371772-369595 Stutzerimonas frequens strain FDAARGOS_877 chromosome, complete genome
ATGGCTTCCCGTGAAATCTGGTCGCTGGCCGGTACGTTCAGTACCTGGGTCAAGGGCTTTTTCATTCTGC
TGATCCTGAGCCTCTGCGCGTTGCCGCTACAGGCCAGGGAATACGAAGCCGAGCAGCAGCGTCTCGACAA
GTTCTTCCCCGGCGCAAGCGTCTCTGCAGCCGAGGGCGACTACCAGGTCCGCACGATCACCAAGGGCGAC
GAGATCCTTGGCTATGCCTTCCAGTCCATCAACGTGGTGGACATCCCCGCCTATTCCGGCAAACCCATCA
ACATGCAGGTGCTGCTCGACCCTCAGGGCGTGATCGTCGATGCCTACGTGCTCGAGCACCATGAACCGAT
CCTGCTGATCGGCATCCCCGAAGAAGAGCTGCACGCCTTCAATGCCAAGTACCAGGGTATCCACGTTGAC
CAGCGCGTGGTTGTCGGCCGTTCGCGGGACGAGAATGCGGTCACCATCGATGCGGTCACTGGTGCCACCG
TCACGGTGATGGTGGTCAACGAGATCGTCATGCGCGCGGCGCATGACGTCGCGGTGTCGCTGGGGCTGGT
GGAGAGCAACGCCGGCGTCGCGCAGAAGCCGGCCACCGTCCGCGCGGATTACTACGAACAGGCGACCTGG
AACGACCTGACCGGCAACGGCGCGATCCGCCGGCTGCACCTGACCAAGGGCGAGATCGACGAGGCGTTCA
AGGGCACCGAGGGCGAAGGCATCGACGAGGCGGCGGCAGATGAGGTGCAGGACACCTTCATCGACCTCTA
CGCCACGCATCTGAACCCACCGACCATCGGCCGCGCGCTGCTCGGCGATGCGCACTACCGCACGCTGATG
GACGAGCTCAAGCCAGGCGAGCACGCCATCGCGGTGATGGGCAGCGGTGAGTACTCGTTCAAGGGCTCGG
GCTATGTGCGCGGCGGCATTTTCGATCGGGTCCAGTTGCGCCAGTTCGGCAATGTCATCAGCTTCCGCGA
CATGGACTTCCAGCGGCTGGACGACGTCTATGCCGAAGGCATGCCCGACTTCAGGGAAATGGCGATCTTC
ATCGTCCGCGAGCATGCGGCGTTCGATCCCGGTTCACCCTGGACGCTGGAGCTGCTGGTGCGCCGCCAGA
CCGGCCCGATCAGCGGCATGTTCACCAGCTTCGAGCTGCCCTACCAGATGCCCGAGCAGTACATCGAGCG
TCCGCAGCCGACCGCCGAGGAGCTGGCCGCCATCGAAGAGGCCAACCGGCCGATGTGGGTCAACATCTGG
TACCAGAAGTCATTCCAGATTGGCGTGATCCTCGCGGCGCTGGGCCTGCTGACGGTCATCCTGTTCCTGC
AGGACAAGTTCACTCAGCGGCCGCGGTTCCTGCACTGGCTGCGTCGCGGCTACCTGGTGTTCACCGTGGT
GTTCATCGGTTGGTACGCGCTGGGGCAGCTGTCGGTGGTCAACGTGCTGACCTTCGTCCACGCGCTGTTC
CAGGATTTCCGCTGGGAGCTGTTCCTCTCCGATCCGGTGATCTTCATCATCTGGACCTTCACCGCCGCCA
GCATCCTGCTCTGGGGCCGTGGCGTGTTCTGCGGCTGGCTGTGCCCCTTCGGCGCGCTGCAGGAGCTGAT
CAACGAAGCCGCACGCAAGCTGAAGATTCCGCAGTACGAGCTGCCCTTCGCGGTGCACGAGCGGCTCTGG
GCGATCAAGTACATCGTCCTGCTGGTGCTGTTCGGCATCTCCCTCGAGTCGATGATGATGGCCGAGAAGG
CCGCCGAGGTGGAGCCGTTCAAGACCGCCATCACCCTCAAGTTCGACCGCCAGTGGTGGTTCGTCGCCTA
CGCGGTGTTCCTGCTGGTCATCAACATCTTCACCCGCAAGGTGTACTGCCGCTACGTCTGCCCGCTGGGG
GCGGCGCTGTCGATCAGCAGCAAGGTGCGCCTGTTCGACTGGCTCAAGCGGCGCCCCGAATGCGGCAGCC
CCTGCCAGCTGTGCGCCAAGGAATGCGAGATCCAGGCCATCCACCCGGATGGGCACATCAACCACAACGA
GTGCCATTACTGCCTGGACTGCCAGATGACCTACCACAACGAAAACAAGTGCCCGCCGCTGATTCTGAAG
AACAAGCGCGCCAAGCGCGGCAAGAAGGCACCGGCCGACCCGTCGCTGATTCCCGTAGTGCAAGTGGTGG
AACCCTGA
>NZ_CP090366.1:768597-770774 Stutzerimonas kunmingensis strain 7850S chromosome, complete genome
ATGGCTTCCCGTGAAATCTGGTCGCTGGCCGGTACGTTCAGTACCTGGGTCAAGGGCTTTGTCATTCTGC
TGATCCTGAGCGTCTGCGCATCGTCGCTGCAGGCCAAAGAATATGCAGCCGAGCAGCAGCGCCTCGACAA
GTTCTTCCCCGGTGCCAGTCTCTCGGCAGCCGAGGGCGACTATCAGGTCCGCACGATCACCAAGGGTGAC
GAGGTACTCGGCTACGCCTTTCAGTCCATCAATGTGGTGGACATTCCCGCCTATTCCGGCAAACCCATCA
ACATGCAGGTGCTGCTCGATCCGCAGGGTGTGATCGTCGATGCCTATGTGCTTGAGCACCATGAACCGAT
CCTGCTGATCGGCATTCCCGAAGAAGAGCTGCACGCGTTCAACGCCAAGTACCAGGGTATCCGGGTCGAT
CAGCGCGTCGTGGTCGGTCGCTCCCGGGACGAGAATGCGGTCACCATCGATGCCGTCACCGGTGCCACCG
TCACGGTGATGGTGGTCAACGAGATCGTCATGCGCGCCGCCCACGATGTCGCGGTGTCGCTGGGGCTGGT
GGAAGACAACGCCGGCATCGCGCAGAAGCCGGCGACCGTCCGCCAGGATTACTACGAAGAGGCCACCTGG
AGCGAGCTGACCGGCAACGGCGCGATCCGCCGCCTGCACCTGACCAAGGGCGACATCGACGAGGCGTTCA
AGGGCACCGAGGGCGAAGGCATCGACGAGGCCACGGCCGATGAGGTGCAGGACACCTTCATCGACCTCTA
CGCCACCCATCTGAATCCGCCGACCATCGGCCGCGCGCTGCTCGGCGACGCGCACTACCGCACCCTGATG
GACGAGCTCAAGCCAGGCGAGCACGCCGTCGCGGTGATGGGCAGCGGCGAATACTCGTTCAAGGGCTCGG
GCTATGTGCGCGGCGGCATCTTCGATCGGGTCCAGCTGCGCCAGTTCGGCAACGTCATCAGCTTCCGCGA
CATGGACTTCCAGCGCCTGGACGACGTGTATGCCGACGGCATTCCGGATTTCCGCGAGATGGCAGTGTTC
ATCGTCCGTGAGCACGCCGCGTTCGATCCGGGCTCGCCCTGGACACTGGAGCTGCTGGTGCGGCGCCAGA
CCGGCCCGATCAGCGGCATGTTCACCAGCTTCGAACTGCCGTATCAGATGCCCGAGCAGTACATCGAACG
CCCACAGCCTACCGCCGAGGAACTGGCCGCCATCGAAGAAGCCAACCGCCCGGTGTGGGTCAACATCTGG
TACCAGAAGTCGTTCCAGATCGGCGTGATCCTCGCGGCGCTGGGCCTGCTGACGGTCATCCTGTTCCTGC
AGGACAAGTTCACCCAGCGGCCGGAGTTCCTGCACTGGCTGCGCCGTGGCTACCTGGTGTTCACCGTGGT
GTTCATCGGCTGGTACGCCCTCGGTCAGCTGTCGGTAGTCAACGTGCTGACCTTCACCCATGCGCTGTTT
CAGGACTTCCGCTGGGAGCTGTTCCTCTCCGATCCGGTGATCTTCATCATCTGGACCTTCACCGCCGCCA
GCATTCTGCTCTGGGGCCGTGGCGTGTTCTGCGGCTGGCTGTGCCCGTTCGGTGCGCTGCAGGAGCTGAT
CAACGAGGCGGCACGCAAGCTGAAGGTTCCGCAGTACGAGCTGCCCTTCGCGGTGCACGAGCGGCTCTGG
GCGATCAAGTACATCGTCCTGCTGGTGCTGTTCGGGCTCTCGCTCGAGTCGATGATGATGGCCGAGAAGG
CCGCCGAGGTTGAGCCGTTCAAGACCGCCATCACCCTCAAGTTCGACCGCCAGTGGTGGTTCGTCGCCTA
CGCGGTGTTCCTGCTGGTCATCAACATCTTCACACGCAAGGTGTACTGCCGCTACGTCTGCCCGCTGGGT
GCGGCGCTGTCGATCAGCAGCAAGGTCCGCCTGTTCGACTGGCTCAAGCGGCGCCCGGAATGCGGCAGCC
CCTGCCAGCTGTGCGCCAAGGAATGCGAGATCCAGGCCATCCATCCGGATGGGCACATCAACCACAACGA
GTGCCATTACTGCCTGGACTGCCAGATGACTTATCACAACGAAAACAAGTGCCCGCCGCTGATCCTGAAG
AACAAGCGCGCCAAGCGCGGCAAGAAGGCACCGGCCGACCCGTCGCTGATTCCCGTAGTGCAAGTAGTGG
AACCCTGA
>NZ_CP068998.1:161756-163897 Sulfitobacter mediterraneus strain SC7-37 chromosome, complete genome
ATGGTCCTGGCCGGGACCGCACAAAGTGATCCGATCGTCGAAAAGTTCATTGCCAAAGTCCCGATTGACG
AGTTGGTTCCGGGGGCAGATGCCTATGGGCCGATGCACGCGGATCTCCCGGTTTTGCCTGCACAAAAGGA
CGGAAAGACAGTTGGTTATGTTTTTCTGACTTCGGATTTTGTGACCACGACAGGCTATTCGGGCAAGCCC
ATTCATGTGCTGATGGGGGTGGACAACGACGCCAAGGTCACGGGTGTGAAGCTTGTCAAACACTCCGAAC
CTATTGTTCTGATCGGCATTCCGAACTCCGAGATCAAGGCCGTCACCGAAAGCTATAAGGGCATGGATCT
TACCGAAGAAGCCGCAAGCGGTGGCAGCGCGCATGAGCTGGATATCGTGTCGGGGGCCACGGTGACGATC
ATGGTCATCGACGATTCCATTGTGCGGGCAGGCATCAAGGTGGCGCGGCAGCTGGGCCTTGGCGGTTTGC
AGCCGACCGTACGCAACAGCGGCCCGCAAAAGACCATCAGGCGGCCTGAGGGTGCCGAGGCGCCAGTGTC
CGATTGGCAGACCCTTGATGGGGATGGCTCCATCCGGACGCTGCGACTGGACGTGGGACAAGTCAATCAG
GCCTTTATCGACAGCGGCGATGCCCGCGCCATCGCGCGGCCCGACGAGGGTGCGCCAGAAGACACCTTTA
TCGAGATGCACGTCGCCTTGGCCAGCGCACCGGAAATCGGGCGCACGCTTTTGGGCGATGATGAATACGC
GAACCTGCAAGACTGGCTGGAGGAAGGCGAAGAGGCGATCCTTGTGCTGGGCCGGGGCAAATATTCGTTC
AAAGGATCGGGCTATGTGCGCGGCGGCATTTTTGACCGGATACAACTGATCCAGCAGGACAATTCGGCGC
GGTTCTTTGACAAACAGCAAAGGCGCCTTGGGCGGCTGGCCCCTGATGACGCGCCATCCTTCACCGAGCT
GGACATCTTCAAGATACCTGCTGATATCGAATTTGACCCCGCAGAGCCCTTTCGCCTGCAACTGCTGGTG
CAGCGGGCCGTGGGGGCAATCGAAAAGACCTTTATCACTTTCGATCTGGGCTACCGCCTGCCGGACCGAT
ACCTCGAAGTGGTGACCCCGGCGGCGGCTCCCACAGATACCACATCTGCTGCGGCGACAAGCGATCCGGA
TGAACTGAGCCATCTGTGGCTGCGCATCTGGGAGCAAAAGCAAGTAGAAGTGGCGTTGTTGGTGGCGGCC
ATTGGGGTGCTAACGGTGGTATTCTTTTTCCAGATGCAGGTTACCCGCAATGCACGGTTTGCCTATTGGT
TCCGCATCGGGTTTCTCAGCTTTACCCTGATCGTGCTGGGCTGGTATTCTAACGCGCAATTGTCCGTTGT
GAATGTGCTGGCGTTCTTTGCAGCTGTAACGGCAGATTTCTCATGGTCCGCGTTCCTGATGGATCCGCTG
GTCTTCATTCTGTGGTTCTCGGTGGCGGCGTCGCTATTGTTCTGGGGCAGGGGCGTGTTTTGCGGCTGGC
TCTGCCCGTTTGGAGCGTTGCAGGAACTGTCGAACAAGATCGCGCGGTTCTTCAAGGTGCCGCAGATCAC
CGTACCATGGGGCCTGCATGAGCGGCTTTGGCCGATCAAATACATGATCTTTCTGGGGCTCTTTGGCCTG
TCGCTTTATTCGCTTGAGATGGCCGAACGTTACGCCGAGGTGGAGCCGTTCAAGACCGCAATCATCCTGA
AATTCCAACGCTCATGGCCCTATGTTCTGTTTGCCGTGGCACTGCTTGGGGCGGGGCTGTTTATCGAACG
GTTTTATTGCCGTTACCTGTGTCCGCTGGGCGCGGCGCTGGCGATACCGGGCCGTCTGCGGATGTTTGAC
TGGCTGAAACGGTACAAGGAATGCGGCAGCCCCTGCCAGCGTTGTGCCAAGGAATGCATGGTGCAAGCCA
TTCATCCTGAAGGAAATATCAATCCAAACGAATGCCATCAGTGCCTGCACTGTCAGGTTCTGTATCAAAG
TGAAAAGGATTGTCCTGTCTGCATCAAGAAGGCCGTGCGCCGGGCGCGTGACAAAGCGAACCATCCAAAT
GCATTTGTTGTCCCAGATCAAAGACAGAAAGAATCGACCTAG
>NZ_CP075564.1:c3189720-3187609 Aeromonas media strain TR3_1 chromosome, complete genome
ATGGTCTTGCTGCTGAGCTTCTTCAGCATGGGCCTGCTAGCGAAAACCTATCCCGTTGAGCAGACTCGCA
TCGAGCAGTTTTTTCCGGGCGTCGTTATTTCCAAGGCCACCGGTCCCTATCAGGTTCGCACCCTGAGCAA
AGAGGGCAAGCCGATAGGCTATGCGTTCCAGACCATCGATGTTGTGAATATTCCCGCCTACTCGGGCAAG
CCCATCAACATGCAGATATTGCTCGACCCCAAGGGGGTGATTGTCGATGCCTATGTGCTCGAGCACCATG
AGCCCATCCTGCTGATTGGTATTCCGGAAGCGAAGCTGCATGGTTTTAATGCCAGATATGCAGGCGTTGG
AGTGAATCAACGAGTGGTGGTCGGCCACTCTAGCGATCCGGATGCGGTCACGATTGATGCCATCACCGGG
GCGACAGTCACCGCCATGGTGGTCAACGAAATCGTCATGCACGCTGCGCACAAGGTGGCGCTGTCACTGA
GTCTGGTCGAAGAGAAGAGCGGTGCGAAACCCAAGCCTGCCATGGTGCGCACCGATCGCTATGAGCCCGG
AAACTGGGCGACGCTCACCGGCAACGGCGCCATCCGCCGGTTGCATCTGACCCGTGGCCAGGTCGATGCG
GCGTTCAAAGGGACCGAGGCGCAAGACGTCGGCACTGCCACGGCCGAGCAGGTTGACGATACCTTCATCG
ATCTCTACGTTGCGCACCTGAATCCCCCCTCCATCGGCCGCAATCTGCTGGGGGACAAACAGTTCCAGGT
GCTAATGCAGACGCTCCAACCCGGCGAGCAGGCCGTCGCCGTGCTGGGCAGGGGGGAATACTCCTTCAAG
GGGTCGGGTTATGTGCGCGGCGGCATCTTCGACCGGGTGCAACTGCGCCAGTTTGGCGACACCATCAGTT
TCCGTGACTCGGATTTCCAGCGTCTCGACGATGTCTATGCAGAGGGAATGCCTGAGTTTGACGAGATGGC
GATCTTTACCATCCGTGCCCATGCGGCATTTGATCCCGGCTCGCCCTGGAGCCTGGAATTGCTGGTGCGC
CGCCAGACCGGGCCGGTCAAGGGGGTCTTCAGCAGTTTTGAGCTTGCTTACCAGTTGCCCGAATCCTATC
TGACACGCCCCCTGCCGAGTGCCGAGGAGCTGGCCGCGGCCGAAGAGGCTGCGCGACCGCTGTGGGTGAA
GATCTGGTACCAGAAGAGCGTGCAGATCGGCATCATCGGGCTTGCGCTGCTGCTGCTCACCACCATCCTG
TTCTTCCAGGACAGGTTCACCCGGCGACCCCATTTTCTGCACTGGCTGCGCCGTGGATACCTGTTGTTCA
CCGTGACCTACATCGGCTGGTATGCGCTGGGACAGCTCTCGGTGGTCAATGTGCTGACCTTTGTCCATGC
GCTGTTCCAAGATTTTCGCTGGGAGCTGTTCCTCACCGATCCCGTCCTCTTCATCCTCTGGACCTTCACC
GCCGCCACCATTCTGCTCTGGGGCCGTGGCGTGTTCTGTGGCTGGCTCTGCCCGTTTGGCGCGTTGCAGG
AGCTGATCAATGAGGCGGCGCGAAAACTGAAGGTCCGCCAGTTCGAGCTTCCCTTTGCGGTACACGAACG
GCTTTGGGCCATCAAGTACATCATCCTGCTGGTACTTTTCGGCATCTCGCTGGAGTCGATGCAGATGGCC
GAACAGGCGGCCGAAGTGGAACCCTTCAAGACGACCATCATCCTCGGGTTCGATCGTCAATGGTGGTTCG
TGTTGTACGCCGCGCTCCTGCTGGTGATCAACCTCTTCACCCGCAAGGTCTACTGTCGTTACATCTGCCC
GCTGGGGGCTGCGCTGGCGATCCCCACCAAGCTGCGCCAGTTTGACTGGCTCAAGCGGCGCAAGGAGTGC
GGCAGCCCCTGCCAGCTCTGTGCCAAGGAATGCGAGATCCAGGCCATCCACCCGGATGGGCGGATCAACG
CCAACGAATGCCACTATTGCCTCGATTGTCAGATGACCTATCACAATGAGCGCAAGTGCTTGCCGTTAGT
GATGAAAAACAAACAGGCCAAACGTGGCGGCCAAGGACAGGTTGGTATTGAACGGATACCTGTCACCTCA
ATTGAAACCTGA
>NZ_CP059082.1:3753162-3755309 Halomonas titanicae strain SOB56 chromosome, complete genome
ATGTCCCCTGTGGCTTGCCCGCGCCGTCTAACCGGCATCTGGATTAGCTTGCTGTTACTCCTAGCGATAA
CACTGCCCGCCCAAGCTATCGAACTGGGGCAGGTACGCGAGGGGTTTCCCACGGCAGAGCGTCTTGAAGC
CGCGGATTCACAGTGGCCGGTAAGCCGTGTACTCGCCAGCGACGATGAGTTGCTCGGCTACGCTTTTGAG
AGTGTGGATGTCGCTCCGATCCCCGCCTACTCGGGCAAACCGGTCAATGTACTGGTGGGGATCGGTCTGG
ATGGGCAAATTGTACAGGCCGACGTCCTCAGTCATTCAGAGCCGATCATGCTGGTGGGCATTCCCGAATC
GAAGCTAAATAGCTTCGCCGATGAGCACGAATCGGCCCACGTCAATGACAGGCTCAGGGTCGGCGACAAT
CTTGACGCTATCTCTGGCGCGACGGTGACCGTCATCGTCGTCAGCGACACCATCATGCGCAGCGCCAGGC
AAGTGGCCGCTGAACAGCAGCTCATTGCCGACCCCTCTCAGACACCACCGGCACGCGTTCGAGAAGACGT
TTTCGCCCCTGCCAACTGGGATGAACTGACCGGCGACGGCACCATTCGCCGTTTGCAACTGACCCATGGC
GAGGTCGATGCAAGCTTTATAGATACGCCCGCCGAAGATTACCTGCGCTCGCCACAGCCCGCCGATAAAA
CCTTTATCGAGCTGTTTTACACCTACCTCAACCCACCAACCGCTGGCCGCAACCTGCTCGGCGATACTGG
CTATGACCAACTAATGGTCGAGCTGAAGGATGGCGAGCACGCTATTGCCGTCATGGGGCGTGGTGACTAC
TCATTCAAGGGTTCAGGGTATGTGCGCGGCGGCATCTTCGATCGCATCGAGCTTTCACAGGGCAGCACTC
GGGTCAGCTTTCATGATCGCGATCACATCCGCCTGGGTGATCTGGCCCTCGAAGGCGCGCCCTCGCTGGC
CGAGCGAGACATCTTCATCGTCCGCGAAGAGGCGGGCTTCGACCCCGGACAACCGTGGCAGCTGGAATTA
CTGGTTCGCCGCGCCTCTGGCCCCTTGGATACCGAGTTCAGCCGCTTTAGCGCCGACTACAGTGTTCCCG
AGGCCTATATAGAACGGCCTGAGCCACCGGTGGAAGAGCCTATCTGGGTACAGGTTTGGCGCGACAAGGC
TTTCCAGATCGTTGTGCTATCCGCCGGATTATTGGTGCTCACTGGCATCATGCTGTTCCAGGATGTGCTG
GCGCGCCACCCGCGTGTTCTGAACCCACTGCGTCTGGGTTTCAAGATATACACCTTAGTATTTATCGGCT
GGTACTCGCTGGCCCAGCTATCGGTCGTCAATATCCTTACCTTCACCAACTCGCTGATAAGCGGTTTTAG
CTGGTCCTCATTTTTGATCGACCCAATGCTATTTATTCTCTGGTCGTTCGTGGCGGTGAGCCTGCTGCTG
TGGGGCCGCGGAGTTTTCTGCGGCTGGCTGTGCCCCTTCGGCGCTTTACAAGACCTGGTCAACCAGGTCG
CTCGCAAACTAAACGTTAAGCAGATCGAGGTGCCCTTCGGGCTCCATGAGCGCCTATGGGCGATTAAATA
CATCATTCTGCTGGCCTTGTTCGCAGTCTCGCTACATTCGCTTGGCACCGCGGAACGCTACGCCGAAGTG
GAGCCGTTCAAGACCGCAATCACCCTGCGTTTCCAACGTGACTGGGCCTTCGTTATTTATGCTCTTGGAC
TGGTGGCGATTTCTGCCTTCAACCACAAATTCTACTGCCGCTATCTGTGCCCTTTAGGTGCCGGGTTGGC
TATTCCTTCGCGTTTACGCCTGTTCGACTGGCTCAAGCGCCACCGCGGTAGCTGCGGTACCCCGTGCCAA
ATCTGTGCCAATGAATGCGAAGTGGCCGCTATACACCCGGACGGCCGCATCAATGCCAATGAGTGCCACT
ACTGTCTCGACTGCCAAGTGACCTACCACGACGACCAGCGTTGCCCGCCCATGGTCAAGCGCCGCAAGCG
CTATGAAAAGGCGGCCAATATGTCATCGCGCGGTAATAGCGTTGAGACCCAACGGGATACCGATGCCAGC
GGCAAACAGGCCGCATGGCAACGCATCCCTCTTCACCAGCAAGACTGA
>NZ_CP066699.1:2309167-2311431 Rhodopseudomonas palustris strain RCB100 chromosome, complete genome
TTGACTCTTGCGCTCGCGTTTGTCGGCGGCGCTCAGCTTGCGCAAGCCGCGGGGCGTGTCGGGGAGTATC
TGTCACGTGCAACGCCATCCGAACTAGTTCCTGGCGCCGATCGCTTCGGCCCGCTACAGGGCGATCCGGC
GCTGGCGCCCGCGTATCAGGGTGACCGACTGCTCGGCTTCGCCTATCTGAATTCAGATTTCGTCAACTCG
ACCGGCTATTCCGGCAAGCCGATCCAGATGCTGATCGGCATCGACCCGAACGGCGTGATCACCGGCCTGA
AGCTGGTCGATCACAAAGAGCCGATCGTGCTGGTCGGCATCCCGGAAGCCAAGATCCTCGGTGCTGTCAA
CAAGCTGATCGGAGCTGATCTGGCGCCGGTGGCGCGCGGCAAGGCCGCGGCGCCGCAGGTCGACATCGTC
AGCGGCGCCACCGTCACCGTGCTGGTGATCGGCGATAGTATCGTCCGCTCTGCGACCAAGCTGATCAAGA
GCGGCCGGATCGGCGGCGGGCAGGGCGAAGTTGCGCAGGCGCCGCCGGTCAGCAAGACCATCGATCTCGG
CAAGAGCGAGGTGCGCGATTGGGAAAGCCTAGTCGGCGACGGTTCGGTGCGCCGGCTGCTGCTGACCAAT
GTCGACATCAATCAGGCGTTCGAGAAGTCTGGTAACCGCGAAGCGGCGGTTCGTCCCGAGCCCGGCGAGC
CGACCGACACTTTCATCGAGCTTTACACGGCTGACGTCGGCGTGCCGACGATCGGACGCAGCCTGCTGGG
CGACGATGGCTATCAGCGGCTGAAAGCGCGATTGCAGCCCGGACAGCAGGCGCTGGTGATCGCCGGCCAC
GGCACCTACTCGTTCAAAGGTTCCGGCTATGTGCGCGGCGGCATCTTCGACCGCATCGAGCTGATCCAGG
ACGGCAACAGCATCCGGTTCCGGGATCGGGACCACACCCGGCTTGGCGACCTCGCTGCCGAGGGCGCGCC
GGATTTCCCGGAGATCGGGTTGTTTCTTGTGCCGAGCGAATTCGGCTTCGATCCGACCGAGCCATGGTCG
CTGCAGCTCCTGGTGCAGCGCGTGATCGGCGCGCGCGATAAGGCGTTCCTTACCTTCGACCTCGGCTACA
CGCTGCCCGAAACTTATATCAAGCGCGTGCAGCGCGCCGTAACGGTCAGCGACACGTCGGCACCGGCAGC
GGCTTCTGCGCCGGGGGCTGCGGCCACGGCCGCTTCGCCTTCGGCCGCCGACGCCGATGCGGCGCAGGAC
GAACCTCTGTGGATGCGGATCTGGCGTGGCGATCTGGTGCGGATCGGCATTCTCGGTGTCGCACTGATAA
CGCTGACCCTGATCTTCTTCTTCCAGAACCAGTTGGTGCGCAGGCCGGCCGTGTACGTCTGGGTGCGGCG
CGCTTATCTGACGTTCATTCTGGTTTGGCTCGGCTGGTACGCCAATGCGCAGCTTTCGGTTGTCAACGTT
CTGACCTTCACCAATTCGCTGATCACCGGATTCAGTTGGGACTACTTCCTGTCGGCGCCGCTGATCTTTG
TGTTATGGGCGTCGGTCGCTGTGGCGCTGCTGTTTTGGGGGCGGGGGCCGTTTTGCGGTTGGCTGTGTCC
CTTCGGGGCGTTGCAGGAGCTTCTCAACAACGTCGCCAAGGCGCTGAAGGTGCCGCAATTCGAGGTGCCG
TGGAGCCTCCACGAGCGGCTGTGGCCGATCAAATACATCGTGTTCCTCGGCCTGTTCGGCCTGTCGATCT
ACTCGACCGCGGCCGCAGAGCATTTCGCCGAGATCGAGCCGTTCAAGACCTCGATCATCCTTAAATTCGC
GCGGGAATGGCCGTTCGTGCTCTACGCGGCGACGCTGCTGGCGGCCGGCCTGTTCGTCGAACGGTTCTTC
TGTCGCTATCTGTGCCCACTTGGGGCGGCGTTGGCGATCCCCGGCCGGATCCGGATGTTTGAATGGCTGC
GCCGCTGGCCGGAATGCGGCTCGCCATGCCAGCGCTGCGCCAAGGAATGCCCGGTGCAGGCGATCCACCC
AGAAGGGCACATCAACGTCAACGAGTGCATCTACTGCATGCACTGCCAGGAACTGTATTTCGACGACCAT
CGCTGCCCGCACATGATTCAGCTGAGGCTGAAGCGGGAGAAGCGCGAAGCGCTGTCGTCGACCTCGATGC
GCGGCGGTAAAGGCCCCGCGACCGTCATTCTCGCCGGGGGCAAGCCGCTTGCTGCCCAGCCGGTGGGCGT
AATCGAACCACCTCCAGCACCGTAA
>NZ_CP081178.1:3343275-3345488 Pseudomonas mandelii strain KGI_MA19 chromosome, complete genome
ATGACCGAAAGCCCTTTTGAAATCAGCGAGCCCATGACAATCCATCCGCCTTCGATACACGGCAACCTGC
GCGCCTGGGGCGTCGGGCTGGTGGTCATGCTAATGCTGATGCTCGCCACCTTTGAGGCGGTGCAAGCCAA
GGAATACGGCGACATCGAGCAGCAGCGCATCGAGAAAACCTTCCCTCAGACCGATTCCGTATCCGCCCCC
GAAGGCCGGTTCAAAGTGCGCACGCTGTCCGCCGCCGGCAAGGTGCTCGGCTATGTGTTCCAGAGTCTGG
ACGTGGTGGACATTCCTGCCTACTCGGGCAAGCCGATCAATACCCAGGTGATCCTCGACACTGCTGGTGC
GATTCAGGATGCCTATGTGCTGGAGCACCATGAGCCCATTCTGCTGATCGGCATTCCTGAGGCAAAACTT
CACGGCTTCAGTGCCAGGTACAAGGGCATCAAGGTCAGCCAGCGGGTGGTCGTCGGCCATTCCAGCGACC
CGAAGGCCGTCACCGTCGATGCGATTGCCGGGGCTACCGTCACGGCGATGGTGGTCAACGAGGTCATCAT
GCGCGCCGCCCACGACGTGGCCGTATCGCTCAAGCTGATCGAGGACACGGGCGGTGTGGCACGCATGCCT
GCCACCGTGCGCCAGGACTTTTTCGAACCCGCCACCTGGGAACAACTGACCGGCAACGGCGCCATCCGCC
GCTTGAACCTGACCCGTGGCCAGGTCGACGCCGCCTTCAAGGGCACCGACGCCGAAGGCGTGGAAAACGC
CGCCGCCGATCAGGTGGATGAGACCTTTATCGAACTCTACACCGCCGACCTGAATCCGCCGACCATCGGC
CGTGCGCTGCTGGGCGACAATCAATATCGCTTACTTATGCAGGACCTCAAGCCCGGCGAGCAGGCCATCG
TGGTGCTGGGTCGTGGGCTTTTTTCCTATAAAGGCTCGGGGTATGTGCGCGGCGGGATTTTCGATCGGGT
GCAATTGCGCCAGTTCGGCAACGTCATCAGTTTTCGCGACATGGACCATCAGCGGCTCTCCGACGTCTTT
GCCAAGGGCATGCCGGAATTCACCGAAATGTCGATTTTCATTGTGCGCGAGCCGGCCCGGTTCGACCCGG
GATCGCCCTGGTCCCTGGAATTGCTGGTGCGTCGTCAAACCGGGCCGCTCAGTGGCACGTTCAGCAGCTT
CGAACTGCCTTATCAACTGCCCGAGCCGTACCTTGAGCGGCCACTGCCCAGCGCCGAAGAATTGGCCGCC
CTCGAGGAAGCCGGTCGGCCGATGTGGTTGACCATCTGGTACCAGAAATCCTTTCAGATCACCGTGCTCG
GCAGCGCATTACTGCTGCTGATGGCGATCCTGTTCCTGCAGGACTCCTTCACACGTCGGCCACGTTTTCT
GCACTGGCTGCGCCGAGGTTACCTGGTCTTTACCGTGGTGTTTCTCGGCTGGTATGCGCTGGGGCAACTG
TCGGTGGTCAATGTGCTGACCTTCGCCCATGCGCTGTTCGATCACTTTCGCTGGGAGCTGTTTCTCACCG
ACCCGCTGATCTTCATGCTCTGGGTCTTCACCGCTGCGAGCATTCTGCTGTGGGGGCGGGGCGTATTCTG
CGGCTGGTTGTGCCCGTTCGGTGCCTTGCAGGAACTGATTAACGAAGCCGCGCGCAAGCTGAGAATCCCC
CAATACGAATTGCCTTTCGCGGTGCATGAACGGCTGTGGGCCATCAAATACATCATTTTGCTGCTGCTGT
TCGGCCTCTCCCTTGAGTCGATGTCCACCGCCGAATTGTTCGCCGAGGTGGAACCGTTCAAGACCGCTGT
CACCCTCAAGTTCGACCGCCAATGGTGGTTCGTCCTCTACGCGGTGGCACTGCTGGTCATCAACCTCTTC
ACCCGCAAAGTCTATTGCCGCTACATCTGCCCGTTGGGAGCCGCGCTGGCGATTCCGAGCAAATTTCGCC
TGTTCGACTGGCTCAAACGCCGCAAGGACTGTGGCACTCCCTGCCAGCTGTGCGCCAAGGAGTGCGAGAT
CCAGGCGATTCATCCCGATGGCCGAATCAATGCCAACGAGTGCCACTACTGCCTCGATTGCCAGATGACT
TACCAGAACGACAACAAGTGTCCGCCGCTGATCAACAAGCGCAAGAAGCGCGGCAAACCGGCACCCATCG
CTGTGCAACTGATACCTGTCGTGGAAGTGAGCGCTCTGGAATGA
>NZ_CP072524.1:1423696-1425972 Neisseria sicca strain NS20201025 chromosome, complete genome
ATGCTGTCGATGTTTGCCGTATTTGTCCTACTGTTTTCGACACTGCCCGCCTATGCCGAGCGTTTGCCGG
AATTCCTGTCAAAAATCCAGCCTGCGGAAATTTTTCCAGGTGCAGACCGCTATGGCAAGCCGGAAGGCAA
ACCTATGGTTGCCCGCGTTTATAAGGGCGACGAGCAGTTGGGCTTGGTGTATATCACAACGGACGTGGTC
AACACGCGCGGTTATTCGAGCAAACCGATTGATACGATGGTGGCTTTGGCCAACGATGGAACGGTCGCCG
GTGCGAAGCTAGTCGACCACCACGAGCCGATTATGCTTATCGGTATCCCGCAATCGCGCGTGGATAAATT
CATCGATAAATATATCGGTTTGAATTTCATTAAGAATCCGCCTACTCCGGGCGTTGCTCCCGGGGACATC
ATTAGCGGCGCGACCGTTACGCTGATGGTGATTAACGACAGCATCCAGCGTTCGTTCAAAGTGGTTGCCG
GCAAATATGGTTTGGGTACCGACAAAGCCGTTCAGACGACCTCTGCCAGTCCTGTGGATACGCAACAGGC
TACCGAACCTGCAACTCAAACCCGCCCTCGCCGCGCTGTCAATCCGGACAAACAGGACATCCAATCTTGG
AATGCCCTTTTGGAACAAAAAGCCATCGGTCATCTGCATATTTCAGTGGATGAAATCAACAAGCTGTTTG
AAAAAGGCGGCAAAGCCGGTGTTGCCGACCACGCCGAACAAGGCGCAGGCGACGATACCTTTATCGATTT
GTATACTGCCGTAGTCAGCCAACCCTCCATCGGTAAAAGCCTGCTGGGCGAACAAGGATGGAAAAACCTG
CAAAGCCGTCTGCAACCGGGTCAACAAGCTGTCTTGGTCGCCGGTGAAGGCCGCTATTCTTGGAAAGGTT
CGGGTTATGTCCGCGGCGGTATTTTCGACCGTATCGAGATGATTCAGGGCGAAAACAGCTTCCGCTTTAC
CGACGCAGAACACGAACGCTTGGTCAGCCTGGCTGCCGAAGGTGCACCCCACTTTAAAGAAGTATCATGG
TTTACCATTCCTGCCAATGTGGAATTCGACGCTGCCGAACCTTGGCGTTTACAGTTGATGGTTCAGCGTG
TATTGAGCGTAAACGACAAAGCATTCGTCACTGCCGACTTGGATTACGAACTGCCTAAAGGTTACTATGT
CGATGACCCGAAAGCACCGCCCGTTGAAATCAGCGCACCGGTAGAACCTGCCGCAGCTGCAGGTGCTGCA
GATGCCGGCAACGGTATTGCCGACCAAGCCAGTGCCGACGACGGCGCATCCAACCAACTGTGGAAACAAG
TTTGGAAAGCAAAACAGGGTCAAATCATCGTAGTCAGTATCGCATTGACCATCCTGCTTTTGGTATTCCT
GTTCCAAGACTGGATTGTTCGCTACGAAAAATGGTACGACCGTTTCCGCTTGGTATTCCTGACATTTACC
CTGTTGTATATCGGCTGGTACGCTCAGGCGCAACTGTCGGTCGTCAATACGCTGACGCTGTTCTCCGCTA
TCCTGACCGAATTCCGTTGGGACTTCTTCCTGATGGATCCGATTGTGTTCATCCTGTGGCTGTTTACCGC
CGCAACCATGCTGCTGTGGAACCGCGGTACATTCTGCGGCTGGCTCTGCCCCTTCGGTTCACTGCAAGAG
TTGACCAACCGTATTGCCAAAAAATTGGGCGTGAAACAGATTACCGTGCCGCACCTGCTGCACACACGCC
TGACCGCGATTAAATATGTGATTTTCTTCGGCCTATTGGCGATTTCGCTGTATGATTTGGGCACTGCTGA
AAAATTTGCCGAAGTAGAACCTTTTAAAACAGCGATTATTTTGAAATTCGTCCGCGAATGGTGGTTTGTC
GCGTTTGCCGTTGCCCTCTTGGTTGCCGGCTTGTTCATCGAACGCTTCTTCTGCCGCTATCTGTGCCCGT
TGGGCGCAGGCATCGCCCTACCCGGCCGCTTCCGCGTATTCGACTGGCTGCGCCGCTACAAAATGTGTGG
CAACCCTTGCCAAATCTGTACGCACGAATGCCCCGTTCAAGCGATTGCACCGGAAGGCGACATCCATCCG
AACGAATGTATCCAGTGCCTGCACTGCCAAGTCATGTATCACCATGACACACGTTGTCCGCAAGTTGTGG
CAACCAACAAGAAAAAACAAAAACAGGCGGCGGCGAAAGCCGAACCCGAAACCGCATCTGCAAAACAACA
GCCTACCGAGCAGATTGTGCAGTTTGTGAAAAAATAA
>NZ_JAFBRL010000004.1:257810-260011 Sulfitobacter geojensis strain TR60-85 GNM50492__scaffold4, whole genome shotgun sequence
ATGAATATTTTACAGTCCTCCCTGAAACTGTTGGCAATATGCGCGACAATGCTCTTGTTCGGGCCACCTG
TGGCTGCCGATACAGTGCTGTCCAAACTGTTGCCAAAGCTGGCCGCTGGCGAATTGGTTGACGGTGCCGA
CGCCTTTGGCACCATTCATCCCGATATCCCCGTTGTTCAGGTTCTAAAGGCGGGAGAGCGGATCGGCTGG
GCCTATATTACTTCGGATTTTGTCTCGACCACCGGATATTCTGGTAAGCCCATTCACACAATGGTGGCAA
TTGATGATGCCGCCCAGGTCATTGGCGTAGAGCTCGTCAAACACTCCGAACCGATTGTACTGATCGGCAT
TCCAGACGCCAAGGTAAAGGCGTTGGTCGCTAATTACCGCGGCCTTGATCTGGTAGCAGAAGCGGAATCG
GGCGGCACAGCGCACAAGCTGGATATCATTTCAGGCGCGACTGTTACGATCATGGTGATCGACGATTCAA
TCGTGCGCGCTGGTCTTAAAGTTGCCCGCCAGCTTGGATTGGGTGGCCTTGTAGTTGACGAACCAGATGC
GGGGCCGCAATTCGAGATCAACCCTGACGCGCAAGCCGCGCCGGACTGGATGACACTGGAAGGTGACGGC
ACATTACGCCGCCTCTCGCTCGATGTGGGCCAGATCAACGCCGCCTTTGCCGCGATGGAAGACGCACGTG
CAGGCAAACGCGCCCTGACTGAAGCCCCCGAGACAACCTTTATAGAGATGCAAGCCGCGCTTGTTTCACA
CCCTGCGATTGGCCGTGCCATTTTGGGGGATGATGTTGCCGCCAACGTGCAAAGCTGGCTGGGCGAGGGC
GATCATGCGGTCGCAATCGTTGGCAGAGGTCTCTATTCCTTCAAGGGTTCGGGCTATGTGCGCGGCGGCA
TCTTTGACCGGATCGTGCTCATTCAAGATGATGTATCGGTCCGCTTTCGGGACCGGATGCACAAACGGAT
AAACGCCATCGCCGCCGAGGGCGCGCCGGTCTTTGCCGAAGCTGACCTGTTCAAAATTCCAGCTGACAGT
GGCTTTAATCCGACCAAACCCTTCCGCATCCAGCTGTTGGTTCAGCGCGAAGTCGGCGCAATTGAAAAGG
TCTTCACCACCTTTGATCTGGGCTACCAATTGCCGTCCCAATACATTCGTGCGATTGCCCAAGCACCAGC
CGCGGAAATTCCAGACAGCGTTGCGGCCGTAACTTCACAGACAGAGCTGGATGCGCAGCAGGCGCTGTGG
AAACGCATTTGGCTGGGCAAGCAGGTTGAGATTCTTGTGCTGGGCGTCATGCTGACGGTTCTCACTGGGG
TGTTCTTTTTCCAAACTTTTGCGGTCCGCAACGAACGCGCGTTCTACTGGTTCCGCATCGGGTTCTTGAC
GGTAACGCTGGTTTATCTGGGCTGGATCTCCAATGCGCAGCTGTCGGTGGTGAACCTTATGGCACTGTTC
GGCTCGCTGGTTTCGGGCTTCAGCTGGCAGGCGTTTCTGCTGGACCCTCTCACCTTCATCTTGTGGTTTT
CTGTGGCGGCGGCCCTCTTGTTCTGGGGGCGGGGTGCTTATTGCGGATGGTTGTGCCCGTTCGGTGCGCT
TCAGGAGCTTCTCAATCAGGTGGCGCGCAAGTTGCGCATCCCCCAATGGACCTTGCCGTGGGGTCTGCAT
GAGCGGCTATGGCCCTTGAAATATATGATTTTCCTTGGTCTCTTTGGGGTATCCCTCACCAGTATTGAAC
AAGCCGAACGGTTGGCCGAAGTCGAGCCGTTCAAGACCGCGATCATCCTGAACTTTGTGCGCGCCTGGCC
ATTCGTCGCCTATGTTGCGGCACTGTTGATCGCAGGGCTGTTCGTTGAGCGCTTCTTTTGCCGTTACCTA
TGTCCCTTGGGGGCGGCGCTCGCCATTCCTGCGAGATTGCGGATGTTCGACTGGCTCAAGCGATACAAGG
AATGTGGCAGCCCCTGCCAGACCTGCGCGCACCAGTGCCCCGTTCAGGCGATCCATCCAACCGGCGAAAT
TAACCCGAACGAATGCATCAACTGCCTGCATTGTCAGGTGCTCTACCAATCAGAAACAACCTGTCCCGTT
GTCATCAAGAAAATGAAACGACGGGCCAAAGACAGCGCCGGACCAGACCTTGAACGGTTTGTCGGCCATC
CGAACCAAAAACTCAAAATCCCAACCACATGA
>NZ_CABKQE010000002.1:859766-862390 Ralstonia pickettii isolate MGYG-HGUT-01384, whole genome shotgun sequence
ATGCCATCCCGAAAACAAGGGTTCGCGGCGTGGGTCGCCGCGTTCCTCCTGATGCTGTTGGTGGGCGTGC
AACCGGCGCAGGCCGGTCGCGGCGCTTACGAAGCCGAGTTGCCCGCCAATCTGGCCGAGGCCAAGGACCT
GTGTGCGCTCGTACCCTGCGCCGACGTGTTTCCCGGCGCGGTGCGTTTTTCCGAACGCATGGGGCAACCG
CCTTATGTGGAAGCCTATGGCGCAGCGCAAGGCGGTAAGGCGGCGCTGCTGGGCTACGTGATGCTGTCCA
CCGACATCACGGACATCCCGGCCTATTCGGGCAAGCCCGTGGTCACGCTGATCGGCATGGACCGGCAAGG
TCGCTATGTCGGCATCAAGGTCCTGAAGCATTCCGAGCCGATCCTGCTGCTGGGGATTCCCGAATCTGCG
CTGCTGAACTTCAACAAGCAGTACATCGGCAAGTCGGTCAAGGACAAGATCGAAGTCGGTCAGTCACGGC
CGGACGAGGGCGTGCTTGGCGTCGATGCGATCTCGGGCGCCACCGTGACCGTGATTGCGCAGAACCAGGT
GCTGGCCACAGCCACATCTTCCGTGGCGCGTCAGGTCGGCATTCTGGCGCCAACGCGCCATGAGCCTGCG
CGCTATGCGCAGACCGGGCAGCGTGCAAGCTGGGCAGAACTCGTCAAGCAGGGCAGCGTGCAGCGCTTGC
TGATCCGCCCCGAACAGCTTGGGCTCGAACGCGCGCCGGAACCGTTCATTGAACTGTGGTTCGGTGATCT
CAATCATCCCGACCTGGGTGCGAGCCTGCTCGGCCAATCCGTCTGGAACGACCTGCACGCTCAACTCAAG
CAGAACGAGCATGCGATCTTCGTCATCCGCACCGCGGGCGCGGCGTCGTTCAAGGGGTCGGGCTTCGTGC
GCGGCGGCATCTATGACCGCATCCAGATCAAGCAAGGCGCGGAGTCCTTTACCTTCCGCGATTCGGACTA
CCTGAACCTCTATGGCCTGGCAGCCCCTAGCGCGCCGGCCTACACGGAATCGGCCATCTTCGTGGTGCGC
TCGCCAGCGTTTTCGGCGGCGTATCCGTGGAAGCTGTCCTTCCTGGGCAACCGCGTCGATCGGGCGACCG
GCACGCGCAGCTTCGTTACGTTCGATGCCCCGTACTGGTTGCCCGAAACGCTGCTGCAGGGCGGGCACCC
GCATATCGACGAGCCGGAGGCCCCTTGGCGGCGGGTCTGGCGTACGCGCGCGCCGCAGATCGCGCTCTTC
ATCGTGCTGCTCGTTTCGGTGGGCGTGGTGTATGCGCTGCGTGAGCGTCTGACGCGCCGTTCGACGCACA
AGAACAAGTGGCCGGTGAACGCCTTCAAGTACACCGCCTGGGCACTGAGCATCGGCTTCGTTGGTTTTGG
TGCGATGGCGCAGCCGTCGATCACGCAAGTGCTGACATGGTTCCACTCGCTGCTGTTCCAGTGGACGTGG
TCCCTGTTCCTGACGGATCCGTTCATCTTCTGCTTCTGGATCTTCATCATCCTGACGGTGTTCCTCTTTG
GGCGAGGGCTGTTCTGCGGATGGCTGTGCCCGTTCGGCTCGCTGTCGGAAGCGCTCTACAAGATTGGCGG
ACGGCTCGGCCTCAAACGCTGGCAGCGTCATCTGCCGCGTGCCTGGCACGACAAGCTGAAGTGGCTCAAG
TACGCGATCTTCTTCGGGTTGTTGACGGTGTCGGTGTTCTCGATGGGGCTGGCAGAAAAGCTTGCCGAGG
TGGAACCGTTCAAGACGACATTCCTGGTCGGCATCAGCCACCGCGCGTGGCCCTACGGGCTGTTCGTCTG
CACGCTGCTCGGGATCTCGCTGTTTGTCGAGCGCCCGTACTGCAAGTACATCTGCCCGTTGGGTGCCGCG
CTTGCCATGCCGAGCACGTTCCGCTGGTTTGGCCTGCGCCGCAAGCAAGACTGCAACAGTTGCAAGGCCT
GCGCCGTCGGTTGCGGGTCTTTGGCGATCGACGCGGACGGCCGTATCGACCATCGCGAATGCCTGCACTG
CCTCGATTGCATGGTGCTGTACACCGACGTCAAGGGCTGCCCGCCGCTGGCCAAGGAGCGCAAGCGGCGC
GAGCGCGATGGGCTGGAGATCACGCCCATCGGCAAGGACGGCTACTTCATTCCCATCCAGCCGGTGCCGG
TGCCCATGAACCCGCGGGTGGCGCAAGGCCCCGACCCGCGCATGCCGACCGACCGCGTGGTGCCGACCGG
ACGCGAAGGTGCGCGTGGCCTGCGCTGGCTGATGTTGGAATTGCGCGATCACCTCTGGCCGTGGAGCAGC
AACGGGTGGAGGTCGGCGCGCGGCCTGCAGATCGCGGGGGCTTCGCTTGCGCTGGCAGCGAGCGTGGCAT
GGATCCTGGCGGCGACGGGCCACCTGTCGTCGGGCGCGGTCATCGCATGGTGGTTCGGCTGGAGCCTGTA
TGAAGTGCTGATCCGCCTTGCCTGCCGTCGCTACGTCAAGGATGGCCCGTGGTGGCAAGCCAATTATCGG
CGCGCAACCGTCATGGACATGCTGAGCTACGTCGGCTTCAAGAATCTGCTGATTGGCGCCATGCTGTTCC
TGACCCTGAAAGCGCTGGGGTGGCTGCAGGTATGA
>NZ_UGRT01000001.1:495163-497442 Neisseria mucosa strain NCTC 10774, whole genome shotgun sequence
ATGTTGGCGATGTTTGCCGTATTTGTCCTATTGTTTTCGACACTGCCCGCCTATGCCGAGCGTTTGCCGG
AATTCCTGTCAAAAATCCAGCCTGCGGAAATTTTTCCGGGTGCAGACCGCTATGGCAAGCCTGAAGGCAA
ACCTATGGTTGCCCGCGTTTATAAGGGCGATGAGCAGTTGGGCTTGGTGTATATCACAACGGACGTGGTC
AACACGCGCGGTTATTCGAGCAAACCGATTGATACGATGGTGGCTTTGGCAAACGACGGAACGGTCGCAG
GTGCGAAGCTGGTCGATCACCATGAGCCGATTATGCTTATCGGTATCCCGCAGTCGCGCGTGGATAAATT
CATCAATAAGTATATCGGTTTGAATTTCATTAAAAATCCGCCCACTCCGGGCGTTGCACCTGGGGACATC
ATCAGCGGTGCGACCGTTACGCTGATGGTGATTAACGACAGCATCCAGCGTTCGTTCAAAGTGGTTGCCG
GCAAATATGGTTTGGGTACCGACAAAGCCGTTCAGACGACCTCTGCCAATCCTGCGGATACGCAACAGGC
TGCCGAACCTACAACTCAAACCCGCCCTCGCCGCGCTGTCAATCCGGACAAACAGGACATCCAATCTTGG
AATGCCCTTTTGGAACAAAAAGCCATCGGTCATCTGCATATTTCAGTGGATGAAATCAACAAGCTGTTTG
AAAAAGGCGGCAAAGCCGGTGTTGCCGACCACGCCGAACAAGGCTCAGGCGACGATACCTTCATCGATTT
GTACACTGCCGTAGTCAGCCAACCCTCCATCGGTAAAAGCCTGCTGGGCGAACAAGGATGGAAAAACCTG
CAAAGCCGTCTGCAACCGGGTCAACAGGCTGTCTTAGTGGCAGGTGAAGGCCGCTATTCTTGGAAAGGTT
CGGGTTATGTCCGCGGCGGTATTTTCGACCGTATCGAGATGATTCAGGGCGAAAACAGCTTCCGCTTTAC
CGACGCAGAACACGAACGCTTGGTCAGCCTGGCTGCCGAAGGTGCGCCCCACTTTAAAGAAGTATCGTGG
TTTACCATTCCTGCCAACGTGGAATTCGACGCTGCCGAACCTTGGCGTTTACAGTTGATGGTTCAACGCG
TATTGAGCGTAAACGACAAAGCATTCGTCACTGCCGACTTGGATTACGAACTGCCTAAAGGTTACTATGT
CGATGACCCGAAAGCACCGCCTGTTGAAATCAGCGCACCGGTAGAACCTGCCGCCGCAGCTGCCGATGCT
GCCGATACCGGCAACGGCATTGCCGACCAAGCCAGTGCTGACGACGGTGCGTCCAACCAACTTTGGAAAC
AAGTGTGGAAAGCGAAACAGGGGCAAATCATCGTAGTCGGCATCGCATTGACCATCCTGCTTTTGGTATT
CCTATTCCAAGACTGGATTGTTCGCTACGAAAAATGGTACGACCGTTTCCGCTTGGTATTCCTGACATTC
ACCTTGGTTTATATCGGTTGGTACGCTCAGGCGCAATTGTCGGTCGTGAATACGCTGACCTTGTTCTCCG
CCATCCTGACCGAATTCCGTTGGGACTTCTTCCTGATGGATCCGATCGTGTTCATTTTGTGGCTGTTTAC
CGCCGCAACTATGCTGTTGTGGAACCGCGGTACATTCTGCGGCTGGCTCTGCCCCTTCGGTTCGCTGCAA
GAGTTGACCAACCGAATCGCCAAAAAATTGGGCGTGAAACAAATTACTGTGCCGCACCTGCTGCACACGC
GCCTGACCGCGATTAAATATGTGATTTTCTTCGGTCTGCTGGCAATTTCGCTGTACGACTTGGGCACTGC
TGAAAAATTTGCCGAAGTAGAACCCTTTAAAACAGCGATTATTTTGAAATTCGTCCGCGAATGGTGGTTT
GTCGCGTTTGCCGTTGCCCTCTTGGTTGCCGGCTTATTCATCGAACGCTTCTTCTGCCGCTATCTGTGCC
CGTTGGGCGCAGGCATCGCCCTACCCGGCCGCTTCCGCGTATTTGACTGGCTGCGCCGCTACAAAATGTG
TGGCAACCCTTGCCAAATCTGTACGCACGAATGCCCGGTTCAGGCGATTGCACCGGAAGGCGACATTCAT
CCGAACGAATGTATCCAGTGTCTGCACTGCCAAGTCATGTATCACCATGACACACGTTGTCCGCAAGTTG
TGGCAACCAACAAGAAAAAACAAAAACAGGCGGCGGCGAAAGCCGAACCCGAAACCGCATCTGCAACACA
GCAGCCTACCGAGCAGGTTGTGCAGTTTGTGAAAAAATAA
>NZ_FPLG01000139.1:113516-115543 Moritella viscosa isolate LFI 5006, whole genome shotgun sequence
ATGCTGTTTATTCAGGCGCAGTTTCCTGATGCAACTGACATATCAGATAAAACCCCTACAAAAGAAGGAG
GTTATCCAGTTTGGACCATTCGTAAAAATGATAAAATATTAGGTTATGCCTTTGAAACAAACGATATAGC
AAAAATCCCAGCCTATTCGGGCGAGCCTGTTAACATGCTTGTCGCTATTGATCCCAAAGGCACATACCTT
ACAGCTAAAGTACTTGAACATCACGAACCTATTATTCTAGCAGGAATACCTGAAAGCAAGTTATGGGCTT
TTACAGACCAATACACTGGACTGTCTGTTGCTGACAGGTTAAAGGTTGGTGGTAATAAAAGTGAGCAAAT
TGTTGCTATTGACGGGTTGTCCGGTGCGACCGTGACCGTAATGGTTATGAATGTTGGGATAACAAAAGCA
GCAAAAAAAGTTGCACTAGCATTGGGTATTATCGAGAGTTCTAACAAAATCATTCAGCCAAAGTCAACGA
TAAAAACTGATGTTTTTGAAAATGCGAATTGGACACAGCTAACGGGTGATGGCTCTATTCGAAAGCTCTA
TCTTAGCCGAGAAATGATTGATGATAGTTTTGCCGGTACTGAAGTTGAACATATCAATGAAGCAAATTTT
GATGAAAAGAAAGATATGTTTGCTGAGATTTATTACACATTAATAGATATTCCAACTATAGGGAAAAATT
TATTTAGTGAGAGTGATTATCAATGGCTAATGTCAAAACTAAAAGAGGGTGAGCACCTTATTGGCGTATT
TGGTAACGGTTATTCATTTAAAGGATCTGGTTACGTACGCGGTGGTATTTTTGACCGTATCCAAGTTCAT
CAAAAAGATAATGCGATTTCATTTCGAGATCTACAACATGAGCGTATCACTGATATCTTTATAGATGGAG
CGCCTAGATTTAAAGAAATGTCAGTATTTCGCATAGAAGCCCATCAAGAGTTTGATCCCGGTGCTGAATG
GCAATTCGAATTACTTGTGCGCCGCCAATTAGGTGCAGTTGACAGCTTATTTAATAGCTTTAAAGGTCAA
TATAATCCGCTTGATAAATATGTTGATACACCACCCGCTATTATTCCCGAGCCTGAACTAACACTGGTTC
AACAAGTATGGCAAGAACGTAACACTGAAGTCATTCTTTTAGTGTTATTAATGCTGTTGCTGTTACTTAT
ATTGTTTTTCCAAGATGTGTTAGTAAAACACCCTAAATTTATGAATAACTTGCGCCATTGTTTTTTGGTT
ATTACTGTTGTTTTTATTGGTTGGTCGTGGGGGGGTCAGTTATCTATTGTTAATGTATTTACTTTTTTAC
AGGCGCTAATGCATGATTTTTCGTGGGATTTGTTCCTACTCGATCCAGTTATTTTCATTTTATGGTGCTC
TGCAGCTGTCACTATGTTGTTGTGGGGCCGAGCGGTTTATTGTGGTTGGCTATGTCCGTTCGGTGCATTG
CAAGAGTTAGTTAATGTATTTGGGCGCTATATTAAATTACCTCAAATTGAGTTGCCTTATGCTGTTCATG
AGCGTTTGTGGGCAATCAAATATCTGATTCTATTGGCGCTATTTGGTATGTCACTTGATTCATTGGCGAC
AGCAGAGCAGTTTGCTGAAATCGAACCTTTCAAAACAACCTTCTTATTAAAATTTGACCGTGAGTGGCCG
TTTATCGCATGGGCCAGTTTGTTAATTCTATCAAGTTTATTTAATCGAAAAACATTTTGTCGCTATCTCT
GTCCATTAGGCGCTGCGTTATCGGTAAGCAGTAACATGAGCTTATTTCAATGGCTAAAACGTCGTCCTGA
GTGTGGTCAACCATGTAAAACCTGCGCAAAAGAATGCGAAATTCAGGCAATACAACCCAATGGCGAAATT
AATATGCGTGAATGTCATTATTGTTTGGATTGCCAAGTAACTTATTTTAATGATGAAAAATGCCCACCAT
TAAAAAAATTAGCAAGAAAAAAACAAAAGATAAAAAGTGACCAAATTATTAAAATCGTTAATACCTAG
>NZ_CP031253.1:293968-296274 Neisseria lactamica strain M17106 chromosome, complete genome
ATGTCTGCGTTTCGGGCGCGGATAACGGCGTTTTTTGCCGCCTTTGTCTTTTTGACGGCGGCATTGCCCG
CCTATGCGGAGCGTCTGCCTGATTTTTTGGCGAAAATCCAACCTTCGGAAATCTTCCCGGGAGCGGATCG
TTACGGCAAGCCGGAAGGCAAGCCTATGGTCGCCCGCGTTTACAAAGGCGATGAGCAGCTCGGTTTGGTC
TATATCACAACCGATGTGGTCAATACGCGCGGTTATTCGAGCAAGCCGATTGATACGCTGATGGCGTTGG
CAAACGACGGCACGATAGCAGGGGCGAAACTGGTCGATCATCACGAGCCGATTATGCTGATCGGTATCCC
GCAGTCGCGTGTCGATAAATTCATCGACAAATATATCGGTCTGAACTTTATTAAAAATCCGCCGACTCCG
GGCGTGGCGCCAGGTGACATTATCAGCGGTGCGACAGTTACGCTGATGGTGATTAACGACAGTATCCAGC
GTTCGTACAAGGTCATTGCCAACCAATACCGCTTGGGTTCGGACAAGGCTCTTCAGACGGCATCCGCTTC
CGATGTTCAGGAAGCCGCGCCTGCGGTAAAAACCCGTCCGCGCCGTATGGCAAATCCCGACAAGCAGGAT
ATTTTGTCTTGGGACGAACTTTTGAAACAAAAGGCCGTCGGTCATCTGCATATCACGCTCGATCAAATTA
ACAAATTGTTTGAGAAAGGCGGCAAGGCCGGCGTGGCCGAACACGCCGAACAGGGCGATCCTGACGATAC
CTTTATTGATTTGTATGTTGCCTTGGTCAGCCAGCCTTCCATCGGTAAAAGCCTGCTGGGTGAGGACGGC
TGGGCGCATCTGCAAAAACGGCTGAAACCCGGGCAGCAGGCGGTTTTGGTTGCCGGAGAGGGCCGTTATT
CTTGGAAAGGTTCGGGCTATGTGCGCGGCGGTATTTTCGACCGTATCGAGATGATACAGGGGGAGAACAG
CTTCCGTTTTACCGATGCCCAACACGAACGCGTCGTCGCGCTGTCTGCCGCCGGTTCGCCGCGTTTTAAA
GAAGTTTCTTGGTTTACCATCCCTGAAGGCGTAGCGTTTGACGGTGCGGAGCCGTGGCGTCTGCAATTAA
TGGTTCAGCGCGTATTGAGCGTAAACGATAAAGCCTTCGTTACCGCCGATTTGGATTACGAATTGCCTCA
GGGTTATTATGTCGATGATCCTAAAGCGCCGCCCGTGGAAATCAGCGCGCCTGTCGAAGCCGTACCTGCC
GCGGCATCCGATACCGCTTCAGACGGCATTGCCGAAGATGCGTCAGCTGAAAACGGTGTATCCAACCAAT
TATGGAAACAGATTTGGAAAGCGAAACAGGGGCAGATTATCGTTGTCGGCATTGCACTGACCATATTGTT
ACTGGTGTTTTTGTTCCAAGACTGGATTGTGCGTTACGAAAAATGGTACGACCGCTTCCGCCTCGCCTTT
TTGACCTTCACGCTCTTCTATATCGGCTGGTATGCGCAGGCACAGCTTTCAGTCGTCAATACGCTGACGC
TGTTTTCCGCCATCCTTACCGAATTTCATTGGGAATTCTTCCTGATGGATCCGATTGTGTTCATACTTTG
GCTGTTCACGGCTGCAACCATGCTGCTGTGGAACAGGGGAACATTTTGCGGTTGGTTGTGTCCGTTCGGC
TCATTACAGGAATTGACTAACCGGATTGCCAAAAAACTGGGTGTGAAACAGATTACCGTGCCGCATATGC
TGCATACCCGTTTGAGTGTTATCAAGTACCTGATTTTCTTCGGGCTTTTGGCAATTTCGCTGTATGATTT
GGGTACGGCGGAAAAATTTGCAGAAGTCGAACCCTTCAAAACCGCGATTATTTTGAAATTTATGCGCGAT
TGGTGGTTTGTCGCCTTTGCCGTCGCCCTTTTGGTTGCAGGACTGTTTATCGAACGTTTCTTCTGCCGTT
ATCTGTGTCCTTTGGGTGCGGGCATCGCGCTGCCGGGCAGATTCCGCGTGTTCGACTGGCTGCGCCGCTA
CAAAATGTGCGGTAATCCCTGCCAAATCTGCACACACGAATGCCCTGTGCAGGCGATTGCTCCGGAGGGA
GATATCCATCCGAACGAATGTATCCAGTGCCTGCACTGCCAAGTCATGTACCACCACGATACGCGCTGCC
CGCAAGTTGTGGCAGTGAATAAGAAAAAACAAAAACAGGCTGCTGCCAAATCAGGGGAATTGGAGGGTGT
ATCCAAGCAGCCGCAGGAACAGGTCGTTCATTTTGTCAAACCCGAAACGGCGCAACCTGAAAAATAA
>NZ_WQDA01000004.1:380595-382724 Ruegeria arenilitoris strain HKCCA0515 NODE_4, whole genome shotgun sequence
CTGCTGGCGTTTGACGCGCGGGCCGACAGTCTGGCCAGCTTCCTGCCCGAGTTCGAACCCGCCGAACTGG
CGCCCGGTGCCGATGCCATTGGCCCGGTCCGCGACGACGTGCCGGTCGCCCCGGTGCTGAAGGGTGGCGA
AACAGTCGCTTGGGCCTTTCTCACATCCGATTTCGTGGGCACCACCGGCTATTCCGGCAAGCCCATTCAC
GTCGTCGCCGCCATCGACGGTGATGCGGTGCTGACCGGCGTCAAGCTGGTCAAACATTCCGAACCCATCG
TTCTGATCGGCATTCCCAACGCGCGCATGGTCGAGCTGACCGAAGGCTATGCCGGGCTGGACCTCAAGCG
CGAGGTCGAGACCGGCGGCGAGGGGCATGATCTGGACATCATCTCGGGTGCGACGGTGACGGTGATGGTC
ATCGACGACAGCGTCGTGCGCGCCGGGATCAAGGTGGCCCGTGCCATGGGTCTGGGTGGGCTGTCCGAGG
TTCAGGCGGACGGACCCAAGCGCGAAGTCGACATGGCCAAGGCCGACACCCATGACTGGGCCACGCTCTC
GGGCGACGGCTCGATCCGGCGGCTGACGCTGGACGTGGGTCAGGTCAACGCCGCCTTCGAGGCCACCGGC
GACCAGCGCGCGATCAAACGCCCCGAGAAGGGCAACCCCGAGGACACCTTCATCGACATGCATGTGGCGC
TGGTCTCGGTGCCTTCGATCGGCAAGTCGCTGCTGGGCGAGGCCGAGTACCAGAACCTGGTCAATTGGCT
GGACGAGGGCGAACACGCCATCCTGGTGCTGGGCCGTGGCAAGTACAGCTTCAAGGGCTCGGGCTATGTG
CGCGGCGGGATCTTCGACCGGATCCAACTGATCCAGGGCGACAATTCGGTGCGGTTCTTCGACCGTCAGC
ATCGCCGCCTGGGCACGGTGGCCGCCGAGGACGCGCCCAGCTTTACCGAGCTGGACATCTTCAAGATCCC
TGCCGACGCCGAGTTCGACCCGACCGAGCCATTCCGCCTGCAACTGCTGGTGCAGCGGGCCATCGGCGCG
GTGGAAAAGACCTTCCTGACCTTCGATCTGGGCTACATTCTGCCCGAACAGTACCTGTTGCCGGTCGCGC
CCGCGCCCAAGGTCGTGGACGATGCCACCGGCGAGGCCGCCGCCAAGTCAGCCCTGTGGCAGCGCATCTG
GAAGGACCGCCAGGTCGAGATCGCCGTGCTGGGCGCCATGCTGCTGGTGCTGACGGCCACCTTCTTCTTC
CAGTTCCACGCCACGATGAACGCACGGGTCTTCTACTGGTTCCGCATCGGGTTCCTGACGATGACGCTGT
TCTTCATCGGTTGGTACGCCAATGCGCAGCTGAGCGTGGTGAACATCATGGCGCTGGCCGGCAGCCTGCG
CAGCGGTTTCACCTGGGATGCCTTCCTGCTGGACCCGCTGGTGTTCATCCAATGGTTCGCCGTGGCCGCC
GCGCTGCTGTTCTGGGGACGCGGGGCCTATTGCGGCTGGCTGTGCCCCTTCGGCGCCCTGCAAGAGCTGA
CAAACAAGATCGCCCGCGCGCTGAAAGTCCCGCAATGGACCCTGCCCTGGGGCCTGAACGAGCGCCTGTG
GCCGATCAAGTACATGATCTTCCTGGCGCTGTTCGGCCTGAGCATCGTGTCGATCCCGCTGGCCGAGAAA
TACGCCGAAATCGAGCCGTTCAAGACCGCGATCATCCTGAAATTCATGCGCGACTGGCCCTTCGTAGTCT
TTGCAGTGGGTCTGCTGATGATCGGTCTGTTCATCGAACGGTTCTATTGCCGCTACCTGTGCCCGCTGGG
CGCGGCGCTGGCGATCCCCGCCCGTATCCGCATGTTCGACTGGCTACGCCGCTACAAGGATTGCGGCAAC
CCCTGTCAGACCTGCGCCAACGAATGCCCCGTTCAGGCCATCCACCCCACCGGTGAGATCAACCCGAACG
AGTGCGTCACCTGCCTGCATTGTCAGGTGCTCTACCAGTCCGAGAGCAAATGTCCCGTCGTCATCCGCCA
GCTGAAACGGCGGGCCAAGACCGGGTCGGTCAAACTCAAGACCCCCCTCGGACAACCACCGGCGAACCAT
CCGAACGCCAAACCGCAAACCGTTTCCTAA
>NZ_CP053986.1:2874701-2876959 Achromobacter denitrificans strain FDAARGOS_788 chromosome, complete genome
ATGCAAGGCAGCACAGCGGCGGGGCTACGGTTCACTCGGTTCATCCAGGCGGCACTTCTCATCCTGCTGC
TATTCGGAACGGCAATCGGCATCGCGCAGGCGCAGCGGCTGCCCGACTTCCTGGCCTCCACGCCGATAGG
CGAACTCTTTCCCGGCGCCGACCGGGTCGACGCTCCCGCCGGCAAGCCGATGGTCGCCAAGGCCTACGCG
GGCGGACGCCAGGTGGGCGTGGTGTATCTCACTTCCGACGTGGTCAACACCCGCGGCTATTCCAGCAAGC
CCATCGACGTGCTGGTGGCGCTGGCGAACGACGGCCGCATCATGGGCGCCAAGCTGGTCGAACACCATGA
GCCCATCGTGCTCATCGGCATTCCGCAAGCCAAGGTGGACCACTTCATCAGCGGCTACGTCGGCCTCAAT
TTCGTCGACTCCCCTCCCCGCCACGGCGCGCCGCCGCCCGTGGACATCATCAGCGGGGCGACCGTCACGC
TGATGGTGATCGGCGACAGCATCACGCGCTCGGCCATCGCCGTGGCGCGCGCCCATGGCATCGACAAGAC
GGCCGCCCCCGCGCAGCAGGCGGCGCCCGTCGCCGCGCGCGTCGTGGACGACAAACAGGACACGCCGCAG
TCGTGGCAGGCCTTGCTCGACGCCGGCGCCGTGCGCAATCTGCGGCTGACGCCCGAAGACGTCGACCGCG
CCTTCCGCGAATCCGGCAGGGCCGATGCCGCGGCCGGCGGCGACGGCAAGTCGGACGACGATACCTTCAT
CGATCTCTACGCCGCGCTCGTCAGCGTGCCCGCGATCGGCCGCAGCCTGCTCGGCGACACCGAATGGCAG
CGCCTGAAGGAAAGGCTCAAGCCCGGCCAGCAGGCCGTGCTGGTGGCGGGCAACGGCAGCTATTCCTTCA
AGGGATCGGGCTACGTGCGCGGCGGCATCTTCGACCGCATCGAAGTGATCCAGGATGAAGGCAGCTTCCG
TTTCCGGGACCGCAACCACCAGCGCCTGGCCGACGTCGTCGCGGAGGGCGCCCCCGCGTTCCGCGAAGTC
GCGCTGTTCGTGGTGCCGGACGACGCCATCCTGGACCCGGTCGCGCCCTGGCGCCTGCAACTCATGGTGC
AGCGCGTGCTCAGCGTGAAGGACAAGGCGTTCGTCACCTTCGACCTGGGCTACGACCTGCCCTCGGCCTA
TACCCGGCCCGCAGACGGCGCGCAGCCGCCCGCCGCGACGCCCGCGACCGCGGCCGCCAATTCCGCCCCG
GCCGCCGCGCAAGCGGCCGCCGAGGAACCCGCGCCCGCGCTGTGGAAACAGATCTGGCGCGGCAAGTCCG
GCCAGGTGGCCGTCCTGACGGTGGCCTTGCTGGTGCTGGTCGGCATCTTCTTCTTCCAGGACCAGCTCAC
CAGCCGGCCCCTGCTGCACGACCGCCTGCGGCTGGCGTTCCTGGCGTTCGCGCTGTTCTGGATCGGCTGG
TACGGCCAGGCCCAGCTGTCCATCGTGAACGTGCTGACCTTCTTCTCGGCGCTGCGCAGCGACTTCCGCT
GGGAATACTTCCTGATGGATCCGCTGGTGTTCATCCTGTGGTGCGCCACCGCGATCTCGATGGTGTTCTG
GAACCGCGGCGCCTTCTGCGGCTGGCTGTGCCCCTTCGGCGCCCTGCAGGAGCTGACCAACCGCGTGGCC
AAGCGCCTGGGCGTGCGCCAGGTGAAGATCAGCCACGGCGTGAACCAGCGCCTGTCGACGCTGAAGTACG
TGATCTTCCTGCTGCTGTTCGGCTTCTCGCTGTACGACCTGGCGCTGGCCGAACAGCTGTCCGAAATCGA
ACCCTTCAAGACCGCGATCATCCTGCGCTTCGTCCGCTACTGGCCCTTCGTGGTGTTCGCGGTGGCGCTG
CTTGCGGCCGGCCTGTTCGTCGAACGCTTCTTCTGCCGCTATCTCTGTCCGCTGGGCGCCGCGCTGGCCA
TACCCGCCCGGCTGCGCATCTTCAATTGGCTGCGCCGCTACCGCGATTGCGGCAACCCCTGTCAGCGCTG
CAACCTCGAATGCCCGGTGCAGGCCATCGACCCCACCGGCGAAATCAACCCGAACGAGTGCATCCAGTGC
CTGCACTGCCAGATGCTCTACCACCATGACCAGAAGTGTCCGCACCTGATCCAGAAGAAAGCCAAGCGGG
AACGCCGCCGGCCCGCCGCGGAGGAACCCGTCGAGCAGCCGATCGTCATCCACCGCGCCCCGAATCCGAA
CCCGCAATCCGAAGCCTGA
>NZ_CP014262.1:c883432-881333 Pseudomonas corrugata strain RM1-1-4 chromosome, complete genome
ATGACCATGGGTATCGCCCAGGCCAGGGATTACGGTGATATCCAGCAGCAGCGCATCCACCATGTACTGG
ATCGGACCGACTCGATTTCCGAGCCTGAAGGTCCTTTCAAGGTGCGTACGCTGTCCGCTGCGAACAAGGT
CCTGGGCTACGTGTTCCAGAGCCTGGATGTGGTGGACATCCCGGCTTACTCGGGCAAGCCGATCAACGTC
CAGGTGATCCTCGATCCTGCGGGTGTGATTCTCGATGCCTATGTACTGGAGCACCATGAGCCGATCCTGC
TGATCGGAATTGCCGAGGCAAAACTCCACGCTTTCAGTGCGCGTTACAGCGGCGTCAAGGTCAATCAGCG
TGTAGTGGTAGGGCGTTCCAACGATCCGAATGCGGTAACGGTTGACGCGATTGCCGGCGCCACCGTGACG
GCAATGGTGGTCAACGAGATCATCATGCGCGCTGCCCATGATGTCGCGGTTTCCCTGGGCCTGGTCAAAG
GTGACGCCGGTTTGGCCGTGGCGCCGGCCCGCGTCCGTGACAACCTCTACGAGCCGGCAGACTGGAGCAC
CCTGGCCGGCAATGGCGCAGTGCGCCGGCTGCATCTGACCCGTGCCCAGGTAGACGCTTCCTTCAAGGGG
ACCGAGGCCGAGCAGGTCGAGGCCGCCGGTGTCGGACAGGCTGACGATACCTTCATCGATCTGTACGTCA
CTCACCTGAACCCGCCTACCATCGGCCGCAACCTGCTGGGCGATGCGCAGTACCGCACGCTGATGGCCGA
GCTCAAGCCTGGCGAGCAGGCCATCGCCGTGATGGGCAGCGGACGCTACTCCTTCAAGGGCTCGGGCTAT
GTGCGCGGCGGTATTTTCGATCGGGTGTCGTTGCGCCAGTTCGGCGACACCATCAGCTTCCGCGACCTGG
ACTTCCAGCGCCTGGATGACGTGGCCGCCGCCGACATGCCGGCGTTTGATGAAATGGCGATTTTCATCGT
CCGCGCTTCACACCGCTTCGACCCCGGTTCGCCCTGGAGCCTGGAACTGCTGGTACGCCGTCAAACCGGT
CCGGTCAGCGGCATCTTCAGCAGCTTCGAACTGCCTTATCAGTTGCCCGAACCCTACCTTGAGCGTCCGC
TGCCTACGGCCGAGCAACTGGCGGCGGCCGAAGAAGCCAGTCGGCCCCTGTGGCTGACACTCTGGTATCA
GAAAGGCTTCGAAATCGTTGTACTGGGACTGGCCCTTCTAGTGCTCACCACCATCCTGTTCTTCCAGGAC
GCACTGGCCCGTCGGCCGACGCTGTTGCATTGGGTCCGCCGCGGTTACCTGGTGTTTACGGTGGTGTTTC
TCGGAGGCTTCGCCCTGGCCCAGCTGTCGGTGGTCAATGTGCTCACCTTCGTCCACTCCTTGTTCGAAGG
CTTTCGCTGGGAGCTGTTCCTCACTGATCCGCTGATTTTCATTCTCTGGGTGTTCACCGCCGCCAGTATC
CTGCTCTGGGGCCGCGGGGTGTTCTGCGGCTGGCTGTGCCCGTTCGGTGCCCTGCAGGAACTGATCAACG
AATTGGCGCGCAAGCTCAAGGTGCCTCAATACGAGCTGCCCTTCGCCGTCCACGAACGGCTGTGGGCGAT
CAAGTACATCATCTTGCTGGTGCTGTTCGGCGTCTCGCTGGAGTCGATGGCCACCGCCGAACGCCTGGCC
GAAGTCGAACCGTTCAAGACCGCCATCACCCTGCGGTTCGATCGCCAATGGTGGTTCGTGGCGTATGCGG
CAGGCTTGCTGTTGATCAACCTGTTCACCCGCAAAGTGTACTGCCGCTACGTCTGCCCGCTGGGCGCCGC
CCTGGCTATGCCGACCCGATTGCGGCTGTTCGACTGGCTCAAACGTCGCAAGGAGTGCGGCAACCCCTGT
CAGCTCTGTGCCAACGAATGCGAGATCCAGGCGATTCATCCCGATGGCCGGATCAATGCCAACGAATGTC
ATTACTGCCTCGACTGCCAGATGACCTGGCACAACGAAAACAAATGCCCGCCGCTGATCAACAAGCGCAG
GAAGCGTGGCAAGTCGACCGTGACCGATCCGCAACTGATTCCCGTGGTGCAGGTGACGCCGGCGCCCTGA
>NZ_CYPU01000030.1:25673-27796 Ruegeria atlantica strain CECT 4292, whole genome shotgun sequence
ATGGCTATCAGTGCCCATGCTGACAGCCTCGCCAGCTTCCTGCCTGACATCACCCCTTCTGAGTTGGTCC
CCGAAGCCGATGCCTTTGGTACCGTGCGCGATGACGTGCCCGTTGCTCCGGTTCTAAAGGGCGGCGAGAT
CATCGCATGGGCTTTTCTGACCTCGGATTTCGTTGGCACCACCGGCTATTCCGGCAAGCCCATCCACGTG
GTCGCCGCCATCGACGACGACGCAGTTCTGGCCGGAGTGAAACTGGTCAAACACTCGGAACCCATTGTTC
TGATCGGCATTCCCAATTCGCGCATGGTAAAATTGACGGAAGGCTATGCCGGGCTGGACCTAAAAGTCGA
AGCCGAGACCGGTGGTGAGGGGCATGACCTCGATATCATTTCGGGCGCGACTGTGACGATCATGGTGATT
GATGACAGCCTGGTTCGTGGCGGCATCAAGGTAGCCCGCGCGCTGGGTCTGGGTGGTCTGTCGCCGCTAC
AGGCCGATGGTCCCAAGCGCGAAATCGATATGGCTAAGAACTCAGTCTATGACTGGACCACTCTGTCCGG
CGATGGCTCGGTCCGGCGCCTGACTTTGGATGTCGGTCAGGTCAATGCCGCCTTTGCAGCCACAGGCGAC
CAGCGCGCCATCAAACGCCCGGAACCGGGCGAGCCGGATGACACGTTCATCGACATGCATGTGGCGCTGG
TCTCGGTCCCATCGGTCGGCAAGTCCCTGTTGGGCGAGGCCGAGTATCAGAATCTGACCGAGTGGCTGGA
CGAAGGTGAACAGGCCATTCTGGTGCTGGGGCGTGGGGCTTACAGCTTCAAGGGTTCAGGCTATGTGCGC
GGTGGAATTTTCGACCGGATTCAGCTTATTCAGGGCGACTATTCGGTGCGGTTCTTTGACAAGCAGCAAG
AGCGTCTGGGCAAGGTTGCGGCCCCGGATGCGCCCAGCTTCACCGAACTGGATATCTTCAAGATCCCTGC
CGAGGCCGAGTTTGACCCCGCCGAGCCGTTCCGCCTGCAATTGCTGGTGCAACGGGCCGTGGGCGCGGTT
GAGAAGACGTTCCTGACCTTCGATCTGGGCTACAAACTGCCCGAGCAATACCTGCTGTCCGTCACCGCCC
CGGCGGTTGTAGACGATGCCACGGGCGAAGCCGCGGCCAAAGCCGCACTTTGGAAGCGCATCTGGAAGGA
CCGCACGGTCGAGATCGCCGTGCTTGGCGTCATGCTGCTGGTGCTGACCGCAACCTTCTTCTTCCAGTTC
CACGCGACGATGAATGCACAGGTCTTCTACTGGTTCCGCATCGGATACCTGACCATGACCCTGTTCTTCA
TTGGCTGGTACGCCAATGCACAGCTGAGCGTCGTGAACCTAATGGCATTGGCGGGCAGCCTGCGGACCGG
CTTCTCATGGGATGCGTTCCTGCTGGATCCACTGGTCTTCATCCAATGGTTTGCCGTCGCCGCCGCGTTG
CTATTCTGGGGCCGTGGTGCCTACTGCGGCTGGCTGTGTCCATTCGGCGCACTGCAGGAGCTGACCAACA
AGATCGCGCGGGCCTTACGCGTCCCGCAATGGACGCTGCCTTGGGGCCTGAACGAACGCCTCTGGCCCGC
AAAATACATGATCTTCCTGGGTCTCTTCGGCCTCAGCTTCGTCTCGATCCCGCTGGCCGAGACTTATGCC
GAGATCGAACCCTTCAAGACGGCAATCATTCTGAAATTCATGCGGGACTGGCCCTTCGTGGTCTTTGCGC
TGACCCTGCTGGGGATCGGGCTGTTCATCGAACGGTTCTACTGCCGCTACCTCTGCCCGCTGGGCGGAGC
GCTGGCCATCCCCGCCCGAATTCGCATGTTCGACTGGCTGCGCCGCTACAAGGATTGCGGCACCCCCTGT
CAAACCTGCGCCAACGAATGCCCCGTTCAGGCCATCCACCCCACCGGTGAGATTAATCCGAACGAGTGCG
TCACCTGCCTGCATTGTCAGGTGCTCTACCAGTCCGAGGACAAATGTCCCGTCGTTATCCGCCAGCTCAA
GCGGCGGGCCAAGACAGGGTCGGTCGATCTCAAGACCCCACTCGGACAACCACCGGCGAACCATCCGAAC
GCCAAACCGAAAACCGTTTCCTAA
>NZ_CP044423.1:651009-653192 Paracoccus pantotrophus strain DSM 2944 chromosome 2, complete sequence
ATGAAGATCCTCCGCCTTGCCCTGACGATCGCATCGCTGTTGCTGCCGACCCTGCCGGCAGCCGCCGAAA
GCGTGCTGGCACAGCTGCTGCCGGAGCAGAACGCGGCCGAACTGGTGCCCGGCGCCGACGGGTTCGGGCC
GATCCGCGCCGATCTGGCCGTGGCGCCGGTGCTGAAGGGCGGCGAGACCATTGCCCATGCCTTCGTCACC
TCGGATTTCGTCGGCACCACCGGTTATTCCGGCAAGCCCATCCATACGCTCGTGGCGCTGGACAAGGATG
CGAAGGTTGCCGGCGTCCGGCTGGTCAAGCATTCCGAACCCATCGTGCTGATCGGCATCCCCGAAGCCAA
GGTCAAGGCGCTGGTCGAGGGCTACAGGGGCCTCGACCTGGTGGCCGAGGCGCAATCGGGCGGCACCGGG
CATGAGGTCGAGATCATCTCGGGCGCCACGGTCACGGTGATGGTGATCGACGATTCCATCACGCGCTCGG
GGCTGAGGGTCGCCCGCGCGCTCGGCCTGGGCGGGCTGGCGACCGAGGCCGCCGCCAGCGGGCCGAAATT
CGAGATCGACCCCGAGGCCGCCCTTCCCGCCGACTGGCACGAGATGGAGGGCGACGGCACCCTGCGCCGG
CTGACCCTGGACGCGGGACAGGTGAACGCGGCCTTTGCCGGCAATGCCGATCCCCGCGCCGGCCGGCGCG
CCCTGTCCGAGCCCCCCGAGACCACCTTCATCGAGATGCAGGCCGGGCTGGTCTCGGTCCCCGCCATCGG
CAAGGCGCTGCTGGGCGATGCGCAGGCGGCGAACCTGCAGGCCTGGCTCGCGCCCGGCGACCAGGCAGTG
GCGGTGATGGGCCGCGGGCTCTACAGCTTCAAGGGCTCGGGCTATGTGCGCGGCGGCATCTTCGACCGCA
TCGTGCTGATCCAGGACGACATCTCGGTCCGCTTCCGCGACCGCGACCACCGGCGGGTGAATGCCATCGC
TGCCGAAGGCGCGCCGGATTTCACCGAGATGGACCTGTTCAAGATCCCCGCCGCCTCGGGCTTCGACCCG
ACGAAACCCTTCCGCATCCAACTTCTGGTGCAGCGCGAGGTGGGGCCGATCGAGAAGGTCTTCCACACCT
TCGACCTGGGCTATCAACTGCCGCAGAAATACCTGCGCAGCGTCGCCGCGCCGGCGCCCGAGGCGGCAGC
GCCCGCGGCCCAGCACGACGAGAGCCAGGCCCAGGCGCAGCTGTGGAAGCGCATCTGGCTGGATTCCAAG
GCCAAGATCGCCGGGCTCGGCGTCATGCTGCTGGTGCTGACCGGGGCCTTCTTCTTCCAGAGCTTCGCCA
CCCGCAACGAGCGCGCCTTCTATGTCTTCCGCATGGGCTTCCTGACCGTGACGCTGGTCTTCCTGGGCTG
GTATGCCAATGCGCAGCTGTCGGTGGTGAACCTGATGGCGCTGTTCGGCAGCCTGGTGAACGGTTTCAGC
TGGCAGGCCTTCCTGCTGGACCCGCTGACCTTCATCCTGTGGTTTGCGGTCGCCGCGGCGCTGCTGTTCT
GGGGCCGCGGGGCCTATTGCGGCTGGCTTTGCCCCTTTGGCGCGCTGCAAGAGCTGACGAACCAGGTCGC
CCGCAAGCTGCGCATCCCGCAATGGACGCTGCCCTGGGGCCTGCACGAGCGGCTCTGGCCGGTCAAGTAC
ATGATCTTCCTTGGGCTTTTCGGCGTGTCGCTGATGAGCGTGGAACGGGCCGAGCATCTGGCCGAGGTCG
AGCCCTTCAAGACCGCGATCATCCTGAACTTCGTCCGCGCCTGGCCCTTCGTGGCCTATGCGGCGGCGCT
GCTGATCGCCGGGCTCTTCGTCGAACGCTTCTATTGCCGCTATCTGTGCCCCCTGGGCGCGGCGCTGGCG
ATCCCGGCGCGGATCCGCATGTTCGACTGGCTCAAGCGCTATCGCGAATGCGGCAATCCCTGCCAGATCT
GCGCCCAGCAATGCCCGGTGCAGTCCATCCACCCGACGGGCGAGATCAATCCCAACGAATGCATCAACTG
CATGCATTGCCAGGTGCTTTACCAGTCCAAGACCACCTGCCCGGTGGTGATCCGCAAGTTGAAGCGGCGC
GAGGCCGTGGCCGCCGGCAGCGTGCCCAAGCTGGGCCAGCCCCCGGCCGGGCACCCCAACGCCGCCCGCA
AGATCGAAGCTTGA
>NZ_CP039887.1:149407-151755 Neisseria subflava strain ATCC 49275 chromosome, complete genome
ATGTCCTGTCTTGAAATGAAGTGCTTAAGTGGCATTTGGAAACGAATCCTTGTGCTTTTTGCTGTGTTTT
CTATGATGATAGTAAGCCTGCCTGCTTACGCGGAGCGCTTGCCTGATTTCTTGGCAAAAATTCAGCCTTC
TGAAATTTTTCCTGGTGCTGATCGCTACGGCAAACCTGAAGGTAAGCCTTTGGTTGCTCGTGTATATAAA
GGCGAAGAGCAGCTTGGTCTGGTTTATATCACGACTGATGTGGTCAATACGCGTGGTTATTCGAGTAAGC
CGATTGATACGATGATCGCATTGGCCAATGATGGCACTATTGCGGGAGCAAAATTGGTTGAGCACCATGA
ACCAATTATGCTAATTGGTATTCCGCAATCCCGTGTCGATAAATTCATTGATAAATATATTGGCTTAAAT
TTTATTAAAAATCCTCCGCAGCCTGGCGTGGCTCCCGCGGATATCATCAGTGGTGCGACTGTAACGTTGA
TGGTGATTAACGACAGTATTCAGCGTTCTGTCAAATCGGTTATTCATCAATATCATTTGGGTACAGATAA
AGCGGCTCAAGCCGGTGCTACGGCCGCTTCTGGTGAACAGGCTGCAAATGAGCCTGCGGTTCAAACCCGT
CCCCGTCGTGCTGTGAATCCTGATAAACAAGACATTCAGTCTTGGAATGCGTTGTTAGAACAAAAAGCTG
TTGGTCATCTGCATATTTCTGTTGATGATATCAACAAATTATTTGAAAAAGGCGGTAAAGCCGGTGTTGC
AGATCATGCAGAGCAGGGTGATGGTAACGATACATTCGTTGATTTATATGTCGCTTTGGTCAGCCAACCT
TCTATCGGTAAAAGCCTTTTAGGTGAGGCAGGTTGGAATAATCTGCAAAAACGTTTGCAACCAGGTCAAC
AGGCAATTATGGTTGCCGGTGAAGGCCGATACTCTTGGAAGGGCTCAGGCTATGTGCGTGGCGGTATCTT
TGACCGTATCGAAATGATTCAGGGCGATACCAGCTTCCGTTTTACCGATGCACAACATGAGCGTGTGGTT
GCTTTGGCAGCGGAAGGTGCGCCTGCATTTAAAGAGGTTTCTTGGTTTACTATCCCTGAAGGTGTGGAAT
TTGATGCTGCCGAGCCATGGCGTTTACAACTGATGATTCAACGTGTGTTGAGCGTTAACGATAAAGCTTT
CGTAACTGCAGATTTGGATTACGAATTGCCAAAAGGCTACTATGTCAATGATCCAAAAGCACCACCTGTT
GAAATCAGCGCGCCAGTTGAGCAAGTTGCGGCTGTAGCTTCAGCTCCTGAAAGTACGGGTATTGCCGAAG
ATGCGACTGCCGGTGATGATGGTGTTTCCAACCAACTTTGGAAACAGGTTTGGAAAGCTAAACAAGGCCA
AATTATTGTTGTCGGTATTGCTTTGACAATTCTCCTGTTGGTATTCCTATTCCAAGACTGGATTGTACGT
TACGAAAAATGGTATGACCGTTTCCGCCTATGCTTCTTGACATTTACCTTGGTTTATATTGGTTGGTATG
CGCAAGCACAATTATCGGTTGTCAATACGCTGACCTTGTTCTCCGCAATTTTGACCGAATTCCACTGGGA
ATTTTTCCTGATGGATCCGCTGGTGTTCATTCTGTGGCTCTTTACAGCGGCGACCATGCTGTTGTGGAAC
AGGGGTACGTTCTGCGGCTGGCTGTGTCCTTTCGGTTCATTGCAGGAGTTGACCAATCGCGTTGCTAAAA
AACTGGGCGTAAAACAAATTACTGTGCCACATTTGTTGCATACGCGCCTGACAGCCATTAAATACGTTAT
CTTCTTCGGTTTGCTGGCTATTTCCCTGTACGATTTGGGTACTGCTGAAAAATTTGCAGAAGTTGAACCT
TTCAAAACCGCAATTATTCTGAAGTTTATGCGTGAATGGTGGTTTGTATTGTTTGCTGCAGCTTTGCTGA
TTGCCGGTTTGTTTATCGAACGTTTCTTCTGTCGTTATCTGTGTCCTTTGGGTGCGGGTATCGCATTGCC
GGGTCGCTTCCGTGTGTTTGACTGGCTGCGCCGCTATAAAATGTGTGGCAACCCTTGTCAGATTTGTACA
CATGAATGTCCGGTTCAGGCCATTGCACCAGAAGGCGATATTCATCCGAACGAATGTATCCAATGCCTGC
ATTGCCAGGTAATGTATCACCACGATACACGTTGTCCTCAAGTAGTGGCAACGAATAAGAAAAAACAAAA
ACAAGCGGCGGCAAAATCTGAGCAGCACGATGCGGCAGTAACGCAAAATGCTCAAGAACAAGTTGTTCAG
TTTGTTAAAAAAGAATCGGCAATTAGTGTTGATAAGTAG


################################################# HMM supplementory files #################################################
HMMER3/b [3.0 | March 2010]
NAME  nosZ_atypical_1
LENG  765
ALPH  amino
RF    no
CS    no
MAP   yes
DATE  Mon Apr 13 13:28:36 2015
NSEQ  19
EFFN  0.774658
CKSUM 2103577313
STATS LOCAL MSV      -12.0517  0.69633
STATS LOCAL VITERBI  -13.3410  0.69633
STATS LOCAL FORWARD   -6.5565  0.69633
HMM          A        C        D        E        F        G        H        I        K        L        M        N        P        Q        R        S        T        V        W        Y   
            m->m     m->i     m->d     i->m     i->i     d->m     d->d
  COMPO   2.56134  4.41296  2.90926  2.67492  3.28576  2.76826  3.62327  2.79662  2.66206  2.52296  3.67300  3.08689  3.22789  3.09994  3.05265  2.69817  2.85596  2.58579  4.60001  3.32035
          2.68607  4.42311  2.77559  2.73134  3.46320  2.40499  3.72521  3.29369  2.67731  2.69378  4.24460  2.90328  2.73760  3.18164  2.89672  2.37922  2.77524  2.98526  4.58563  3.61543
          0.53055  1.58792  1.57326  2.98706  0.05175  0.00000        *
      1   2.41282  4.17554  3.64712  3.08616  3.04867  3.20727  3.90304  2.44735  3.00958  2.16142  2.72479  3.42985  3.97102  3.29821  3.31068  2.85759  2.80491  2.11604  4.81527  3.59412     55 - -
          2.68618  4.42225  2.77519  2.73123  3.46354  2.40513  3.72494  3.29354  2.67741  2.69355  4.24690  2.90347  2.73739  3.18146  2.89801  2.37887  2.77519  2.98518  4.58477  3.61503
          0.03338  3.81234  4.53469  0.61958  0.77255  0.67912  0.70738
      2   2.38634  4.39626  3.18142  2.65087  3.62017  3.16343  3.69602  2.63120  2.43172  2.55307  3.54450  2.96783  3.82086  2.94305  2.95197  2.66577  2.56526  2.68656  5.00714  3.74672     56 - -
          2.68618  4.42225  2.77519  2.73123  3.46354  2.40513  3.72494  3.29354  2.67741  2.69355  4.24690  2.90347  2.73739  3.18146  2.89801  2.37887  2.77519  2.98518  4.58477  3.61503
          0.09054  3.81234  2.74157  0.61958  0.77255  0.44558  1.02291
      3   2.35363  4.27731  3.38678  2.86011  3.32838  2.52679  3.82205  2.84027  2.81329  2.55871  2.53985  3.24403  3.59283  3.13116  3.16727  2.69898  2.77285  2.60015  4.95930  3.71657     57 - -
          2.68618  4.42225  2.77519  2.73123  3.46354  2.40513  3.72494  3.29354  2.67741  2.69355  4.24690  2.90347  2.73739  3.18146  2.89801  2.37887  2.77519  2.98518  4.58477  3.61503
          0.02936  3.93852  4.66087  0.61958  0.77255  0.46980  0.98118
      4   2.42908  4.60646  3.07907  2.52157  3.81064  2.84288  3.65116  3.20375  2.49128  2.62103  3.49637  2.91791  3.55682  2.76222  2.68184  2.58285  2.70942  2.92035  5.14163  3.62323     58 - -
          2.68618  4.42225  2.77519  2.73123  3.46354  2.40513  3.72494  3.29354  2.67741  2.69355  4.24690  2.90347  2.73739  3.18146  2.89801  2.37887  2.77519  2.98518  4.58477  3.61503
          0.02734  4.00874  4.73109  0.61958  0.77255  0.51213  0.91434
      5   2.39474  3.93066  3.35685  2.79155  3.25684  3.50796  3.75937  2.83790  2.58514  2.32002  3.43038  3.21637  3.89216  3.06136  2.99704  2.40792  2.56233  2.60488  4.90407  3.47571     59 - -
          2.68618  4.42225  2.77519  2.73123  3.46354  2.40513  3.72494  3.29354  2.67741  2.69355  4.24690  2.90347  2.73739  3.18146  2.89801  2.37887  2.77519  2.98518  4.58477  3.61503
          0.02734  4.00874  4.73109  0.61958  0.77255  0.51213  0.91434
      6   2.27088  4.40658  3.25772  2.69500  3.56837  3.29872  3.50489  2.80882  2.52769  2.48200  3.21184  3.02850  3.65395  2.98490  3.05235  2.63479  2.78904  2.49133  4.97215  3.71350     60 - -
          2.68618  4.42225  2.77519  2.73123  3.46354  2.40513  3.72494  3.29354  2.67741  2.69355  4.24690  2.90347  2.73739  3.18146  2.89801  2.37887  2.77519  2.98518  4.58477  3.61503
          0.02734  4.00874  4.73109  0.61958  0.77255  0.46962  0.98146
      7   2.46665  4.30291  3.40369  2.83766  3.28050  2.77862  3.78140  2.63735  2.62914  2.45243  3.10319  3.25223  3.91010  2.99996  3.15066  2.68040  2.79232  2.32482  4.88530  3.64686     61 - -
          2.68618  4.42225  2.77519  2.73123  3.46354  2.40513  3.72494  3.29354  2.67741  2.69355  4.24690  2.90347  2.73739  3.18146  2.89801  2.37887  2.77519  2.98518  4.58477  3.61503
          0.02665  4.03395  4.75630  0.61958  0.77255  0.48576  0.95510
      8   2.25174  4.64084  3.04271  2.43649  3.89465  2.79165  3.66789  3.28674  2.30275  2.73262  3.76798  3.00788  3.82073  2.85077  2.92545  2.42584  2.81573  2.80298  5.20815  3.90503     62 - -
          2.68618  4.42225  2.77519  2.73123  3.46354  2.40513  3.72494  3.29354  2.67741  2.69355  4.24690  2.90347  2.73739  3.18146  2.89801  2.37887  2.77519  2.98518  4.58477  3.61503
          0.02665  4.03395  4.75630  0.61958  0.77255  0.48576  0.95510
      9   2.34276  4.51005  3.18231  2.53835  3.43148  3.20528  3.69327  2.94691  2.36912  2.33899  3.60182  3.09240  3.85798  2.91923  2.70055  2.69900  2.80698  2.80477  5.05819  3.78416     63 - -
          2.68618  4.42225  2.77519  2.73123  3.46354  2.40513  3.72494  3.29354  2.67741  2.69355  4.24690  2.90347  2.73739  3.18146  2.89801  2.37887  2.77519  2.98518  4.58477  3.61503
          0.02665  4.03395  4.75630  0.61958  0.77255  0.48576  0.95510
     10   2.23798  4.23697  3.52106  2.95842  3.06179  3.54398  3.83570  2.70681  2.77977  2.02164  3.35664  3.33577  3.70669  3.19654  3.22569  2.71805  2.61678  2.41266  4.84662  3.62028     64 - -
          2.68618  4.42225  2.77519  2.73123  3.46354  2.40513  3.72494  3.29354  2.67741  2.69355  4.24690  2.90347  2.73739  3.18146  2.89801  2.37887  2.77519  2.98518  4.58477  3.61503
          0.02665  4.03395  4.75630  0.61958  0.77255  0.48576  0.95510
     11   2.43161  4.25264  3.50271  2.93876  3.41335  3.53377  3.83220  2.63574  2.87218  2.08985  3.37990  3.32149  3.65784  3.18031  3.05540  2.59991  2.53400  2.23500  4.87010  3.64215     65 - -
          2.68618  4.42225  2.77519  2.73123  3.46354  2.40513  3.72494  3.29354  2.67741  2.69355  4.24690  2.90347  2.73739  3.18146  2.89801  2.37887  2.77519  2.98518  4.58477  3.61503
          0.02665  4.03395  4.75630  0.61958  0.77255  0.48576  0.95510
     12   2.47531  4.43112  3.23436  2.68693  3.43765  2.98931  3.73936  2.89279  2.66008  2.42475  3.57710  2.99543  3.57947  2.98811  3.06178  2.12675  2.79286  2.75858  5.03811  3.77211     66 - -
          2.68618  4.42225  2.77519  2.73123  3.46354  2.40513  3.72494  3.29354  2.67741  2.69355  4.24690  2.90347  2.73739  3.18146  2.89801  2.37887  2.77519  2.98518  4.58477  3.61503
          0.02665  4.03395  4.75630  0.61958  0.77255  0.48576  0.95510
     13   2.22417  3.42775  3.59956  3.03011  3.32084  3.35359  3.85038  2.66201  2.96022  2.12665  3.30415  3.38322  3.94803  3.00917  3.26781  2.82558  2.68385  2.31309  4.79174  3.26171     67 - -
          2.68618  4.42225  2.77519  2.73123  3.46354  2.40513  3.72494  3.29354  2.67741  2.69355  4.24690  2.90347  2.73739  3.18146  2.89801  2.37887  2.77519  2.98518  4.58477  3.61503
          0.02665  4.03395  4.75630  0.61958  0.77255  0.48576  0.95510
     14   2.34266  4.23610  3.50566  2.94811  3.09045  3.26004  3.83800  2.75319  2.89451  2.03343  3.38462  3.32094  3.61417  3.19169  3.22958  2.51918  2.61071  2.45220  4.86831  3.64071     68 - -
          2.68618  4.42225  2.77519  2.73123  3.46354  2.40513  3.72494  3.29354  2.67741  2.69355  4.24690  2.90347  2.73739  3.18146  2.89801  2.37887  2.77519  2.98518  4.58477  3.61503
          0.02665  4.03395  4.75630  0.61958  0.77255  0.48576  0.95510
     15   2.42749  4.27226  4.30047  3.74608  3.42672  4.03334  4.43735  1.72942  3.64724  1.81390  3.30861  4.00609  4.38309  3.90300  3.87616  3.34962  2.91903  1.56271  5.13450  3.94223     69 - -
          2.68618  4.42225  2.77519  2.73123  3.46354  2.40513  3.72494  3.29354  2.67741  2.69355  4.24690  2.90347  2.73739  3.18146  2.89801  2.37887  2.77519  2.98518  4.58477  3.61503
          0.02665  4.03395  4.75630  0.61958  0.77255  0.48576  0.95510
     16   2.17174  4.37964  3.26612  2.75977  3.33681  2.20145  3.82433  3.16027  2.74809  2.71261  3.70817  3.16121  3.48511  3.06997  3.14229  2.32286  2.77437  2.85441  5.16057  3.89642     70 - -
          2.68618  4.42225  2.77519  2.73123  3.46354  2.40513  3.72494  3.29354  2.67741  2.69355  4.24690  2.90347  2.73739  3.18146  2.89801  2.37887  2.77519  2.98518  4.58477  3.61503
          0.02665  4.03395  4.75630  0.61958  0.77255  0.48576  0.95510
     17   2.36611  3.98728  3.28869  2.72527  2.99735  3.15059  3.73838  2.83004  2.55528  2.61339  3.49066  3.16993  3.87976  2.83931  2.93063  2.52611  2.70836  2.58936  4.95976  3.70511     71 - -
          2.68618  4.42225  2.77519  2.73123  3.46354  2.40513  3.72494  3.29354  2.67741  2.69355  4.24690  2.90347  2.73739  3.18146  2.89801  2.37887  2.77519  2.98518  4.58477  3.61503
          0.02665  4.03395  4.75630  0.61958  0.77255  0.48576  0.95510
     18   2.50591  4.58211  3.10523  2.55965  3.79963  2.68218  3.67692  2.86842  2.51992  2.64368  3.69240  2.90643  3.83598  2.77170  2.77525  2.36882  2.81074  2.90761  5.13882  3.84916     72 - -
          2.68618  4.42225  2.77519  2.73123  3.46354  2.40513  3.72494  3.29354  2.67741  2.69355  4.24690  2.90347  2.73739  3.18146  2.89801  2.37887  2.77519  2.98518  4.58477  3.61503
          0.02665  4.03395  4.75630  0.61958  0.77255  0.48576  0.95510
     19   2.11646  3.64055  3.50166  2.94461  3.45755  2.91055  3.84895  2.76207  2.70468  2.24356  3.42156  3.31673  3.91312  3.18923  3.21863  2.76244  2.79004  2.30399  4.90883  3.67993     73 - -
          2.68618  4.42225  2.77519  2.73123  3.46354  2.40513  3.72494  3.29354  2.67741  2.69355  4.24690  2.90347  2.73739  3.18146  2.89801  2.37887  2.77519  2.98518  4.58477  3.61503
          0.04990  4.03395  3.47473  0.61958  0.77255  0.48576  0.95510
     20   2.37920  4.56235  3.10550  2.37441  3.53057  2.98645  3.66845  3.14467  2.53079  2.50954  3.65629  2.90814  3.83191  2.87363  2.79168  2.59398  2.79810  2.71386  5.10812  3.81887     74 - -
          2.68618  4.42225  2.77519  2.73123  3.46354  2.40513  3.72494  3.29354  2.67741  2.69355  4.24690  2.90347  2.73739  3.18146  2.89801  2.37887  2.77519  2.98518  4.58477  3.61503
          0.02727  4.01132  4.73367  0.61958  0.77255  0.47121  0.97883
     21   2.31394  4.43007  3.23416  2.55214  3.62944  2.82104  3.73381  3.00255  2.65698  2.68964  3.55952  3.13595  3.47087  2.98507  3.05750  2.61451  2.71080  2.31411  4.43623  3.76010     75 - -
          2.68618  4.42225  2.77519  2.73123  3.46354  2.40513  3.72494  3.29354  2.67741  2.69355  4.24690  2.90347  2.73739  3.18146  2.89801  2.37887  2.77519  2.98518  4.58477  3.61503
          0.05341  4.03395  3.37248  0.61958  0.77255  0.48576  0.95510
     22   2.33538  4.49800  3.15202  2.60643  3.50754  2.82333  3.70685  3.14110  2.58821  2.71110  3.66113  3.07105  3.42714  2.80556  3.00946  2.35749  2.55500  2.77367  5.11548  3.83446     76 - -
          2.68618  4.42225  2.77519  2.73123  3.46354  2.40513  3.72494  3.29354  2.67741  2.69355  4.24690  2.90347  2.73739  3.18146  2.89801  2.37887  2.77519  2.98518  4.58477  3.61503
          0.02737  4.00791  4.73025  0.61958  0.77255  0.51298  0.91307
     23   2.12459  4.35608  3.30215  2.76417  3.70538  2.75049  3.80156  3.07067  2.73399  2.76693  3.21704  3.16852  3.38570  3.05597  3.12441  2.45045  2.46891  2.56044  5.09643  3.84086     77 - -
          2.68618  4.42225  2.77519  2.73123  3.46354  2.40513  3.72494  3.29354  2.67741  2.69355  4.24690  2.90347  2.73739  3.18146  2.89801  2.37887  2.77519  2.98518  4.58477  3.61503
          0.05107  4.00791  3.45396  0.61958  0.77255  0.51298  0.91307
     24   2.36939  4.57651  3.08331  2.53336  3.80633  3.07159  3.66131  3.08717  2.39994  2.76257  3.69366  3.02011  3.22973  2.77002  2.94104  2.42639  2.69378  2.72837  5.14166  3.84709     78 - -
          2.68618  4.42225  2.77519  2.73123  3.46354  2.40513  3.72494  3.29354  2.67741  2.69355  4.24690  2.90347  2.73739  3.18146  2.89801  2.37887  2.77519  2.98518  4.58477  3.61503
          0.02801  3.98485  4.70719  0.61958  0.77255  0.49790  0.93600
     25   2.15053  4.38400  3.27157  2.72754  3.45964  3.18408  3.77146  3.04139  2.69972  2.57832  3.60363  3.15155  3.10560  3.02321  3.09602  2.33366  2.56093  2.66426  5.06753  3.80766     79 - -
          2.68618  4.42225  2.77519  2.73123  3.46354  2.40513  3.72494  3.29354  2.67741  2.69355  4.24690  2.90347  2.73739  3.18146  2.89801  2.37887  2.77519  2.98518  4.58477  3.61503
          0.02737  4.00791  4.73025  0.61958  0.77255  0.46911  0.98232
     26   1.99109  4.32588  3.39658  2.85094  3.30648  2.60021  3.81488  2.83914  2.80744  2.42544  3.48095  3.25493  3.90222  3.12276  3.17203  2.74658  2.80458  2.51188  4.94925  3.49530     80 - -
          2.68618  4.42225  2.77519  2.73123  3.46354  2.40513  3.72494  3.29354  2.67741  2.69355  4.24690  2.90347  2.73739  3.18146  2.89801  2.37887  2.77519  2.98518  4.58477  3.61503
          0.08903  4.03395  2.69593  0.61958  0.77255  0.48576  0.95510
     27   2.26228  4.63456  2.76982  2.47902  3.94045  3.05721  3.66025  3.34389  2.49775  2.84739  3.80500  2.86155  3.17961  2.83514  2.94687  2.44046  2.79134  2.71377  5.24342  3.92995     81 - -
          2.68618  4.42225  2.77519  2.73123  3.46354  2.40513  3.72494  3.29354  2.67741  2.69355  4.24690  2.90347  2.73739  3.18146  2.89801  2.37887  2.77519  2.98518  4.58477  3.61503
          0.02835  3.97326  4.69561  0.61958  0.77255  0.51118  0.91575
     28   1.75547  4.51104  2.99795  2.59749  4.11272  2.82863  3.80555  3.53107  2.66817  3.15922  3.98376  2.87297  3.11546  2.83406  3.09371  2.26397  2.79253  3.13868  5.40881  4.11103     82 - -
          2.68618  4.42225  2.77519  2.73123  3.46354  2.40513  3.72494  3.29354  2.67741  2.69355  4.24690  2.90347  2.73739  3.18146  2.89801  2.37887  2.77519  2.98518  4.58477  3.61503
          0.05383  3.99526  3.38121  0.61958  0.77255  0.46158  0.99502
     29   2.07102  4.67283  2.85588  2.10108  4.16685  2.91336  3.73745  3.58426  2.58190  3.19698  4.01560  2.95709  3.77738  2.90624  3.03373  2.14136  2.62586  3.20653  5.43469  4.10726     83 - -
          2.68618  4.42225  2.77519  2.73123  3.46354  2.40513  3.72494  3.29354  2.67741  2.69355  4.24690  2.90347  2.73739  3.18146  2.89801  2.37887  2.77519  2.98518  4.58477  3.61503
          0.05976  4.00954  3.22211  0.61958  0.77255  0.47011  0.98065
     30   2.53690  4.93436  2.64791  2.04549  4.24841  3.07093  3.61427  3.69107  2.40759  3.24923  4.04284  2.85815  3.77999  2.74835  2.70419  2.16465  2.64072  3.31995  5.44895  4.07826     84 - -
          2.68618  4.42225  2.77519  2.73123  3.46354  2.40513  3.72494  3.29354  2.67741  2.69355  4.24690  2.90347  2.73739  3.18146  2.89801  2.37887  2.77519  2.98518  4.58477  3.61503
          0.02750  4.00317  4.72552  0.61958  0.77255  0.46625  0.98711
     31   2.31233  4.21378  3.91020  3.34908  2.78349  3.72374  4.05811  2.42880  3.25778  1.62011  3.20050  3.64160  3.70454  3.51579  3.51128  3.01578  2.91304  2.16959  4.83515  3.62495     85 - -
          2.68618  4.42225  2.77519  2.73123  3.46354  2.40513  3.72494  3.29354  2.67741  2.69355  4.24690  2.90347  2.73739  3.18146  2.89801  2.37887  2.77519  2.98518  4.58477  3.61503
          0.02665  4.03395  4.75630  0.61958  0.77255  0.48576  0.95510
     32   2.52813  5.02905  2.40508  2.08785  4.32437  3.35448  3.59471  3.77971  2.37195  3.31225  3.50890  2.72161  3.78144  2.20146  2.85703  2.60891  2.86819  3.39367  5.49005  4.10213     86 - -
          2.68618  4.42225  2.77519  2.73123  3.46354  2.40513  3.72494  3.29354  2.67741  2.69355  4.24690  2.90347  2.73739  3.18146  2.89801  2.37887  2.77519  2.98518  4.58477  3.61503
          0.02665  4.03395  4.75630  0.61958  0.77255  0.48576  0.95510
     33   2.78896  5.30917  1.86066  1.76417  4.61411  3.29382  3.67086  4.10413  2.18313  3.59666  4.39000  2.64023  3.81635  2.80522  3.05520  2.71470  2.87986  3.68287  5.74976  4.30330     87 - -
          2.68618  4.42225  2.77519  2.73123  3.46354  2.40513  3.72494  3.29354  2.67741  2.69355  4.24690  2.90347  2.73739  3.18146  2.89801  2.37887  2.77519  2.98518  4.58477  3.61503
          0.02665  4.03395  4.75630  0.61958  0.77255  0.48576  0.95510
     34   3.14170  4.43656  4.86824  4.34872  3.51302  4.52564  5.02849  1.24749  4.23783  1.86936  3.31156  4.57604  4.79309  4.47365  4.42351  3.89876  3.39401  1.30365  5.49713  4.31569     88 - -
          2.68618  4.42225  2.77519  2.73123  3.46354  2.40513  3.72494  3.29354  2.67741  2.69355  4.24690  2.90347  2.73739  3.18146  2.89801  2.37887  2.77519  2.98518  4.58477  3.61503
          0.02665  4.03395  4.75630  0.61958  0.77255  0.48576  0.95510
     35   2.26825  4.33190  4.07085  3.51182  3.28403  3.90225  4.25337  2.14169  3.39488  1.86345  1.95631  3.81771  4.26030  3.66869  3.64628  3.20504  3.06077  2.17562  5.00638  3.82966     89 - -
          2.68618  4.42225  2.77519  2.73123  3.46354  2.40513  3.72494  3.29354  2.67741  2.69355  4.24690  2.90347  2.73739  3.18146  2.89801  2.37887  2.77519  2.98518  4.58477  3.61503
          0.02665  4.03395  4.75630  0.61958  0.77255  0.48576  0.95510
     36   2.48784  5.04275  3.02723  2.40836  4.41261  3.49688  3.63023  3.79573  1.41783  3.32004  4.15237  3.02084  3.91267  2.76796  2.33955  2.82025  3.03688  3.45457  5.45989  4.18677     90 - -
          2.68618  4.42225  2.77519  2.73123  3.46354  2.40513  3.72494  3.29354  2.67741  2.69355  4.24690  2.90347  2.73739  3.18146  2.89801  2.37887  2.77519  2.98518  4.58477  3.61503
          0.02665  4.03395  4.75630  0.61958  0.77255  0.48576  0.95510
     37   2.11924  4.97441  2.83526  1.98268  4.28171  3.39915  3.62127  3.70679  2.32031  3.25797  4.06565  2.91133  3.82766  2.52856  2.41064  2.68039  2.91751  3.35129  5.44455  4.10342     91 - -
          2.68618  4.42225  2.77519  2.73123  3.46354  2.40513  3.72494  3.29354  2.67741  2.69355  4.24690  2.90347  2.73739  3.18146  2.89801  2.37887  2.77519  2.98518  4.58477  3.61503
          0.02665  4.03395  4.75630  0.61958  0.77255  0.48576  0.95510
     38   3.19530  5.01783  3.70318  3.18394  4.41370  3.64878  3.95278  3.96890  2.31827  3.45560  4.45392  3.53011  4.14563  3.16714  0.75767  3.27313  3.45162  3.68646  5.43256  4.30850     92 - -
          2.68618  4.42225  2.77519  2.73123  3.46354  2.40513  3.72494  3.29354  2.67741  2.69355  4.24690  2.90347  2.73739  3.18146  2.89801  2.37887  2.77519  2.98518  4.58477  3.61503
          0.02665  4.03395  4.75630  0.61958  0.77255  0.48576  0.95510
     39   2.66918  4.83653  2.61213  2.42786  4.38742  1.61714  3.82389  3.87188  2.67497  3.45467  4.29646  2.36202  3.83016  2.70422  3.09991  2.70137  3.00637  3.45925  5.63042  4.27357     93 - -
          2.68618  4.42225  2.77519  2.73123  3.46354  2.40513  3.72494  3.29354  2.67741  2.69355  4.24690  2.90347  2.73739  3.18146  2.89801  2.37887  2.77519  2.98518  4.58477  3.61503
          0.02665  4.03395  4.75630  0.61958  0.77255  0.48576  0.95510
     40   3.34052  4.75649  4.44813  4.09145  3.20425  4.18569  4.69673  2.41997  3.85762  0.69918  3.18168  4.35120  4.59504  4.18711  4.00615  3.77952  3.62841  2.49871  5.13928  3.89897     94 - -
          2.68618  4.42225  2.77519  2.73123  3.46354  2.40513  3.72494  3.29354  2.67741  2.69355  4.24690  2.90347  2.73739  3.18146  2.89801  2.37887  2.77519  2.98518  4.58477  3.61503
          0.02665  4.03395  4.75630  0.61958  0.77255  0.48576  0.95510
     41   2.34087  4.30772  3.25046  2.91708  4.18243  3.07037  4.04464  3.57843  2.95288  3.26816  4.10780  2.97669  3.74857  3.28534  3.30503  1.75607  1.60789  3.12614  5.51852  4.26409     95 - -
          2.68618  4.42225  2.77519  2.73123  3.46354  2.40513  3.72494  3.29354  2.67741  2.69355  4.24690  2.90347  2.73739  3.18146  2.89801  2.37887  2.77519  2.98518  4.58477  3.61503
          0.02665  4.03395  4.75630  0.61958  0.77255  0.48576  0.95510
     42   2.74896  5.09892  2.60384  1.91097  4.41385  3.34770  3.66559  3.86374  2.43148  3.39933  4.21479  2.85066  2.39823  2.22795  2.87261  2.71931  2.99807  3.49035  5.57655  4.20085     96 - -
          2.68618  4.42225  2.77519  2.73123  3.46354  2.40513  3.72494  3.29354  2.67741  2.69355  4.24690  2.90347  2.73739  3.18146  2.89801  2.37887  2.77519  2.98518  4.58477  3.61503
          0.02665  4.03395  4.75630  0.61958  0.77255  0.48576  0.95510
     43   2.48623  5.09273  2.39635  2.11234  4.40371  3.34578  3.59230  3.87125  2.18500  3.38132  4.15106  2.63933  3.78007  2.28549  2.85185  2.61148  2.88389  3.27853  5.54045  4.13968     97 - -
          2.68618  4.42225  2.77519  2.73123  3.46354  2.40513  3.72494  3.29354  2.67741  2.69355  4.24690  2.90347  2.73739  3.18146  2.89801  2.37887  2.77519  2.98518  4.58477  3.61503
          0.02665  4.03395  4.75630  0.61958  0.77255  0.48576  0.95510
     44   3.17047  5.31473  0.71141  2.44962  4.71518  3.33965  4.08350  4.34168  3.19976  3.92232  4.90666  3.01307  4.00412  3.32482  3.73584  3.11647  3.51343  3.96456  5.85167  4.56490     98 - -
          2.68618  4.42225  2.77519  2.73123  3.46354  2.40513  3.72494  3.29354  2.67741  2.69355  4.24690  2.90347  2.73739  3.18146  2.89801  2.37887  2.77519  2.98518  4.58477  3.61503
          0.02665  4.03395  4.75630  0.61958  0.77255  0.48576  0.95510
     45   2.51626  4.30664  4.45591  3.89950  3.41250  4.16396  4.55859  1.69355  3.79881  1.84677  3.06798  4.14737  4.48221  4.03635  4.00796  3.48493  3.16390  1.40768  5.18532  4.00510     99 - -
          2.68618  4.42225  2.77519  2.73123  3.46354  2.40513  3.72494  3.29354  2.67741  2.69355  4.24690  2.90347  2.73739  3.18146  2.89801  2.37887  2.77519  2.98518  4.58477  3.61503
          0.02665  4.03395  4.75630  0.61958  0.77255  0.48576  0.95510
     46   2.41260  4.28740  3.48912  2.74314  3.42843  3.57037  3.83179  2.50349  2.84342  1.98802  3.38477  3.32057  3.95119  3.16681  2.95803  2.82411  2.66400  2.33325  4.89095  3.66108    100 - -
          2.68618  4.42225  2.77519  2.73123  3.46354  2.40513  3.72494  3.29354  2.67741  2.69355  4.24690  2.90347  2.73739  3.18146  2.89801  2.37887  2.77519  2.98518  4.58477  3.61503
          0.02665  4.03395  4.75630  0.61958  0.77255  0.48576  0.95510
     47   1.52709  4.61557  3.00133  2.60900  4.00665  3.32511  3.46553  3.44148  2.55592  3.07820  3.93124  2.78483  3.84049  2.97495  2.77072  2.67823  2.88760  3.11051  5.31262  4.01192    101 - -
          2.68618  4.42225  2.77519  2.73123  3.46354  2.40513  3.72494  3.29354  2.67741  2.69355  4.24690  2.90347  2.73739  3.18146  2.89801  2.37887  2.77519  2.98518  4.58477  3.61503
          0.02665  4.03395  4.75630  0.61958  0.77255  0.48576  0.95510
     48   0.80392  4.27978  3.63302  3.43504  4.21942  3.09937  4.43710  3.36958  3.45562  3.24346  4.25986  3.54175  3.85416  3.78247  3.69307  2.62986  2.91857  2.99584  5.63035  4.44950    102 - -
          2.68618  4.42225  2.77519  2.73123  3.46354  2.40513  3.72494  3.29354  2.67741  2.69355  4.24690  2.90347  2.73739  3.18146  2.89801  2.37887  2.77519  2.98518  4.58477  3.61503
          0.02665  4.03395  4.75630  0.61958  0.77255  0.48576  0.95510
     49   1.83902  4.25040  3.75156  3.23745  3.51777  3.52977  4.09182  2.49201  3.14665  1.91061  3.45996  3.53302  4.02258  3.45906  3.44220  2.74893  2.88520  2.07889  5.06701  3.84482    103 - -
          2.68618  4.42225  2.77519  2.73123  3.46354  2.40513  3.72494  3.29354  2.67741  2.69355  4.24690  2.90347  2.73739  3.18146  2.89801  2.37887  2.77519  2.98518  4.58477  3.61503
          0.02665  4.03395  4.75630  0.61958  0.77255  0.48576  0.95510
     50   2.54932  4.81584  3.20464  2.65798  4.12375  3.50515  3.69203  3.40526  1.41643  3.04752  3.42326  3.11298  3.92483  2.85630  2.55200  2.80936  2.98467  3.12742  5.33813  4.07228    104 - -
          2.68618  4.42225  2.77519  2.73123  3.46354  2.40513  3.72494  3.29354  2.67741  2.69355  4.24690  2.90347  2.73739  3.18146  2.89801  2.37887  2.77519  2.98518  4.58477  3.61503
          0.02665  4.03395  4.75630  0.61958  0.77255  0.48576  0.95510
     51   2.50709  4.35151  3.57947  3.34252  4.11935  3.18456  4.34649  3.26649  3.28868  3.12418  4.16660  3.52355  3.90211  3.67603  3.53769  2.71046  0.92486  2.94385  5.54280  4.33687    105 - -
          2.68618  4.42225  2.77519  2.73123  3.46354  2.40513  3.72494  3.29354  2.67741  2.69355  4.24690  2.90347  2.73739  3.18146  2.89801  2.37887  2.77519  2.98518  4.58477  3.61503
          0.02665  4.03395  4.75630  0.61958  0.77255  0.48576  0.95510
     52   3.57368  4.88818  4.44092  4.11347  1.83356  4.30388  3.50900  3.32485  3.96918  2.68397  3.94676  4.00151  4.64470  4.03544  4.06967  3.68562  3.80918  3.24013  3.68011  0.87653    106 - -
          2.68618  4.42225  2.77519  2.73123  3.46354  2.40513  3.72494  3.29354  2.67741  2.69355  4.24690  2.90347  2.73739  3.18146  2.89801  2.37887  2.77519  2.98518  4.58477  3.61503
          0.02665  4.03395  4.75630  0.61958  0.77255  0.48576  0.95510
     53   2.57910  4.46850  3.22743  2.69317  3.67570  3.46602  3.74580  2.99816  2.62482  2.56379  3.60101  2.88611  3.87872  2.65365  3.00858  2.72370  2.26267  2.26420  5.06531  3.79940    107 - -
          2.68618  4.42225  2.77519  2.73123  3.46354  2.40513  3.72494  3.29354  2.67741  2.69355  4.24690  2.90347  2.73739  3.18146  2.89801  2.37887  2.77519  2.98518  4.58477  3.61503
          0.02665  4.03395  4.75630  0.61958  0.77255  0.48576  0.95510
     54   2.97927  4.70682  3.60436  3.46870  4.44555  3.38532  4.53067  4.03527  3.54036  3.64347  4.70199  3.75787  0.57551  3.92419  3.76534  3.15241  3.43407  3.66176  5.58515  4.56927    108 - -
          2.68618  4.42225  2.77519  2.73123  3.46354  2.40513  3.72494  3.29354  2.67741  2.69355  4.24690  2.90347  2.73739  3.18146  2.89801  2.37887  2.77519  2.98518  4.58477  3.61503
          0.02665  4.03395  4.75630  0.61958  0.77255  0.48576  0.95510
     55   2.30298  4.29441  3.28130  2.90307  4.24331  2.48954  4.03538  3.66597  2.95063  3.31662  4.13248  3.19487  3.12576  3.25812  3.32802  1.55281  2.13069  3.17432  5.55721  4.30645    109 - -
          2.68618  4.42225  2.77519  2.73123  3.46354  2.40513  3.72494  3.29354  2.67741  2.69355  4.24690  2.90347  2.73739  3.18146  2.89801  2.37887  2.77519  2.98518  4.58477  3.61503
          0.02665  4.03395  4.75630  0.61958  0.77255  0.48576  0.95510
     56   2.87773  4.63438  3.58435  3.50566  4.63974  0.51837  4.61354  4.28110  3.70873  3.91419  4.89315  3.74904  4.03055  4.02033  3.92460  3.05471  3.37155  3.77826  5.68965  4.74799    110 - -
          2.68618  4.42225  2.77519  2.73123  3.46354  2.40513  3.72494  3.29354  2.67741  2.69355  4.24690  2.90347  2.73739  3.18146  2.89801  2.37887  2.77519  2.98518  4.58477  3.61503
          0.02665  4.03395  4.75630  0.61958  0.77255  0.48576  0.95510
     57   2.70565  4.91681  3.08373  2.51872  4.26516  2.84734  3.61755  3.66488  1.72974  3.21560  4.03375  3.00637  3.86355  2.75558  2.16796  2.72352  2.79609  3.13542  5.38871  4.09609    111 - -
          2.68619  4.42226  2.77521  2.73115  3.46355  2.40514  3.72496  3.29355  2.67742  2.69356  4.24691  2.90348  2.73731  3.18147  2.89802  2.37888  2.77521  2.98519  4.58478  3.61504
          0.06787  2.86440  4.75630  0.64108  0.74807  0.48576  0.95510
     58   2.63690  4.60818  3.21459  2.63048  3.75838  3.50218  3.40980  3.18724  2.22556  2.58649  3.45083  3.09758  3.88094  2.87850  2.28919  2.73767  2.85955  2.92012  5.09127  2.84758    114 - -
          2.68618  4.42225  2.77519  2.73123  3.46354  2.40513  3.72494  3.29354  2.67741  2.69355  4.24690  2.90347  2.73739  3.18146  2.89801  2.37887  2.77519  2.98518  4.58477  3.61503
          0.02665  4.03395  4.75630  0.61958  0.77255  0.48576  0.95510
     59   3.17047  5.31473  0.71141  2.44962  4.71518  3.33965  4.08350  4.34168  3.19976  3.92232  4.90666  3.01307  4.00412  3.32482  3.73584  3.11647  3.51343  3.96456  5.85167  4.56490    115 - -
          2.68618  4.42225  2.77519  2.73123  3.46354  2.40513  3.72494  3.29354  2.67741  2.69355  4.24690  2.90347  2.73739  3.18146  2.89801  2.37887  2.77519  2.98518  4.58477  3.61503
          0.02665  4.03395  4.75630  0.61958  0.77255  0.48576  0.95510
     60   2.91137  5.26801  2.48548  1.25666  4.59418  3.35517  3.73275  4.03189  2.17177  3.56517  4.42148  2.85635  3.89640  2.88976  2.87304  2.85410  3.16769  3.66445  5.70966  4.33967    116 - -
          2.68618  4.42225  2.77519  2.73123  3.46354  2.40513  3.72494  3.29354  2.67741  2.69355  4.24690  2.90347  2.73739  3.18146  2.89801  2.37887  2.77519  2.98518  4.58477  3.61503
          0.02665  4.03395  4.75630  0.61958  0.77255  0.48576  0.95510
     61   3.63844  4.87645  4.63627  4.32214  1.12326  4.39480  3.48951  3.31265  4.16769  2.64194  3.91055  4.08244  4.70386  4.13696  4.20034  3.76452  3.86092  3.24190  3.63009  1.32741    117 - -
          2.68618  4.42225  2.77519  2.73123  3.46354  2.40513  3.72494  3.29354  2.67741  2.69355  4.24690  2.90347  2.73739  3.18146  2.89801  2.37887  2.77519  2.98518  4.58477  3.61503
          0.02665  4.03395  4.75630  0.61958  0.77255  0.48576  0.95510
     62   2.88022  4.27591  4.44442  3.86819  3.17895  4.07405  4.39331  1.63112  3.74364  1.65263  2.77094  4.07755  4.38128  3.93257  3.90166  3.38379  3.11147  1.83178  4.94060  3.27487    118 - -
          2.68618  4.42225  2.77519  2.73123  3.46354  2.40513  3.72494  3.29354  2.67741  2.69355  4.24690  2.90347  2.73739  3.18146  2.89801  2.37887  2.77519  2.98518  4.58477  3.61503
          0.02665  4.03395  4.75630  0.61958  0.77255  0.48576  0.95510
     63   2.58671  4.25621  4.18129  3.61649  3.32714  3.93790  4.29837  2.06101  3.51139  2.00869  2.19885  3.88709  4.28872  3.76322  3.74115  3.24130  2.86765  1.65242  5.00901  3.82691    119 - -
          2.68618  4.42225  2.77519  2.73123  3.46354  2.40513  3.72494  3.29354  2.67741  2.69355  4.24690  2.90347  2.73739  3.18146  2.89801  2.37887  2.77519  2.98518  4.58477  3.61503
          0.02665  4.03395  4.75630  0.61958  0.77255  0.48576  0.95510
     64   3.26298  4.64227  4.56036  4.12623  1.18182  4.26626  4.08119  2.25500  3.98242  1.88475  3.25358  4.20252  4.59643  4.11374  4.10739  3.64835  3.51769  2.49375  4.33085  2.74066    120 - -
          2.68618  4.42225  2.77519  2.73123  3.46354  2.40513  3.72494  3.29354  2.67741  2.69355  4.24690  2.90347  2.73739  3.18146  2.89801  2.37887  2.77519  2.98518  4.58477  3.61503
          0.02665  4.03395  4.75630  0.61958  0.77255  0.48576  0.95510
     65   2.12966  4.29058  3.39947  2.95378  3.98601  3.15375  3.99946  3.28125  2.91095  3.02968  3.45043  3.25335  3.78145  3.25055  3.26305  1.42278  2.57968  2.91848  5.36500  4.12037    121 - -
          2.68618  4.42225  2.77519  2.73123  3.46354  2.40513  3.72494  3.29354  2.67741  2.69355  4.24690  2.90347  2.73739  3.18146  2.89801  2.37887  2.77519  2.98518  4.58477  3.61503
          0.02665  4.03395  4.75630  0.61958  0.77255  0.48576  0.95510
     66   2.40135  4.32241  3.35427  3.18037  4.24089  3.04966  4.28434  3.78674  3.26512  3.49545  4.40978  3.37719  3.80239  3.60224  3.54420  0.87120  2.89409  3.28614  5.60094  4.32605    122 - -
          2.68618  4.42225  2.77519  2.73123  3.46354  2.40513  3.72494  3.29354  2.67741  2.69355  4.24690  2.90347  2.73739  3.18146  2.89801  2.37887  2.77519  2.98518  4.58477  3.61503
          0.02665  4.03395  4.75630  0.61958  0.77255  0.48576  0.95510
     67   2.13374  4.21656  3.32058  3.12402  4.38878  1.18308  4.26702  3.72925  3.24880  3.47503  4.32778  3.30179  3.72455  3.54225  3.55178  2.44592  2.44626  3.19388  5.73272  4.51840    123 - -
          2.68618  4.42225  2.77519  2.73123  3.46354  2.40513  3.72494  3.29354  2.67741  2.69355  4.24690  2.90347  2.73739  3.18146  2.89801  2.37887  2.77519  2.98518  4.58477  3.61503
          0.02665  4.03395  4.75630  0.61958  0.77255  0.48576  0.95510
     68   2.87773  4.63438  3.58435  3.50566  4.63974  0.51837  4.61354  4.28110  3.70873  3.91419  4.89315  3.74904  4.03055  4.02033  3.92460  3.05471  3.37155  3.77826  5.68965  4.74799    124 - -
          2.68618  4.42225  2.77519  2.73123  3.46354  2.40513  3.72494  3.29354  2.67741  2.69355  4.24690  2.90347  2.73739  3.18146  2.89801  2.37887  2.77519  2.98518  4.58477  3.61503
          0.02665  4.03395  4.75630  0.61958  0.77255  0.48576  0.95510
     69   2.85855  5.04152  2.89282  2.52330  4.00137  3.47636  2.13475  3.78856  2.29921  3.29989  4.17522  3.01624  3.93311  1.85781  2.62065  2.85622  3.09072  3.46458  5.27122  3.85637    125 - -
          2.68618  4.42225  2.77519  2.73123  3.46354  2.40513  3.72494  3.29354  2.67741  2.69355  4.24690  2.90347  2.73739  3.18146  2.89801  2.37887  2.77519  2.98518  4.58477  3.61503
          0.02665  4.03395  4.75630  0.61958  0.77255  0.48576  0.95510
     70   2.12421  4.21638  3.31483  3.08634  4.38761  2.58635  4.22828  3.81761  3.20428  3.50443  4.32811  3.27613  3.70873  3.49240  3.52454  1.09102  2.74789  3.24551  5.71685  4.48885    126 - -
          2.68618  4.42225  2.77519  2.73123  3.46354  2.40513  3.72494  3.29354  2.67741  2.69355  4.24690  2.90347  2.73739  3.18146  2.89801  2.37887  2.77519  2.98518  4.58477  3.61503
          0.02665  4.03395  4.75630  0.61958  0.77255  0.48576  0.95510
     71   2.87773  4.63438  3.58435  3.50566  4.63974  0.51837  4.61354  4.28110  3.70873  3.91419  4.89315  3.74904  4.03055  4.02033  3.92460  3.05471  3.37155  3.77826  5.68965  4.74799    127 - -
          2.68618  4.42225  2.77519  2.73123  3.46354  2.40513  3.72494  3.29354  2.67741  2.69355  4.24690  2.90347  2.73739  3.18146  2.89801  2.37887  2.77519  2.98518  4.58477  3.61503
          0.02665  4.03395  4.75630  0.61958  0.77255  0.48576  0.95510
     72   2.85743  5.01880  2.75759  2.51463  4.28140  3.38678  3.76358  3.88417  2.41360  3.42247  4.31548  2.77982  3.92685  1.31576  2.73414  2.86426  3.13888  3.53389  5.49102  4.12920    128 - -
          2.68618  4.42225  2.77519  2.73123  3.46354  2.40513  3.72494  3.29354  2.67741  2.69355  4.24690  2.90347  2.73739  3.18146  2.89801  2.37887  2.77519  2.98518  4.58477  3.61503
          0.02665  4.03395  4.75630  0.61958  0.77255  0.48576  0.95510
     73   3.09705  4.42073  4.73900  4.20279  3.47271  4.43457  4.88886  1.64488  4.09068  1.89385  3.06479  4.44923  4.71151  4.33037  4.28975  3.78823  3.34514  1.08659  5.41117  4.23512    129 - -
          2.68618  4.42225  2.77519  2.73123  3.46354  2.40513  3.72494  3.29354  2.67741  2.69355  4.24690  2.90347  2.73739  3.18146  2.89801  2.37887  2.77519  2.98518  4.58477  3.61503
          0.02665  4.03395  4.75630  0.61958  0.77255  0.48576  0.95510
     74   2.73070  4.40013  4.54752  3.98221  3.23162  4.24036  4.58830  1.60474  3.85790  1.39575  2.61287  4.22966  4.52075  4.05529  4.03322  3.56266  3.25233  2.00954  5.11287  3.98354    130 - -
          2.68618  4.42225  2.77519  2.73123  3.46354  2.40513  3.72494  3.29354  2.67741  2.69355  4.24690  2.90347  2.73739  3.18146  2.89801  2.37887  2.77519  2.98518  4.58477  3.61503
          0.02665  4.03395  4.75630  0.61958  0.77255  0.48576  0.95510
     75   2.93709  4.43809  4.34653  4.01732  3.67287  3.88826  4.79265  2.05580  3.88758  2.33356  3.61606  4.18049  4.44172  4.23697  4.08413  3.40406  3.29594  0.84329  5.48371  4.22421    131 - -
          2.68618  4.42225  2.77519  2.73123  3.46354  2.40513  3.72494  3.29354  2.67741  2.69355  4.24690  2.90347  2.73739  3.18146  2.89801  2.37887  2.77519  2.98518  4.58477  3.61503
          0.02665  4.03395  4.75630  0.61958  0.77255  0.48576  0.95510
     76   2.58479  4.31345  3.69800  3.16520  2.91637  3.68528  3.33182  2.25067  3.04200  2.44473  3.41157  3.47871  4.06504  3.35197  3.31897  2.96823  2.94241  2.56266  4.47971  1.93321    132 - -
          2.68618  4.42225  2.77519  2.73123  3.46354  2.40513  3.72494  3.29354  2.67741  2.69355  4.24690  2.90347  2.73739  3.18146  2.89801  2.37887  2.77519  2.98518  4.58477  3.61503
          0.02665  4.03395  4.75630  0.61958  0.77255  0.48576  0.95510
     77   2.08843  4.28099  3.30381  3.16214  4.44038  1.01673  4.33200  3.83388  3.34133  3.56902  4.44587  3.35139  3.76916  3.62839  3.63120  2.52489  2.85514  3.29187  5.75184  4.56120    133 - -
          2.68618  4.42225  2.77519  2.73123  3.46354  2.40513  3.72494  3.29354  2.67741  2.69355  4.24690  2.90347  2.73739  3.18146  2.89801  2.37887  2.77519  2.98518  4.58477  3.61503
          0.02665  4.03395  4.75630  0.61958  0.77255  0.48576  0.95510
     78   3.13782  4.43518  4.85687  4.32934  3.47629  4.51395  4.99126  1.39347  4.22016  1.73725  3.27625  4.55731  4.77487  4.44239  4.40005  3.88014  3.38630  1.26256  5.45361  4.28331    134 - -
          2.68618  4.42225  2.77519  2.73123  3.46354  2.40513  3.72494  3.29354  2.67741  2.69355  4.24690  2.90347  2.73739  3.18146  2.89801  2.37887  2.77519  2.98518  4.58477  3.61503
          0.02665  4.03395  4.75630  0.61958  0.77255  0.48576  0.95510
     79   2.97927  4.70682  3.60436  3.46870  4.44555  3.38532  4.53067  4.03527  3.54036  3.64347  4.70199  3.75787  0.57551  3.92419  3.76534  3.15241  3.43407  3.66176  5.58515  4.56927    135 - -
          2.68618  4.42225  2.77519  2.73123  3.46354  2.40513  3.72494  3.29354  2.67741  2.69355  4.24690  2.90347  2.73739  3.18146  2.89801  2.37887  2.77519  2.98518  4.58477  3.61503
          0.02665  4.03395  4.75630  0.61958  0.77255  0.48576  0.95510
     80   2.40135  4.32241  3.35427  3.18037  4.24089  3.04966  4.28434  3.78674  3.26512  3.49545  4.40978  3.37719  3.80239  3.60224  3.54420  0.87120  2.89409  3.28614  5.60094  4.32605    136 - -
          2.68618  4.42225  2.77519  2.73123  3.46354  2.40513  3.72494  3.29354  2.67741  2.69355  4.24690  2.90347  2.73739  3.18146  2.89801  2.37887  2.77519  2.98518  4.58477  3.61503
          0.02665  4.03395  4.75630  0.61958  0.77255  0.48576  0.95510
     81   3.15292  4.61632  4.41231  3.90772  3.13696  4.20932  4.55931  2.28867  3.66022  1.53192  1.36749  4.19124  4.53725  3.97364  3.85092  3.58969  3.41009  2.35014  5.09528  3.89147    137 - -
          2.68618  4.42225  2.77519  2.73123  3.46354  2.40513  3.72494  3.29354  2.67741  2.69355  4.24690  2.90347  2.73739  3.18146  2.89801  2.37887  2.77519  2.98518  4.58477  3.61503
          0.02665  4.03395  4.75630  0.61958  0.77255  0.48576  0.95510
     82   3.09964  5.14723  3.53257  2.87956  4.59468  3.69191  3.65749  3.95258  1.73070  3.40939  4.30082  3.26140  4.07551  2.80239  1.14749  3.10999  3.27201  3.64748  5.45154  4.29588    138 - -
          2.68618  4.42225  2.77519  2.73123  3.46354  2.40513  3.72494  3.29354  2.67741  2.69355  4.24690  2.90347  2.73739  3.18146  2.89801  2.37887  2.77519  2.98518  4.58477  3.61503
          0.02665  4.03395  4.75630  0.61958  0.77255  0.48576  0.95510
     83   3.23444  4.55136  4.82820  4.31054  3.27493  4.52804  4.92025  1.24742  4.14378  1.35838  3.10213  4.55662  4.77006  4.35978  4.30156  3.90670  3.47823  1.89366  5.31049  4.14477    139 - -
          2.68618  4.42225  2.77519  2.73123  3.46354  2.40513  3.72494  3.29354  2.67741  2.69355  4.24690  2.90347  2.73739  3.18146  2.89801  2.37887  2.77519  2.98518  4.58477  3.61503
          0.02665  4.03395  4.75630  0.61958  0.77255  0.48576  0.95510
     84   3.08137  4.54841  4.19110  3.70673  2.68493  4.06585  3.99227  2.58763  3.50866  1.18375  3.25783  3.91878  4.40421  3.78346  3.70203  3.40917  3.31731  2.57294  4.40856  2.18079    140 - -
          2.68618  4.42225  2.77519  2.73123  3.46354  2.40513  3.72494  3.29354  2.67741  2.69355  4.24690  2.90347  2.73739  3.18146  2.89801  2.37887  2.77519  2.98518  4.58477  3.61503
          0.02665  4.03395  4.75630  0.61958  0.77255  0.48576  0.95510
     85   3.06652  5.16941  3.42883  2.80808  4.61743  3.66512  3.64512  3.97760  1.10682  3.42798  4.30593  3.21304  4.05031  2.78429  1.90120  3.06463  3.24188  3.66004  5.47092  4.29823    141 - -
          2.68618  4.42225  2.77519  2.73123  3.46354  2.40513  3.72494  3.29354  2.67741  2.69355  4.24690  2.90347  2.73739  3.18146  2.89801  2.37887  2.77519  2.98518  4.58477  3.61503
          0.02665  4.03395  4.75630  0.61958  0.77255  0.48576  0.95510
     86   2.66093  4.19550  3.87214  3.31191  2.87160  3.70993  3.89115  2.38650  3.21369  2.31256  3.28770  3.32755  4.08065  3.46876  3.46061  2.99130  2.89573  1.92276  4.56700  2.20399    142 - -
          2.68618  4.42225  2.77519  2.73123  3.46354  2.40513  3.72494  3.29354  2.67741  2.69355  4.24690  2.90347  2.73739  3.18146  2.89801  2.37887  2.77519  2.98518  4.58477  3.61503
          0.02665  4.03395  4.75630  0.61958  0.77255  0.48576  0.95510
     87   3.15826  4.53592  4.55928  4.18347  3.48752  4.23630  4.88409  0.89773  4.01471  2.04361  3.40091  4.40654  4.65458  4.34813  4.19317  3.74964  3.45563  1.86366  5.40976  4.16012    143 - -
          2.68618  4.42225  2.77519  2.73123  3.46354  2.40513  3.72494  3.29354  2.67741  2.69355  4.24690  2.90347  2.73739  3.18146  2.89801  2.37887  2.77519  2.98518  4.58477  3.61503
          0.02665  4.03395  4.75630  0.61958  0.77255  0.48576  0.95510
     88   1.65290  4.21588  3.37918  3.17875  4.39510  1.29569  4.30278  3.76406  3.31159  3.50042  4.35206  3.33836  3.73204  3.58879  3.61069  2.45817  2.78026  3.21883  5.72747  4.53096    144 - -
          2.68618  4.42225  2.77519  2.73123  3.46354  2.40513  3.72494  3.29354  2.67741  2.69355  4.24690  2.90347  2.73739  3.18146  2.89801  2.37887  2.77519  2.98518  4.58477  3.61503
          0.02665  4.03395  4.75630  0.61958  0.77255  0.48576  0.95510
     89   2.93709  4.43809  4.34653  4.01732  3.67287  3.88826  4.79265  2.05580  3.88758  2.33356  3.61606  4.18049  4.44172  4.23697  4.08413  3.40406  3.29594  0.84329  5.48371  4.22421    145 - -
          2.68618  4.42225  2.77519  2.73123  3.46354  2.40513  3.72494  3.29354  2.67741  2.69355  4.24690  2.90347  2.73739  3.18146  2.89801  2.37887  2.77519  2.98518  4.58477  3.61503
          0.02665  4.03395  4.75630  0.61958  0.77255  0.48576  0.95510
     90   3.01656  4.58869  3.84690  3.52762  1.11280  3.80178  3.74681  3.05237  3.48001  2.61465  3.75577  3.05480  4.28184  3.72215  3.69626  3.22037  3.31636  2.89593  4.13338  2.48284    146 - -
          2.68618  4.42225  2.77519  2.73123  3.46354  2.40513  3.72494  3.29354  2.67741  2.69355  4.24690  2.90347  2.73739  3.18146  2.89801  2.37887  2.77519  2.98518  4.58477  3.61503
          0.02665  4.03395  4.75630  0.61958  0.77255  0.48576  0.95510
     91   2.19024  4.23611  3.52989  3.25452  4.13181  3.08684  4.27668  3.20533  3.21788  3.10827  4.08454  3.41697  3.81277  3.57428  3.49044  2.55521  1.13164  2.85059  5.57450  4.35429    147 - -
          2.68618  4.42225  2.77519  2.73123  3.46354  2.40513  3.72494  3.29354  2.67741  2.69355  4.24690  2.90347  2.73739  3.18146  2.89801  2.37887  2.77519  2.98518  4.58477  3.61503
          0.02665  4.03395  4.75630  0.61958  0.77255  0.48576  0.95510
     92   2.97927  4.70682  3.60436  3.46870  4.44555  3.38532  4.53067  4.03527  3.54036  3.64347  4.70199  3.75787  0.57551  3.92419  3.76534  3.15241  3.43407  3.66176  5.58515  4.56927    148 - -
          2.68618  4.42225  2.77519  2.73123  3.46354  2.40513  3.72494  3.29354  2.67741  2.69355  4.24690  2.90347  2.73739  3.18146  2.89801  2.37887  2.77519  2.98518  4.58477  3.61503
          0.02665  4.03395  4.75630  0.61958  0.77255  0.48576  0.95510
     93   3.09965  5.23544  2.56723  0.81578  4.60321  3.38429  3.98879  4.08964  2.89031  3.68205  4.65192  3.03601  3.99744  3.20296  3.31374  3.06735  3.40609  3.75792  5.74433  4.47018    149 - -
          2.68618  4.42225  2.77519  2.73123  3.46354  2.40513  3.72494  3.29354  2.67741  2.69355  4.24690  2.90347  2.73739  3.18146  2.89801  2.37887  2.77519  2.98518  4.58477  3.61503
          0.02665  4.03395  4.75630  0.61958  0.77255  0.48576  0.95510
     94   2.44853  4.38847  3.19831  3.01309  4.25145  3.09133  4.17898  3.73845  3.09947  3.42617  4.33361  3.29061  1.14138  3.46125  3.40334  2.39402  2.91207  3.27496  5.59116  4.32295    150 - -
          2.68618  4.42225  2.77519  2.73123  3.46354  2.40513  3.72494  3.29354  2.67741  2.69355  4.24690  2.90347  2.73739  3.18146  2.89801  2.37887  2.77519  2.98518  4.58477  3.61503
          0.02665  4.03395  4.75630  0.61958  0.77255  0.48576  0.95510
     95   3.61729  4.93213  4.34672  4.09464  2.84956  3.91835  4.11261  3.65060  3.81481  3.01641  4.27648  4.21177  4.45012  4.19405  3.91384  3.81934  3.92647  3.54533  0.61423  2.84366    151 - -
          2.68618  4.42225  2.77519  2.73123  3.46354  2.40513  3.72494  3.29354  2.67741  2.69355  4.24690  2.90347  2.73739  3.18146  2.89801  2.37887  2.77519  2.98518  4.58477  3.61503
          0.02665  4.03395  4.75630  0.61958  0.77255  0.48576  0.95510
     96   3.01839  5.00315  3.01901  2.77915  4.19258  3.47858  3.93789  3.85091  2.58938  3.33689  4.36298  3.23926  4.03613  0.97204  2.86918  3.06061  3.31655  3.57136  5.43716  4.14276    152 - -
          2.68618  4.42225  2.77519  2.73123  3.46354  2.40513  3.72494  3.29354  2.67741  2.69355  4.24690  2.90347  2.73739  3.18146  2.89801  2.37887  2.77519  2.98518  4.58477  3.61503
          0.02665  4.03395  4.75630  0.61958  0.77255  0.48576  0.95510
     97   2.87773  4.63438  3.58435  3.50566  4.63974  0.51837  4.61354  4.28110  3.70873  3.91419  4.89315  3.74904  4.03055  4.02033  3.92460  3.05471  3.37155  3.77826  5.68965  4.74799    153 - -
          2.68618  4.42225  2.77519  2.73123  3.46354  2.40513  3.72494  3.29354  2.67741  2.69355  4.24690  2.90347  2.73739  3.18146  2.89801  2.37887  2.77519  2.98518  4.58477  3.61503
          0.02665  4.03395  4.75630  0.61958  0.77255  0.48576  0.95510
     98   3.61677  4.88508  4.54707  4.20213  1.95226  4.33995  3.46035  3.44969  3.97923  2.80545  4.02239  4.01781  4.66148  4.04898  4.05011  3.71428  3.83687  3.33537  1.86697  1.11987    154 - -
          2.68618  4.42225  2.77519  2.73123  3.46354  2.40513  3.72494  3.29354  2.67741  2.69355  4.24690  2.90347  2.73739  3.18146  2.89801  2.37887  2.77519  2.98518  4.58477  3.61503
          0.02665  4.03395  4.75630  0.61958  0.77255  0.48576  0.95510
     99   2.87773  4.63438  3.58435  3.50566  4.63974  0.51837  4.61354  4.28110  3.70873  3.91419  4.89315  3.74904  4.03055  4.02033  3.92460  3.05471  3.37155  3.77826  5.68965  4.74799    155 - -
          2.68618  4.42225  2.77519  2.73123  3.46354  2.40513  3.72494  3.29354  2.67741  2.69355  4.24690  2.90347  2.73739  3.18146  2.89801  2.37887  2.77519  2.98518  4.58477  3.61503
          0.02665  4.03395  4.75630  0.61958  0.77255  0.48576  0.95510
    100   3.63113  4.89402  4.56238  4.24258  1.60275  4.36957  3.48597  3.34310  4.09470  2.68137  3.94755  4.04987  4.68837  4.09821  4.15595  3.74135  3.85711  3.26445  3.63590  0.94545    156 - -
          2.68618  4.42225  2.77519  2.73123  3.46354  2.40513  3.72494  3.29354  2.67741  2.69355  4.24690  2.90347  2.73739  3.18146  2.89801  2.37887  2.77519  2.98518  4.58477  3.61503
          0.02665  4.03395  4.75630  0.61958  0.77255  0.48576  0.95510
    101   2.75297  5.15135  1.70410  2.22691  4.49551  2.41421  3.21996  3.98581  2.60878  3.52018  4.33138  2.78612  3.81698  2.86116  3.13481  2.43904  3.02905  3.58118  5.69604  4.26858    157 - -
          2.68618  4.42225  2.77519  2.73123  3.46354  2.40513  3.72494  3.29354  2.67741  2.69355  4.24690  2.90347  2.73739  3.18146  2.89801  2.37887  2.77519  2.98518  4.58477  3.61503
          0.02665  4.03395  4.75630  0.61958  0.77255  0.48576  0.95510
    102   2.71842  5.19180  1.97922  1.90205  4.49362  3.02177  3.63931  3.97143  2.38147  3.20422  4.26455  2.55808  3.79824  2.76768  2.99010  2.55219  2.96647  3.56286  5.64473  4.21984    158 - -
          2.68620  4.42227  2.77521  2.73125  3.46356  2.40515  3.72496  3.29356  2.67736  2.69357  4.24692  2.90349  2.73742  3.18148  2.89773  2.37889  2.77521  2.98520  4.58479  3.61505
          0.17635  1.87683  4.75630  0.30896  1.32504  0.48576  0.95510
    103   2.56436  5.08985  2.38295  1.71205  4.37947  3.05259  3.62373  3.84042  2.30778  3.37226  4.15992  2.81539  3.79452  2.75306  2.93213  2.64493  2.92117  3.45318  5.55175  3.61332    160 - -
          2.68618  4.42225  2.77519  2.73123  3.46354  2.40513  3.72494  3.29354  2.67741  2.69355  4.24690  2.90347  2.73739  3.18146  2.89801  2.37887  2.77519  2.98518  4.58477  3.61503
          0.02665  4.03395  4.75630  0.61958  0.77255  0.48576  0.95510
    104   2.28589  4.22799  3.40576  3.08951  4.22260  3.01514  4.16330  3.57722  3.10174  3.31096  4.16623  3.29512  3.73548  3.42746  3.42050  1.43706  1.74040  3.10239  5.57984  4.34461    161 - -
          2.68618  4.42225  2.77519  2.73123  3.46354  2.40513  3.72494  3.29354  2.67741  2.69355  4.24690  2.90347  2.73739  3.18146  2.89801  2.37887  2.77519  2.98518  4.58477  3.61503
          0.02665  4.03395  4.75630  0.61958  0.77255  0.48576  0.95510
    105   2.69319  4.92305  3.04514  2.39562  4.21193  3.46606  3.32901  3.62231  1.69509  3.17749  3.20018  2.78926  3.85180  2.73806  2.48089  2.70611  2.91009  3.28762  5.36116  4.05473    162 - -
          2.68618  4.42225  2.77519  2.73123  3.46354  2.40513  3.72494  3.29354  2.67741  2.69355  4.24690  2.90347  2.73739  3.18146  2.89801  2.37887  2.77519  2.98518  4.58477  3.61503
          0.02665  4.03395  4.75630  0.61958  0.77255  0.48576  0.95510
    106   2.38544  5.09394  2.73504  1.88733  4.41860  3.39308  3.62849  3.85033  1.83475  3.37329  4.17876  2.88514  3.84153  2.63604  2.70905  2.71686  2.97642  3.47817  5.53253  4.18060    163 - -
          2.68618  4.42225  2.77519  2.73123  3.46354  2.40513  3.72494  3.29354  2.67741  2.69355  4.24690  2.90347  2.73739  3.18146  2.89801  2.37887  2.77519  2.98518  4.58477  3.61503
          0.02665  4.03395  4.75630  0.61958  0.77255  0.48576  0.95510
    107   3.08875  4.42075  4.76415  4.27613  3.59054  4.40543  5.00419  1.49949  4.15873  2.10724  3.40518  4.49501  4.74065  4.43679  4.36429  3.79788  3.36181  1.01829  5.54581  4.32930    164 - -
          2.68618  4.42225  2.77519  2.73123  3.46354  2.40513  3.72494  3.29354  2.67741  2.69355  4.24690  2.90347  2.73739  3.18146  2.89801  2.37887  2.77519  2.98518  4.58477  3.61503
          0.02665  4.03395  4.75630  0.61958  0.77255  0.48576  0.95510
    108   3.34792  4.71137  4.70500  4.21569  2.59751  4.46231  4.59672  2.28751  4.05946  0.82189  2.95804  4.44600  4.70630  4.20877  4.19675  3.85100  3.58502  2.41309  4.88621  3.54378    165 - -
          2.68618  4.42225  2.77519  2.73123  3.46354  2.40513  3.72494  3.29354  2.67741  2.69355  4.24690  2.90347  2.73739  3.18146  2.89801  2.37887  2.77519  2.98518  4.58477  3.61503
          0.02665  4.03395  4.75630  0.61958  0.77255  0.48576  0.95510
    109   2.35354  4.91145  2.78829  2.15540  3.70690  3.38657  3.58685  3.62482  2.12821  3.18516  3.97557  2.89000  3.78503  2.71540  2.46386  2.53660  2.82950  3.26606  5.38551  4.02689    166 - -
          2.68618  4.42225  2.77519  2.73123  3.46354  2.40513  3.72494  3.29354  2.67741  2.69355  4.24690  2.90347  2.73739  3.18146  2.89801  2.37887  2.77519  2.98518  4.58477  3.61503
          0.02665  4.03395  4.75630  0.61958  0.77255  0.48576  0.95510
    110   2.55498  5.00696  2.76125  2.04341  4.31981  2.80284  3.61063  3.76557  2.36093  3.30355  4.09326  2.86499  3.79868  2.28681  2.64713  2.41623  2.89077  3.38786  5.48318  4.11285    167 - -
          2.68618  4.42225  2.77519  2.73123  3.46354  2.40513  3.72494  3.29354  2.67741  2.69355  4.24690  2.90347  2.73739  3.18146  2.89801  2.37887  2.77519  2.98518  4.58477  3.61503
          0.02665  4.03395  4.75630  0.61958  0.77255  0.48576  0.95510
    111   2.64739  4.67340  2.85588  2.37310  4.10075  1.53556  3.85395  3.47975  2.69686  2.80788  4.05338  3.05657  3.86640  3.06958  3.08047  2.73243  2.97108  3.15421  5.42196  4.11372    168 - -
          2.68620  4.42227  2.77522  2.73125  3.46356  2.40511  3.72497  3.29356  2.67734  2.69357  4.24692  2.90349  2.73742  3.18149  2.89792  2.37885  2.77522  2.98521  4.58479  3.61488
          0.19726  1.76946  4.75630  0.29046  1.37801  0.48576  0.95510
    112   2.40780  4.78907  2.95705  2.26643  4.03053  3.22499  3.61052  3.44827  2.34740  3.04861  3.86186  2.37117  3.79862  2.76054  2.77618  2.49771  2.81667  3.12402  4.58173  3.57622    170 - -
          2.68618  4.42225  2.77519  2.73123  3.46354  2.40513  3.72494  3.29354  2.67741  2.69355  4.24690  2.90347  2.73739  3.18146  2.89801  2.37887  2.77519  2.98518  4.58477  3.61503
          0.02665  4.03395  4.75630  0.61958  0.77255  0.48576  0.95510
    113   2.43165  4.09408  3.83234  3.25484  2.73468  3.36144  3.92152  2.11038  3.15987  2.27981  3.20470  3.53446  4.00163  3.41291  3.23625  2.90373  2.63166  2.14691  4.70541  3.29959    171 - -
          2.68618  4.42225  2.77519  2.73123  3.46354  2.40513  3.72494  3.29354  2.67741  2.69355  4.24690  2.90347  2.73739  3.18146  2.89801  2.37887  2.77519  2.98518  4.58477  3.61503
          0.02665  4.03395  4.75630  0.61958  0.77255  0.48576  0.95510
    114   2.47535  4.91615  2.59213  2.35252  4.19575  3.38380  3.30994  3.40216  2.33832  3.19151  3.97776  2.70534  3.77936  2.54776  2.38980  2.59045  2.82139  3.05955  5.38842  4.02583    172 - -
          2.68618  4.42225  2.77519  2.73123  3.46354  2.40513  3.72494  3.29354  2.67741  2.69355  4.24690  2.90347  2.73739  3.18146  2.89801  2.37887  2.77519  2.98518  4.58477  3.61503
          0.02665  4.03395  4.75630  0.61958  0.77255  0.48576  0.95510
    115   2.49957  4.49991  3.07071  2.78840  4.29453  1.32900  3.98440  3.74453  2.80727  3.37137  4.21921  3.16163  3.12135  3.20401  2.81940  2.61897  2.90073  3.30072  5.55508  4.30319    173 - -
          2.68618  4.42225  2.77519  2.73123  3.46354  2.40513  3.72494  3.29354  2.67741  2.69355  4.24690  2.90347  2.73739  3.18146  2.89801  2.37887  2.77519  2.98518  4.58477  3.61503
          0.05828  4.03395  3.24652  0.61958  0.77255  0.48576  0.95510
    116   2.78938  4.97983  3.18636  2.58490  4.34062  3.51951  3.60288  3.72378  1.60381  3.24900  4.08083  3.05206  3.39255  2.73905  1.93225  2.80141  2.99753  3.15805  5.39210  4.13267    174 - -
          2.68618  4.42225  2.77519  2.73123  3.46354  2.40513  3.72494  3.29354  2.67741  2.69355  4.24690  2.90347  2.73739  3.18146  2.89801  2.37887  2.77519  2.98518  4.58477  3.61503
          0.02750  4.00317  4.72552  0.61958  0.77255  0.46625  0.98711
    117   2.57333  5.06056  2.64931  2.03017  4.36870  3.35838  3.59541  3.82602  2.03140  3.34644  4.12393  2.84050  2.96008  2.55277  2.82192  2.62181  2.75802  3.43349  5.51257  4.12583    175 - -
          2.68618  4.42225  2.77519  2.73123  3.46354  2.40513  3.72494  3.29354  2.67741  2.69355  4.24690  2.90347  2.73739  3.18146  2.89801  2.37887  2.77519  2.98518  4.58477  3.61503
          0.02665  4.03395  4.75630  0.61958  0.77255  0.48576  0.95510
    118   3.20227  4.51194  4.85139  4.32303  3.33932  4.53264  4.95779  1.20566  4.18216  1.48396  3.14651  4.56546  4.77580  4.39090  4.34800  3.90175  3.44713  1.74930  5.36781  4.21493    176 - -
          2.68618  4.42225  2.77519  2.73123  3.46354  2.40513  3.72494  3.29354  2.67741  2.69355  4.24690  2.90347  2.73739  3.18146  2.89801  2.37887  2.77519  2.98518  4.58477  3.61503
          0.02665  4.03395  4.75630  0.61958  0.77255  0.48576  0.95510
    119   2.55952  4.47749  3.19757  2.65088  3.33920  3.44836  3.71861  3.05818  2.61134  2.52375  3.60562  2.79019  3.85599  2.95473  2.88790  2.38753  2.22458  2.79514  5.05703  3.78147    177 - -
          2.68618  4.42225  2.77519  2.73123  3.46354  2.40513  3.72494  3.29354  2.67741  2.69355  4.24690  2.90347  2.73739  3.18146  2.89801  2.37887  2.77519  2.98518  4.58477  3.61503
          0.02665  4.03395  4.75630  0.61958  0.77255  0.48576  0.95510
    120   2.96855  4.40653  4.27606  3.74503  2.27813  4.00278  3.88063  2.62568  3.59918  2.06683  3.00563  3.88682  4.33585  3.78189  3.76625  3.31057  3.19938  2.41175  1.78138  2.70579    178 - -
          2.68618  4.42225  2.77519  2.73123  3.46354  2.40513  3.72494  3.29354  2.67741  2.69355  4.24690  2.90347  2.73739  3.18146  2.89801  2.37887  2.77519  2.98518  4.58477  3.61503
          0.02665  4.03395  4.75630  0.61958  0.77255  0.48576  0.95510
    121   2.87773  4.63438  3.58435  3.50566  4.63974  0.51837  4.61354  4.28110  3.70873  3.91419  4.89315  3.74904  4.03055  4.02033  3.92460  3.05471  3.37155  3.77826  5.68965  4.74799    179 - -
          2.68618  4.42225  2.77520  2.73124  3.46354  2.40506  3.72495  3.29354  2.67741  2.69355  4.24690  2.90347  2.73740  3.18147  2.89801  2.37887  2.77520  2.98519  4.58477  3.61504
          0.06787  2.86440  4.75630  0.47862  0.96664  0.48576  0.95510
    122   3.17047  5.31473  0.71141  2.44962  4.71518  3.33965  4.08350  4.34168  3.19976  3.92232  4.90666  3.01307  4.00412  3.32482  3.73584  3.11647  3.51343  3.96456  5.85167  4.56490    181 - -
          2.68618  4.42225  2.77519  2.73123  3.46354  2.40513  3.72494  3.29354  2.67741  2.69355  4.24690  2.90347  2.73739  3.18146  2.89801  2.37887  2.77519  2.98518  4.58477  3.61503
          0.02665  4.03395  4.75630  0.61958  0.77255  0.48576  0.95510
    123   2.34048  4.21693  3.56380  3.20343  4.01439  3.10935  4.18523  3.15586  3.13169  3.03902  3.97326  3.38858  3.80300  3.48271  3.42156  2.38688  1.25553  2.60590  5.45030  4.21571    182 - -
          2.68618  4.42225  2.77519  2.73123  3.46354  2.40513  3.72494  3.29354  2.67741  2.69355  4.24690  2.90347  2.73739  3.18146  2.89801  2.37887  2.77519  2.98518  4.58477  3.61503
          0.02665  4.03395  4.75630  0.61958  0.77255  0.48576  0.95510
    124   3.18645  4.97050  3.29726  3.07611  3.40879  3.59347  0.84298  3.91439  2.91526  3.38683  4.44455  3.47782  4.15625  3.44522  3.16990  3.25647  3.49644  3.64657  4.87111  3.35566    183 - -
          2.68618  4.42225  2.77519  2.73123  3.46354  2.40513  3.72494  3.29354  2.67741  2.69355  4.24690  2.90347  2.73739  3.18146  2.89801  2.37887  2.77519  2.98518  4.58477  3.61503
          0.02665  4.03395  4.75630  0.61958  0.77255  0.48576  0.95510
    125   3.18645  4.97050  3.29726  3.07611  3.40879  3.59347  0.84298  3.91439  2.91526  3.38683  4.44455  3.47782  4.15625  3.44522  3.16990  3.25647  3.49644  3.64657  4.87111  3.35566    184 - -
          2.68618  4.42225  2.77519  2.73123  3.46354  2.40513  3.72494  3.29354  2.67741  2.69355  4.24690  2.90347  2.73739  3.18146  2.89801  2.37887  2.77519  2.98518  4.58477  3.61503
          0.02665  4.03395  4.75630  0.61958  0.77255  0.48576  0.95510
    126   2.97927  4.70682  3.60436  3.46870  4.44555  3.38532  4.53067  4.03527  3.54036  3.64347  4.70199  3.75787  0.57551  3.92419  3.76534  3.15241  3.43407  3.66176  5.58515  4.56927    185 - -
          2.68618  4.42225  2.77519  2.73123  3.46354  2.40513  3.72494  3.29354  2.67741  2.69355  4.24690  2.90347  2.73739  3.18146  2.89801  2.37887  2.77519  2.98518  4.58477  3.61503
          0.02665  4.03395  4.75630  0.61958  0.77255  0.48576  0.95510
    127   1.64348  4.98018  2.35637  2.06685  4.33288  3.29049  3.72852  3.75893  2.61846  3.35528  4.18592  2.70485  3.82510  2.89395  3.11252  2.70696  2.99183  3.39581  5.58036  4.20049    186 - -
          2.68618  4.42225  2.77519  2.73123  3.46354  2.40513  3.72494  3.29354  2.67741  2.69355  4.24690  2.90347  2.73739  3.18146  2.89801  2.37887  2.77519  2.98518  4.58477  3.61503
          0.02665  4.03395  4.75630  0.61958  0.77255  0.48576  0.95510
    128   3.23459  4.56162  4.85684  4.28499  2.35536  4.47834  4.72333  1.86731  4.16057  1.06392  2.72265  4.50156  4.67369  4.23641  4.25846  3.81334  3.45282  2.27448  5.02938  3.89044    187 - -
          2.68618  4.42225  2.77519  2.73123  3.46354  2.40513  3.72494  3.29354  2.67741  2.69355  4.24690  2.90347  2.73739  3.18146  2.89801  2.37887  2.77519  2.98518  4.58477  3.61503
          0.02665  4.03395  4.75630  0.61958  0.77255  0.48576  0.95510
    129   2.55216  4.70042  2.30090  2.46744  4.33153  3.18948  3.83053  3.75677  2.72918  3.37997  4.20581  2.94809  3.78645  3.00931  3.19448  1.51434  2.58392  3.33544  5.59996  4.25171    188 - -
          2.68618  4.42225  2.77519  2.73123  3.46354  2.40513  3.72494  3.29354  2.67741  2.69355  4.24690  2.90347  2.73739  3.18146  2.89801  2.37887  2.77519  2.98518  4.58477  3.61503
          0.02665  4.03395  4.75630  0.61958  0.77255  0.48576  0.95510
    130   2.85534  5.13682  2.74329  1.42823  4.47525  3.42180  3.68855  3.91212  2.31485  3.43321  4.27862  2.94585  3.90178  2.83598  2.15415  2.82948  3.09349  3.55652  5.56515  4.24446    189 - -
          2.68618  4.42225  2.77519  2.73123  3.46354  2.40513  3.72494  3.29354  2.67741  2.69355  4.24690  2.90347  2.73739  3.18146  2.89801  2.37887  2.77519  2.98518  4.58477  3.61503
          0.02665  4.03395  4.75630  0.61958  0.77255  0.48576  0.95510
    131   2.72640  4.84716  3.08298  2.56523  4.16047  3.47377  3.65139  3.54751  2.04580  3.13097  3.97355  3.04211  3.88834  2.61353  2.41462  2.76687  1.85987  3.23402  5.33785  4.06204    190 - -
          2.68618  4.42225  2.77519  2.73123  3.46354  2.40513  3.72494  3.29354  2.67741  2.69355  4.24690  2.90347  2.73739  3.18146  2.89801  2.37887  2.77519  2.98518  4.58477  3.61503
          0.02665  4.03395  4.75630  0.61958  0.77255  0.48576  0.95510
    132   2.86141  5.31034  2.06029  2.18823  4.60570  3.26894  3.74371  4.12583  2.66584  3.64671  4.48126  1.49655  3.84821  2.62877  3.19096  2.78779  3.14075  3.72039  5.80017  4.34523    191 - -
          2.68618  4.42225  2.77519  2.73123  3.46354  2.40513  3.72494  3.29354  2.67741  2.69355  4.24690  2.90347  2.73739  3.18146  2.89801  2.37887  2.77519  2.98518  4.58477  3.61503
          0.02665  4.03395  4.75630  0.61958  0.77255  0.48576  0.95510
    133   1.64004  4.21490  3.38117  3.17922  4.39367  1.30616  4.30208  3.76245  3.31081  3.49870  4.34997  3.33835  3.73155  3.58794  3.61009  2.45728  2.77911  3.21742  5.72636  4.52980    192 - -
          2.68618  4.42225  2.77519  2.73123  3.46354  2.40513  3.72494  3.29354  2.67741  2.69355  4.24690  2.90347  2.73739  3.18146  2.89801  2.37887  2.77519  2.98518  4.58477  3.61503
          0.02665  4.03395  4.75630  0.61958  0.77255  0.48576  0.95510
    134   2.64364  5.05730  2.58254  1.88747  4.36931  3.36927  3.58450  3.82569  2.07698  3.34070  4.11480  2.84967  3.78756  2.59764  2.61557  2.61649  2.87577  3.12491  5.50039  4.11824    193 - -
          2.68618  4.42225  2.77519  2.73123  3.46354  2.40513  3.72494  3.29354  2.67741  2.69355  4.24690  2.90347  2.73739  3.18146  2.89801  2.37887  2.77519  2.98518  4.58477  3.61503
          0.02665  4.03395  4.75630  0.61958  0.77255  0.48576  0.95510
    135   3.22212  4.70107  4.09333  3.69615  2.03919  4.03647  3.55796  3.20488  3.58403  2.70530  3.84063  3.78306  4.42164  3.76921  3.77846  3.07159  3.47284  3.05153  3.83463  1.05089    194 - -
          2.68618  4.42225  2.77519  2.73123  3.46354  2.40513  3.72494  3.29354  2.67741  2.69355  4.24690  2.90347  2.73739  3.18146  2.89801  2.37887  2.77519  2.98518  4.58477  3.61503
          0.02665  4.03395  4.75630  0.61958  0.77255  0.48576  0.95510
    136   2.73226  4.83337  1.52403  2.46918  4.13645  3.34546  3.85580  3.26909  2.78476  3.13006  4.08629  2.98635  3.89782  3.05284  3.25881  2.78533  3.03433  2.24682  5.51841  4.14647    195 - -
          2.68618  4.42225  2.77519  2.73123  3.46354  2.40513  3.72494  3.29354  2.67741  2.69355  4.24690  2.90347  2.73739  3.18146  2.89801  2.37887  2.77519  2.98518  4.58477  3.61503
          0.02665  4.03395  4.75630  0.61958  0.77255  0.48576  0.95510
    137   2.87773  4.63438  3.58435  3.50566  4.63974  0.51837  4.61354  4.28110  3.70873  3.91419  4.89315  3.74904  4.03055  4.02033  3.92460  3.05471  3.37155  3.77826  5.68965  4.74799    196 - -
          2.68618  4.42225  2.77519  2.73123  3.46354  2.40513  3.72494  3.29354  2.67741  2.69355  4.24690  2.90347  2.73739  3.18146  2.89801  2.37887  2.77519  2.98518  4.58477  3.61503
          0.02665  4.03395  4.75630  0.61958  0.77255  0.48576  0.95510
    138   2.69652  5.14859  2.51680  1.96770  4.47980  3.36820  3.59599  3.94329  2.02582  3.43216  4.20624  2.83913  3.80449  2.24312  2.58255  2.65398  2.92869  3.53462  5.56871  4.18185    197 - -
          2.68618  4.42225  2.77519  2.73123  3.46354  2.40513  3.72494  3.29354  2.67741  2.69355  4.24690  2.90347  2.73739  3.18146  2.89801  2.37887  2.77519  2.98518  4.58477  3.61503
          0.02665  4.03395  4.75630  0.61958  0.77255  0.48576  0.95510
    139   3.60616  4.82586  4.71046  4.37836  1.35887  4.39490  3.46410  3.33645  4.20217  2.69434  3.91514  4.08473  4.69246  4.14330  4.20692  3.74757  3.82067  3.23816  1.71633  1.69591    198 - -
          2.68618  4.42225  2.77519  2.73123  3.46354  2.40513  3.72494  3.29354  2.67741  2.69355  4.24690  2.90347  2.73739  3.18146  2.89801  2.37887  2.77519  2.98518  4.58477  3.61503
          0.02665  4.03395  4.75630  0.61958  0.77255  0.48576  0.95510
    140   2.66154  4.46918  4.27254  3.79054  3.30076  4.00033  4.52737  2.20977  3.62017  1.07124  3.16556  4.05007  4.41240  3.92196  3.83651  3.37638  3.24554  2.06274  5.18792  4.00656    199 - -
          2.68618  4.42225  2.77519  2.73123  3.46354  2.40513  3.72494  3.29354  2.67741  2.69355  4.24690  2.90347  2.73739  3.18146  2.89801  2.37887  2.77519  2.98518  4.58477  3.61503
          0.02665  4.03395  4.75630  0.61958  0.77255  0.48576  0.95510
    141   2.52508  4.33093  4.17362  3.68219  1.60427  3.82794  4.18983  2.36641  3.57855  2.06614  3.27393  3.87563  4.26338  3.80811  3.78490  3.18168  3.09701  2.02602  4.74699  3.35038    200 - -
          2.68618  4.42225  2.77519  2.73123  3.46354  2.40513  3.72494  3.29354  2.67741  2.69355  4.24690  2.90347  2.73739  3.18146  2.89801  2.37887  2.77519  2.98518  4.58477  3.61503
          0.02665  4.03395  4.75630  0.61958  0.77255  0.48576  0.95510
    142   3.11833  4.47691  4.70600  4.25142  3.48752  4.35790  4.95831  0.99560  4.09390  1.98477  3.33163  4.46797  4.71672  4.38843  4.28528  3.77334  3.40146  1.66109  5.47146  4.24440    201 - -
          2.68618  4.42225  2.77519  2.73123  3.46354  2.40513  3.72494  3.29354  2.67741  2.69355  4.24690  2.90347  2.73739  3.18146  2.89801  2.37887  2.77519  2.98518  4.58477  3.61503
          0.02665  4.03395  4.75630  0.61958  0.77255  0.48576  0.95510
    143   2.64371  4.74587  2.67115  2.53932  4.45004  2.42688  3.95471  3.99735  2.86871  3.59972  4.45399  1.28277  3.83529  3.16605  3.28849  2.70308  3.03510  3.52999  5.69945  4.35800    202 - -
          2.68618  4.42225  2.77519  2.73123  3.46354  2.40513  3.72494  3.29354  2.67741  2.69355  4.24690  2.90347  2.73739  3.18146  2.89801  2.37887  2.77519  2.98518  4.58477  3.61503
          0.02665  4.03395  4.75630  0.61958  0.77255  0.48576  0.95510
    144   3.02439  5.55727  1.06131  1.90913  4.85066  3.23941  3.83560  4.37302  2.89870  3.89751  4.78312  2.71932  3.88672  3.01646  3.50599  2.90313  3.32722  3.95582  6.03929  4.53946    203 - -
          2.68618  4.42225  2.77519  2.73123  3.46354  2.40513  3.72494  3.29354  2.67741  2.69355  4.24690  2.90347  2.73739  3.18146  2.89801  2.37887  2.77519  2.98518  4.58477  3.61503
          0.02665  4.03395  4.75630  0.61958  0.77255  0.48576  0.95510
    145   3.12595  5.08997  3.31227  2.90707  4.51347  3.59482  3.85822  3.95359  0.83681  3.48485  4.44029  3.32340  4.08598  3.04249  2.47507  3.15894  3.36855  3.65325  5.50378  4.34107    204 - -
          2.68618  4.42225  2.77519  2.73123  3.46354  2.40513  3.72494  3.29354  2.67741  2.69355  4.24690  2.90347  2.73739  3.18146  2.89801  2.37887  2.77519  2.98518  4.58477  3.61503
          0.02665  4.03395  4.75630  0.61958  0.77255  0.48576  0.95510
    146   1.77112  4.33306  3.43455  2.89828  3.60710  3.46094  3.87876  2.63069  2.83982  2.46623  3.54447  2.98009  3.91667  3.16982  3.20001  2.75090  2.69581  2.37993  5.05474  3.80999    205 - -
          2.68618  4.42225  2.77519  2.73123  3.46354  2.40513  3.72494  3.29354  2.67741  2.69355  4.24690  2.90347  2.73739  3.18146  2.89801  2.37887  2.77519  2.98518  4.58477  3.61503
          0.02665  4.03395  4.75630  0.61958  0.77255  0.48576  0.95510
    147   2.66463  4.87921  2.69954  2.39515  4.24855  2.97580  3.12128  3.72460  2.52346  3.30387  4.12969  1.73572  3.82401  2.88157  2.95951  2.68270  2.68395  3.35468  5.48917  4.12748    206 - -
          2.68618  4.42225  2.77519  2.73123  3.46354  2.40513  3.72494  3.29354  2.67741  2.69355  4.24690  2.90347  2.73739  3.18146  2.89801  2.37887  2.77519  2.98518  4.58477  3.61503
          0.02665  4.03395  4.75630  0.61958  0.77255  0.48576  0.95510
    148   2.18105  4.30538  3.17725  2.89875  4.33415  1.93447  4.08856  3.76326  3.02466  3.41714  4.23626  3.18792  1.86209  3.31974  3.39342  2.31172  2.76696  3.24031  5.64437  4.39279    207 - -
          2.68618  4.42225  2.77519  2.73123  3.46354  2.40513  3.72494  3.29354  2.67741  2.69355  4.24690  2.90347  2.73739  3.18146  2.89801  2.37887  2.77519  2.98518  4.58477  3.61503
          0.02665  4.03395  4.75630  0.61958  0.77255  0.48576  0.95510
    149   3.04797  5.08929  3.43177  2.84926  4.45083  3.64530  3.68041  3.89290  1.98918  3.35351  4.26375  3.24250  4.05568  2.55407  1.13734  3.06894  3.24354  3.59320  5.42012  4.22079    208 - -
          2.68618  4.42225  2.77519  2.73123  3.46354  2.40513  3.72494  3.29354  2.67741  2.69355  4.24690  2.90347  2.73739  3.18146  2.89801  2.37887  2.77519  2.98518  4.58477  3.61503
          0.02665  4.03395  4.75630  0.61958  0.77255  0.48576  0.95510
    150   2.33001  4.28900  4.35590  3.79473  3.37146  4.08498  4.45856  1.71657  3.69537  1.79380  3.04468  4.05205  4.41201  3.93373  3.91147  3.39721  3.11863  1.60906  5.11226  3.93299    209 - -
          2.68618  4.42225  2.77519  2.73123  3.46354  2.40513  3.72494  3.29354  2.67741  2.69355  4.24690  2.90347  2.73739  3.18146  2.89801  2.37887  2.77519  2.98518  4.58477  3.61503
          0.02665  4.03395  4.75630  0.61958  0.77255  0.48576  0.95510
    151   0.80392  4.27978  3.63302  3.43504  4.21942  3.09937  4.43710  3.36958  3.45562  3.24346  4.25986  3.54175  3.85416  3.78247  3.69307  2.62986  2.91857  2.99584  5.63035  4.44950    210 - -
          2.68618  4.42225  2.77519  2.73123  3.46354  2.40513  3.72494  3.29354  2.67741  2.69355  4.24690  2.90347  2.73739  3.18146  2.89801  2.37887  2.77519  2.98518  4.58477  3.61503
          0.02665  4.03395  4.75630  0.61958  0.77255  0.48576  0.95510
    152   2.39531  4.32159  4.35789  3.86120  3.61951  3.99906  4.63965  1.77935  3.75963  2.28636  3.47100  4.09120  4.43662  4.05338  4.00363  3.36982  3.15469  1.13612  5.39159  4.17702    211 - -
          2.68618  4.42225  2.77519  2.73123  3.46354  2.40513  3.72494  3.29354  2.67741  2.69355  4.24690  2.90347  2.73739  3.18146  2.89801  2.37887  2.77519  2.98518  4.58477  3.61503
          0.02665  4.03395  4.75630  0.61958  0.77255  0.48576  0.95510
    153   3.15554  4.47189  4.81655  4.31124  3.47164  4.48980  5.00031  1.05941  4.17203  1.87240  3.28530  4.54535  4.77710  4.42967  4.36138  3.87348  3.41516  1.57632  5.47374  4.27922    212 - -
          2.68618  4.42225  2.77519  2.73123  3.46354  2.40513  3.72494  3.29354  2.67741  2.69355  4.24690  2.90347  2.73739  3.18146  2.89801  2.37887  2.77519  2.98518  4.58477  3.61503
          0.02665  4.03395  4.75630  0.61958  0.77255  0.48576  0.95510
    154   2.78592  5.10829  1.33694  2.25376  4.59698  3.20747  3.83038  4.10676  2.82279  3.67805  4.52706  2.80317  3.83684  3.00963  3.36635  2.04421  3.11933  3.67153  5.83633  4.39233    213 - -
          2.68618  4.42225  2.77519  2.73123  3.46354  2.40513  3.72494  3.29354  2.67741  2.69355  4.24690  2.90347  2.73739  3.18146  2.89801  2.37887  2.77519  2.98518  4.58477  3.61503
          0.02665  4.03395  4.75630  0.61958  0.77255  0.48576  0.95510
    155   3.34052  4.75649  4.44813  4.09145  3.20425  4.18569  4.69673  2.41997  3.85762  0.69918  3.18168  4.35120  4.59504  4.18711  4.00615  3.77952  3.62841  2.49871  5.13928  3.89897    214 - -
          2.68618  4.42225  2.77519  2.73123  3.46354  2.40513  3.72494  3.29354  2.67741  2.69355  4.24690  2.90347  2.73739  3.18146  2.89801  2.37887  2.77519  2.98518  4.58477  3.61503
          0.02665  4.03395  4.75630  0.61958  0.77255  0.48576  0.95510
    156   2.65659  5.00383  3.13673  2.53898  4.33297  3.51488  3.36158  3.73430  1.76771  2.97348  4.07443  2.77630  3.89224  2.72773  1.93335  2.77404  2.97619  3.39466  5.39875  4.11899    215 - -
          2.68618  4.42225  2.77519  2.73123  3.46354  2.40513  3.72494  3.29354  2.67741  2.69355  4.24690  2.90347  2.73739  3.18146  2.89801  2.37887  2.77519  2.98518  4.58477  3.61503
          0.02665  4.03395  4.75630  0.61958  0.77255  0.48576  0.95510
    157   3.17047  5.31473  0.71141  2.44962  4.71518  3.33965  4.08350  4.34168  3.19976  3.92232  4.90666  3.01307  4.00412  3.32482  3.73584  3.11647  3.51343  3.96456  5.85167  4.56490    216 - -
          2.68618  4.42225  2.77519  2.73123  3.46354  2.40513  3.72494  3.29354  2.67741  2.69355  4.24690  2.90347  2.73739  3.18146  2.89801  2.37887  2.77519  2.98518  4.58477  3.61503
          0.02665  4.03395  4.75630  0.61958  0.77255  0.48576  0.95510
    158   3.47038  4.82566  4.46034  4.20796  0.78035  4.11726  3.95855  2.97699  4.11159  2.31097  3.68483  4.20446  4.57410  4.23565  4.19130  3.73031  3.77255  2.97912  4.16436  2.51303    217 - -
          2.68618  4.42225  2.77519  2.73123  3.46354  2.40513  3.72494  3.29354  2.67741  2.69355  4.24690  2.90347  2.73739  3.18146  2.89801  2.37887  2.77519  2.98518  4.58477  3.61503
          0.02665  4.03395  4.75630  0.61958  0.77255  0.48576  0.95510
    159   2.73392  4.96308  2.72546  1.52448  4.24957  3.38619  3.68812  3.58782  2.29473  3.22914  4.08454  2.91893  3.85898  2.84478  2.85393  2.74001  2.98200  2.80616  5.47626  4.13083    218 - -
          2.68618  4.42225  2.77519  2.73123  3.46354  2.40513  3.72494  3.29354  2.67741  2.69355  4.24690  2.90347  2.73739  3.18146  2.89801  2.37887  2.77519  2.98518  4.58477  3.61503
          0.02665  4.03395  4.75630  0.61958  0.77255  0.48576  0.95510
    160   2.50709  4.35151  3.57947  3.34252  4.11935  3.18456  4.34649  3.26649  3.28868  3.12418  4.16660  3.52355  3.90211  3.67603  3.53769  2.71046  0.92486  2.94385  5.54280  4.33687    219 - -
          2.68618  4.42225  2.77519  2.73123  3.46354  2.40513  3.72494  3.29354  2.67741  2.69355  4.24690  2.90347  2.73739  3.18146  2.89801  2.37887  2.77519  2.98518  4.58477  3.61503
          0.02665  4.03395  4.75630  0.61958  0.77255  0.48576  0.95510
    161   2.79232  4.86151  3.20749  2.70578  4.27282  3.48912  3.71994  3.52782  1.27084  3.18196  4.08822  3.13998  3.94649  2.88092  2.48037  2.84883  2.86605  3.00266  5.42334  4.16960    220 - -
          2.68618  4.42225  2.77519  2.73123  3.46354  2.40513  3.72494  3.29354  2.67741  2.69355  4.24690  2.90347  2.73739  3.18146  2.89801  2.37887  2.77519  2.98518  4.58477  3.61503
          0.02665  4.03395  4.75630  0.61958  0.77255  0.48576  0.95510
    162   2.85016  5.21672  2.09897  2.27361  4.49309  3.31345  3.74195  4.01680  2.58738  3.54567  4.39704  2.82874  3.86613  1.47086  3.05352  2.79910  3.12187  3.63696  5.68627  4.27354    221 - -
          2.68618  4.42225  2.77519  2.73123  3.46354  2.40513  3.72494  3.29354  2.67741  2.69355  4.24690  2.90347  2.73739  3.18146  2.89801  2.37887  2.77519  2.98518  4.58477  3.61503
          0.02665  4.03395  4.75630  0.61958  0.77255  0.48576  0.95510
    163   3.15826  4.53592  4.55928  4.18347  3.48752  4.23630  4.88409  0.89773  4.01471  2.04361  3.40091  4.40654  4.65458  4.34813  4.19317  3.74964  3.45563  1.86366  5.40976  4.16012    222 - -
          2.68618  4.42225  2.77519  2.73123  3.46354  2.40513  3.72494  3.29354  2.67741  2.69355  4.24690  2.90347  2.73739  3.18146  2.89801  2.37887  2.77519  2.98518  4.58477  3.61503
          0.02665  4.03395  4.75630  0.61958  0.77255  0.48576  0.95510
    164   3.03841  4.42154  4.63267  4.16713  3.58503  4.26364  4.91258  1.70276  4.03016  2.13491  3.43014  4.38092  4.65634  4.33647  4.24429  3.66848  3.33000  0.95105  5.51129  4.27081    223 - -
          2.68618  4.42225  2.77519  2.73123  3.46354  2.40513  3.72494  3.29354  2.67741  2.69355  4.24690  2.90347  2.73739  3.18146  2.89801  2.37887  2.77519  2.98518  4.58477  3.61503
          0.02665  4.03395  4.75630  0.61958  0.77255  0.48576  0.95510
    165   2.57251  4.67669  3.15307  2.62109  3.95167  3.46923  3.69782  3.25192  1.78745  2.94046  3.81288  3.08780  3.88569  2.76892  2.73778  2.74512  2.76932  2.32314  5.23860  3.96585    224 - -
          2.68618  4.42225  2.77519  2.73123  3.46354  2.40513  3.72494  3.29354  2.67741  2.69355  4.24690  2.90347  2.73739  3.18146  2.89801  2.37887  2.77519  2.98518  4.58477  3.61503
          0.02665  4.03395  4.75630  0.61958  0.77255  0.48576  0.95510
    166   2.61486  4.65473  2.83178  2.53960  3.89214  3.40710  3.73051  2.72390  2.58481  2.93409  3.81248  1.90207  3.85734  2.92830  3.01482  2.69900  2.87399  2.74915  5.24726  3.92396    225 - -
          2.68618  4.42225  2.77519  2.73123  3.46354  2.40513  3.72494  3.29354  2.67741  2.69355  4.24690  2.90347  2.73739  3.18146  2.89801  2.37887  2.77519  2.98518  4.58477  3.61503
          0.02665  4.03395  4.75630  0.61958  0.77255  0.48576  0.95510
    167   2.97927  4.70682  3.60436  3.46870  4.44555  3.38532  4.53067  4.03527  3.54036  3.64347  4.70199  3.75787  0.57551  3.92419  3.76534  3.15241  3.43407  3.66176  5.58515  4.56927    226 - -
          2.68618  4.42225  2.77519  2.73123  3.46354  2.40513  3.72494  3.29354  2.67741  2.69355  4.24690  2.90347  2.73739  3.18146  2.89801  2.37887  2.77519  2.98518  4.58477  3.61503
          0.02665  4.03395  4.75630  0.61958  0.77255  0.48576  0.95510
    168   2.70494  4.27114  3.82829  3.27344  3.37486  3.76770  4.07925  1.95246  3.17894  1.91044  3.32253  2.77541  4.14006  3.48000  3.46898  3.05163  2.94635  1.91940  4.95825  3.73299    227 - -
          2.68618  4.42225  2.77519  2.73123  3.46354  2.40513  3.72494  3.29354  2.67741  2.69355  4.24690  2.90347  2.73739  3.18146  2.89801  2.37887  2.77519  2.98518  4.58477  3.61503
          0.02665  4.03395  4.75630  0.61958  0.77255  0.48576  0.95510
    169   2.63990  4.12417  4.03867  3.45990  2.43630  3.74317  4.04943  2.38068  3.34933  1.92022  2.75379  3.69980  4.10495  3.57952  3.55356  2.88559  2.60298  2.02691  4.74215  3.54457    228 - -
          2.68618  4.42225  2.77519  2.73123  3.46354  2.40513  3.72494  3.29354  2.67741  2.69355  4.24690  2.90347  2.73739  3.18146  2.89801  2.37887  2.77519  2.98518  4.58477  3.61503
          0.02665  4.03395  4.75630  0.61958  0.77255  0.48576  0.95510
    170   2.66655  4.79976  3.11038  2.52821  4.04495  3.47773  3.62519  3.23538  1.89721  2.76585  3.87081  3.01964  3.85949  2.26847  2.57367  2.71083  2.88640  2.91809  5.27227  3.97858    229 - -
          2.68618  4.42225  2.77519  2.73123  3.46354  2.40513  3.72494  3.29354  2.67741  2.69355  4.24690  2.90347  2.73739  3.18146  2.89801  2.37887  2.77519  2.98518  4.58477  3.61503
          0.02665  4.03395  4.75630  0.61958  0.77255  0.48576  0.95510
    171   2.36419  4.36056  3.15529  2.83450  4.23300  3.07995  4.00745  3.64834  2.90045  3.31508  4.14629  2.79264  3.74894  3.23143  3.27076  1.41819  2.15053  3.18455  5.54865  4.27952    230 - -
          2.68618  4.42225  2.77519  2.73123  3.46354  2.40513  3.72494  3.29354  2.67741  2.69355  4.24690  2.90347  2.73739  3.18146  2.89801  2.37887  2.77519  2.98518  4.58477  3.61503
          0.02665  4.03395  4.75630  0.61958  0.77255  0.48576  0.95510
    172   2.45359  4.88993  2.42387  1.97922  4.15514  3.37352  3.61843  3.02364  2.42152  3.16200  3.96826  2.76542  3.79494  2.75917  2.89872  2.62221  2.85134  3.04337  5.38869  4.02956    231 - -
          2.68618  4.42225  2.77519  2.73123  3.46354  2.40513  3.72494  3.29354  2.67741  2.69355  4.24690  2.90347  2.73739  3.18146  2.89801  2.37887  2.77519  2.98518  4.58477  3.61503
          0.02665  4.03395  4.75630  0.61958  0.77255  0.48576  0.95510
    173   3.18645  4.97050  3.29726  3.07611  3.40879  3.59347  0.84298  3.91439  2.91526  3.38683  4.44455  3.47782  4.15625  3.44522  3.16990  3.25647  3.49644  3.64657  4.87111  3.35566    232 - -
          2.68618  4.42225  2.77519  2.73123  3.46354  2.40513  3.72494  3.29354  2.67741  2.69355  4.24690  2.90347  2.73739  3.18146  2.89801  2.37887  2.77519  2.98518  4.58477  3.61503
          0.05598  4.03395  3.30401  0.61958  0.77255  0.48576  0.95510
    174   2.83791  4.59850  3.53877  3.45590  4.59261  0.55057  4.56656  4.22601  3.65515  3.86303  4.84100  3.70329  3.99382  3.96893  3.87515  3.01390  3.32951  3.72869  5.65111  4.69954    233 - -
          2.68618  4.42225  2.77519  2.73123  3.46354  2.40513  3.72494  3.29354  2.67741  2.69355  4.24690  2.90347  2.73739  3.18146  2.89801  2.37887  2.77519  2.98518  4.58477  3.61503
          0.02744  4.00541  4.72776  0.61958  0.77255  0.46760  0.98485
    175   2.10870  4.22561  3.24842  3.08938  4.43351  1.14664  4.27286  3.85529  3.27410  3.56127  4.39612  3.27808  3.71688  3.54992  3.58232  2.26671  2.77326  3.27278  5.76761  4.54018    234 - -
          2.68618  4.42225  2.77519  2.73123  3.46354  2.40513  3.72494  3.29354  2.67741  2.69355  4.24690  2.90347  2.73739  3.18146  2.89801  2.37887  2.77519  2.98518  4.58477  3.61503
          0.02665  4.03395  4.75630  0.61958  0.77255  0.48576  0.95510
    176   1.30743  2.66069  3.88273  3.45816  3.94132  3.02880  4.27469  3.19328  3.37364  3.01467  3.89494  3.48240  3.75003  3.63984  3.62113  2.32165  2.34890  2.80406  5.37739  4.19601    235 - -
          2.68618  4.42225  2.77519  2.73123  3.46354  2.40513  3.72494  3.29354  2.67741  2.69355  4.24690  2.90347  2.73739  3.18146  2.89801  2.37887  2.77519  2.98518  4.58477  3.61503
          0.02665  4.03395  4.75630  0.61958  0.77255  0.48576  0.95510
    177   3.47038  4.82566  4.46034  4.20796  0.78035  4.11726  3.95855  2.97699  4.11159  2.31097  3.68483  4.20446  4.57410  4.23565  4.19130  3.73031  3.77255  2.97912  4.16436  2.51303    236 - -
          2.68618  4.42225  2.77519  2.73123  3.46354  2.40513  3.72494  3.29354  2.67741  2.69355  4.24690  2.90347  2.73739  3.18146  2.89801  2.37887  2.77519  2.98518  4.58477  3.61503
          0.02665  4.03395  4.75630  0.61958  0.77255  0.48576  0.95510
    178   2.52927  4.20053  4.04938  3.51015  2.59354  3.74249  4.19835  2.23997  3.41696  2.24572  3.31071  3.75576  4.16501  3.67419  3.65421  3.06610  2.51544  1.54003  4.95543  3.73517    237 - -
          2.68618  4.42225  2.77519  2.73123  3.46354  2.40513  3.72494  3.29354  2.67741  2.69355  4.24690  2.90347  2.73739  3.18146  2.89801  2.37887  2.77519  2.98518  4.58477  3.61503
          0.02665  4.03395  4.75630  0.61958  0.77255  0.48576  0.95510
    179   2.31635  4.22826  3.43946  3.16331  4.16438  3.04062  4.20935  3.44112  3.14803  3.24561  4.14430  3.34545  3.76792  3.49888  3.43462  2.23446  1.17001  3.01499  5.55632  4.31850    238 - -
          2.68618  4.42225  2.77519  2.73123  3.46354  2.40513  3.72494  3.29354  2.67741  2.69355  4.24690  2.90347  2.73739  3.18146  2.89801  2.37887  2.77519  2.98518  4.58477  3.61503
          0.02665  4.03395  4.75630  0.61958  0.77255  0.48576  0.95510
    180   2.69297  4.65684  3.00813  2.80341  4.18270  3.27271  4.01842  3.71693  2.83659  3.30585  4.26173  3.20996  1.16960  2.92231  3.15659  2.79990  3.07593  3.35788  5.49076  4.20844    239 - -
          2.68618  4.42225  2.77519  2.73123  3.46354  2.40513  3.72494  3.29354  2.67741  2.69355  4.24690  2.90347  2.73739  3.18146  2.89801  2.37887  2.77519  2.98518  4.58477  3.61503
          0.02665  4.03395  4.75630  0.61958  0.77255  0.48576  0.95510
    181   2.86496  4.86204  2.80994  2.71317  4.25172  3.29841  4.06274  3.99989  2.98166  3.62914  4.58554  0.90100  3.95944  3.33809  3.33983  2.92744  3.25357  3.60561  5.53926  4.19025    240 - -
          2.68618  4.42225  2.77519  2.73123  3.46354  2.40513  3.72494  3.29354  2.67741  2.69355  4.24690  2.90347  2.73739  3.18146  2.89801  2.37887  2.77519  2.98518  4.58477  3.61503
          0.02665  4.03395  4.75630  0.61958  0.77255  0.48576  0.95510
    182   2.29345  4.22355  3.42183  3.11145  4.19006  3.02473  4.17186  3.52393  3.11416  3.27611  4.14205  3.31025  3.74457  3.44504  3.42370  1.82609  1.38133  3.06766  5.55881  4.32555    241 - -
          2.68618  4.42225  2.77519  2.73123  3.46354  2.40513  3.72494  3.29354  2.67741  2.69355  4.24690  2.90347  2.73739  3.18146  2.89801  2.37887  2.77519  2.98518  4.58477  3.61503
          0.02665  4.03395  4.75630  0.61958  0.77255  0.48576  0.95510
    183   2.96284  5.47563  1.93825  1.13920  4.77135  3.25699  3.79417  4.27666  2.78839  3.79834  4.65799  2.73474  3.87222  2.96318  3.35814  2.85800  3.25080  3.86488  5.94611  4.46992    242 - -
          2.68618  4.42225  2.77519  2.73123  3.46354  2.40513  3.72494  3.29354  2.67741  2.69355  4.24690  2.90347  2.73739  3.18146  2.89801  2.37887  2.77519  2.98518  4.58477  3.61503
          0.02665  4.03395  4.75630  0.61958  0.77255  0.48576  0.95510
    184   3.54263  4.88386  4.37142  3.98639  1.97569  4.27874  3.10510  3.48214  3.76601  2.85752  4.04032  3.91699  4.60239  3.91469  3.89692  3.62367  3.75961  3.34482  3.17328  0.89460    243 - -
          2.68618  4.42225  2.77519  2.73123  3.46354  2.40513  3.72494  3.29354  2.67741  2.69355  4.24690  2.90347  2.73739  3.18146  2.89801  2.37887  2.77519  2.98518  4.58477  3.61503
          0.02665  4.03395  4.75630  0.61958  0.77255  0.48576  0.95510
    185   3.12568  4.42624  4.84503  4.33193  3.55177  4.50328  5.02961  1.36815  4.22094  1.97346  3.35384  4.55856  4.78614  4.47257  4.41544  3.87982  3.38244  1.14095  5.52350  4.32791    244 - -
          2.68618  4.42225  2.77519  2.73123  3.46354  2.40513  3.72494  3.29354  2.67741  2.69355  4.24690  2.90347  2.73739  3.18146  2.89801  2.37887  2.77519  2.98518  4.58477  3.61503
          0.02665  4.03395  4.75630  0.61958  0.77255  0.48576  0.95510
    186   2.79155  4.37009  4.62150  4.06372  3.33868  4.29018  4.67863  1.56263  3.95454  1.51919  2.97363  4.29755  4.57383  4.15759  4.13241  3.62031  3.25482  1.61911  5.20761  4.06032    245 - -
          2.68618  4.42225  2.77519  2.73123  3.46354  2.40513  3.72494  3.29354  2.67741  2.69355  4.24690  2.90347  2.73739  3.18146  2.89801  2.37887  2.77519  2.98518  4.58477  3.61503
          0.02665  4.03395  4.75630  0.61958  0.77255  0.48576  0.95510
    187   2.65838  4.80643  2.90274  1.71185  3.92884  3.42607  3.64964  3.18633  2.44780  3.02582  3.88136  2.96454  3.84542  2.71232  2.87380  2.69598  2.89223  3.12148  5.24293  3.14436    246 - -
          2.68618  4.42225  2.77519  2.73123  3.46354  2.40513  3.72494  3.29354  2.67741  2.69355  4.24690  2.90347  2.73739  3.18146  2.89801  2.37887  2.77519  2.98518  4.58477  3.61503
          0.02665  4.03395  4.75630  0.61958  0.77255  0.48576  0.95510
    188   1.35020  4.19890  3.51629  3.10197  3.98838  2.63350  4.10188  3.28087  3.08667  3.05002  3.92014  3.32290  3.37541  3.38820  3.41477  2.49812  2.73436  2.41244  5.38569  4.16517    247 - -
          2.68618  4.42225  2.77519  2.73123  3.46354  2.40513  3.72494  3.29354  2.67741  2.69355  4.24690  2.90347  2.73739  3.18146  2.89801  2.37887  2.77519  2.98518  4.58477  3.61503
          0.02665  4.03395  4.75630  0.61958  0.77255  0.48576  0.95510
    189   2.16343  2.85106  2.98986  2.83207  3.87654  2.99838  3.89146  3.26000  2.82367  2.94293  3.79337  3.18977  3.78110  3.13593  3.21185  1.96889  2.42104  2.91405  5.24785  3.99470    248 - -
          2.68618  4.42225  2.77519  2.73123  3.46354  2.40513  3.72494  3.29354  2.67741  2.69355  4.24690  2.90347  2.73739  3.18146  2.89801  2.37887  2.77519  2.98518  4.58477  3.61503
          0.02665  4.03395  4.75630  0.61958  0.77255  0.48576  0.95510
    190   3.01839  5.00315  3.01901  2.77915  4.19258  3.47858  3.93789  3.85091  2.58938  3.33689  4.36298  3.23926  4.03613  0.97204  2.86918  3.06061  3.31655  3.57136  5.43716  4.14276    249 - -
          2.68618  4.42225  2.77519  2.73123  3.46354  2.40513  3.72494  3.29354  2.67741  2.69355  4.24690  2.90347  2.73739  3.18146  2.89801  2.37887  2.77519  2.98518  4.58477  3.61503
          0.02665  4.03395  4.75630  0.61958  0.77255  0.48576  0.95510
    191   3.48789  4.91118  4.08016  3.84227  2.31663  4.02101  3.70539  3.47542  3.69529  2.88700  4.13415  3.92753  4.49224  3.96211  3.84480  3.60749  3.77601  3.35394  3.96573  0.73437    250 - -
          2.68618  4.42225  2.77519  2.73123  3.46354  2.40513  3.72494  3.29354  2.67741  2.69355  4.24690  2.90347  2.73739  3.18146  2.89801  2.37887  2.77519  2.98518  4.58477  3.61503
          0.02665  4.03395  4.75630  0.61958  0.77255  0.48576  0.95510
    192   1.46755  4.34383  3.18583  2.82647  4.19840  2.88473  3.98871  3.61638  2.90147  3.26777  4.09157  2.90476  2.62618  3.20934  3.28941  2.28942  2.76290  3.15832  5.51662  4.25502    251 - -
          2.68618  4.42225  2.77519  2.73123  3.46354  2.40513  3.72494  3.29354  2.67741  2.69355  4.24690  2.90347  2.73739  3.18146  2.89801  2.37887  2.77519  2.98518  4.58477  3.61503
          0.02665  4.03395  4.75630  0.61958  0.77255  0.48576  0.95510
    193   1.41303  4.18790  3.66633  3.24720  3.96905  3.13449  4.20079  3.00106  3.19174  2.94780  3.88774  3.42301  3.81360  3.50259  3.49457  2.54999  1.99980  2.43116  5.42311  4.21132    252 - -
          2.68618  4.42225  2.77519  2.73123  3.46354  2.40513  3.72494  3.29354  2.67741  2.69355  4.24690  2.90347  2.73739  3.18146  2.89801  2.37887  2.77519  2.98518  4.58477  3.61503
          0.02665  4.03395  4.75630  0.61958  0.77255  0.48576  0.95510
    194   2.97927  4.70682  3.60436  3.46870  4.44555  3.38532  4.53067  4.03527  3.54036  3.64347  4.70199  3.75787  0.57551  3.92419  3.76534  3.15241  3.43407  3.66176  5.58515  4.56927    253 - -
          2.68618  4.42225  2.77519  2.73123  3.46354  2.40513  3.72494  3.29354  2.67741  2.69355  4.24690  2.90347  2.73739  3.18146  2.89801  2.37887  2.77519  2.98518  4.58477  3.61503
          0.02665  4.03395  4.75630  0.61958  0.77255  0.48576  0.95510
    195   3.10287  4.47808  4.51259  3.99279  2.18157  4.16161  3.95786  2.58725  3.83313  1.25060  3.16862  4.06863  4.45780  3.95315  3.94378  3.48260  3.32629  2.59580  2.72564  2.69576    254 - -
          2.68618  4.42225  2.77519  2.73123  3.46354  2.40513  3.72494  3.29354  2.67741  2.69355  4.24690  2.90347  2.73739  3.18146  2.89801  2.37887  2.77519  2.98518  4.58477  3.61503
          0.02665  4.03395  4.75630  0.61958  0.77255  0.48576  0.95510
    196   2.90645  5.43730  1.48883  1.84738  4.75829  2.28390  3.76563  4.26673  2.75812  3.77086  4.60609  2.71649  3.84791  2.92655  3.34244  2.80774  3.19313  3.83887  5.93546  4.44793    255 - -
          2.68618  4.42225  2.77519  2.73123  3.46354  2.40513  3.72494  3.29354  2.67741  2.69355  4.24690  2.90347  2.73739  3.18146  2.89801  2.37887  2.77519  2.98518  4.58477  3.61503
          0.02665  4.03395  4.75630  0.61958  0.77255  0.48576  0.95510
    197   2.59452  4.81152  2.75330  2.39840  4.09447  2.64985  3.63988  3.53092  2.44961  3.12476  3.93731  2.29717  2.95947  2.79232  2.91354  2.62136  2.84310  3.19012  4.45318  4.00309    256 - -
          2.68620  4.42227  2.77522  2.73118  3.46356  2.40508  3.72497  3.29356  2.67734  2.69357  4.24692  2.90349  2.73742  3.18134  2.89803  2.37889  2.77522  2.98521  4.58479  3.61505
          0.22417  1.78974  3.38674  0.29393  1.36778  0.48576  0.95510
    198   2.54674  4.98879  2.87192  2.18520  4.29387  3.39651  3.58191  3.73006  2.02521  3.26320  4.05262  2.39537  3.80124  2.61139  2.54911  2.63582  2.87420  3.10499  5.43442  4.08253    258 - -
          2.68618  4.42225  2.77519  2.73123  3.46354  2.40513  3.72494  3.29354  2.67741  2.69355  4.24690  2.90347  2.73739  3.18146  2.89801  2.37887  2.77519  2.98518  4.58477  3.61503
          0.02735  4.00841  4.73075  0.61958  0.77255  0.46942  0.98181
    199   2.94631  4.43052  4.05772  3.54811  2.04132  2.67220  3.63395  2.93292  3.44557  2.54332  3.55558  3.70064  4.26146  3.63342  3.65516  3.19965  3.17585  2.75107  3.24796  1.63228    259 - -
          2.68618  4.42225  2.77519  2.73123  3.46354  2.40513  3.72494  3.29354  2.67741  2.69355  4.24690  2.90347  2.73739  3.18146  2.89801  2.37887  2.77519  2.98518  4.58477  3.61503
          0.06864  4.03395  3.02340  0.61958  0.77255  0.48576  0.95510
    200   2.14713  4.52560  3.11431  2.60079  3.73656  2.94141  2.66913  3.15664  2.57071  2.82190  3.68219  3.06729  3.83454  2.92497  2.97809  2.66693  2.81017  2.68882  5.10241  3.58770    260 - -
          2.68618  4.42225  2.77519  2.73123  3.46354  2.40513  3.72494  3.29354  2.67741  2.69355  4.24690  2.90347  2.73739  3.18146  2.89801  2.37887  2.77519  2.98518  4.58477  3.61503
          0.02778  3.99309  4.71544  0.61958  0.77255  0.46032  0.99717
    201   2.74201  4.58379  3.28703  2.91340  3.27653  3.47937  3.83101  3.25882  2.87026  2.87201  3.85410  3.30341  1.60751  3.24647  3.20223  2.87968  3.04388  3.01049  4.79577  2.38101    261 - -
          2.68618  4.42225  2.77519  2.73123  3.46354  2.40513  3.72494  3.29354  2.67741  2.69355  4.24690  2.90347  2.73739  3.18146  2.89801  2.37887  2.77519  2.98518  4.58477  3.61503
          0.02665  4.03395  4.75630  0.61958  0.77255  0.48576  0.95510
    202   2.76473  4.29728  3.95168  3.37494  3.29562  3.84592  4.12166  1.78844  2.70512  1.76289  2.90038  3.69936  4.19058  3.53156  3.46598  3.12996  2.99573  2.20846  4.93829  3.74813    262 - -
          2.68618  4.42225  2.77519  2.73123  3.46354  2.40513  3.72494  3.29354  2.67741  2.69355  4.24690  2.90347  2.73739  3.18146  2.89801  2.37887  2.77519  2.98518  4.58477  3.61503
          0.02665  4.03395  4.75630  0.61958  0.77255  0.48576  0.95510
    203   2.68923  5.06024  2.46771  1.68654  4.39414  3.30985  3.66236  3.84908  2.49966  3.39468  4.19377  2.82052  2.83878  2.80167  2.99906  2.46215  2.73393  3.46063  5.58434  4.18688    263 - -
          2.68618  4.42225  2.77519  2.73123  3.46354  2.40513  3.72494  3.29354  2.67741  2.69355  4.24690  2.90347  2.73739  3.18146  2.89801  2.37887  2.77519  2.98518  4.58477  3.61503
          0.02665  4.03395  4.75630  0.61958  0.77255  0.48576  0.95510
    204   2.82438  5.32781  2.15118  1.52113  4.62781  2.50845  3.70277  4.11846  2.60512  3.62337  4.43307  2.74557  3.82821  2.56555  3.14397  2.74648  3.08860  3.70475  5.78888  4.33574    264 - -
          2.68629  4.42245  2.77530  2.73095  3.46374  2.40533  3.72515  3.29374  2.67716  2.69359  4.24710  2.90347  2.73750  3.18151  2.89821  2.37900  2.77495  2.98467  4.58435  3.61459
          0.14614  2.06068  4.75630  1.96040  0.15176  0.48576  0.95510
    205   3.65216  4.89398  4.61359  4.30052  1.42652  4.39337  3.47926  3.34806  4.14881  2.67909  3.94640  4.07069  4.70482  4.12600  4.19050  3.76356  3.87508  3.27174  3.62130  1.03611    280 - -
          2.68618  4.42225  2.77519  2.73123  3.46354  2.40513  3.72494  3.29354  2.67741  2.69355  4.24690  2.90347  2.73739  3.18146  2.89801  2.37887  2.77519  2.98518  4.58477  3.61503
          0.02665  4.03395  4.75630  0.61958  0.77255  0.48576  0.95510
    206   2.64628  4.88612  2.97068  2.22720  4.14873  3.42901  3.60359  3.57602  1.80238  3.14680  3.95771  2.60055  3.82413  2.74443  2.70463  2.66149  2.87166  3.10041  4.18280  4.01564    281 - -
          2.68618  4.42225  2.77519  2.73123  3.46354  2.40513  3.72494  3.29354  2.67741  2.69355  4.24690  2.90347  2.73739  3.18146  2.89801  2.37887  2.77519  2.98518  4.58477  3.61503
          0.02665  4.03395  4.75630  0.61958  0.77255  0.48576  0.95510
    207   2.67981  5.33005  2.18437  1.45112  4.62820  3.28457  3.69512  4.11609  2.43674  3.61848  4.42541  2.41616  3.82762  2.83786  3.11428  2.74336  3.08250  3.70218  5.78092  4.33029    282 - -
          2.68618  4.42225  2.77519  2.73123  3.46354  2.40513  3.72494  3.29354  2.67741  2.69355  4.24690  2.90347  2.73739  3.18146  2.89801  2.37887  2.77519  2.98518  4.58477  3.61503
          0.02665  4.03395  4.75630  0.61958  0.77255  0.48576  0.95510
    208   2.51133  4.57715  3.14353  2.59409  3.78405  3.45442  3.68560  3.16240  2.01273  2.82956  3.68748  3.06994  3.85401  2.89265  2.90051  2.60265  2.57946  2.69665  5.12594  2.99642    283 - -
          2.68618  4.42225  2.77519  2.73123  3.46354  2.40513  3.72494  3.29354  2.67741  2.69355  4.24690  2.90347  2.73739  3.18146  2.89801  2.37887  2.77519  2.98518  4.58477  3.61503
          0.02665  4.03395  4.75630  0.61958  0.77255  0.48576  0.95510
    209   3.19905  4.59179  4.35319  3.88696  1.86062  4.13814  3.65889  2.90920  3.75207  2.34280  2.99843  3.92229  4.46287  3.87509  3.89686  3.45681  3.42508  2.82420  3.91212  1.27771    284 - -
          2.68618  4.42225  2.77519  2.73123  3.46354  2.40513  3.72494  3.29354  2.67741  2.69355  4.24690  2.90347  2.73739  3.18146  2.89801  2.37887  2.77519  2.98518  4.58477  3.61503
          0.02665  4.03395  4.75630  0.61958  0.77255  0.48576  0.95510
    210   3.19530  5.01783  3.70318  3.18394  4.41370  3.64878  3.95278  3.96890  2.31827  3.45560  4.45392  3.53011  4.14563  3.16714  0.75767  3.27313  3.45162  3.68646  5.43256  4.30850    285 - -
          2.68618  4.42225  2.77519  2.73123  3.46354  2.40513  3.72494  3.29354  2.67741  2.69355  4.24690  2.90347  2.73739  3.18146  2.89801  2.37887  2.77519  2.98518  4.58477  3.61503
          0.02665  4.03395  4.75630  0.61958  0.77255  0.48576  0.95510
    211   2.87773  4.63438  3.58435  3.50566  4.63974  0.51837  4.61354  4.28110  3.70873  3.91419  4.89315  3.74904  4.03055  4.02033  3.92460  3.05471  3.37155  3.77826  5.68965  4.74799    286 - -
          2.68618  4.42225  2.77519  2.73123  3.46354  2.40513  3.72494  3.29354  2.67741  2.69355  4.24690  2.90347  2.73739  3.18146  2.89801  2.37887  2.77519  2.98518  4.58477  3.61503
          0.02665  4.03395  4.75630  0.61958  0.77255  0.48576  0.95510
    212   1.73247  4.26340  3.45172  2.97391  3.87471  2.25769  3.98682  3.14232  2.93972  2.74076  3.79943  3.27566  3.79748  3.25676  3.29473  2.55912  2.43859  2.57440  5.27513  4.03866    287 - -
          2.68618  4.42225  2.77519  2.73123  3.46354  2.40513  3.72494  3.29354  2.67741  2.69355  4.24690  2.90347  2.73739  3.18146  2.89801  2.37887  2.77519  2.98518  4.58477  3.61503
          0.02665  4.03395  4.75630  0.61958  0.77255  0.48576  0.95510
    213   2.66338  4.21580  4.29072  3.71528  3.22749  3.96148  4.28736  1.94363  3.59941  1.76266  2.86990  3.94202  4.29256  3.81540  3.78400  3.26312  3.02492  1.61052  4.91087  3.36926    288 - -
          2.68618  4.42225  2.77519  2.73123  3.46354  2.40513  3.72494  3.29354  2.67741  2.69355  4.24690  2.90347  2.73739  3.18146  2.89801  2.37887  2.77519  2.98518  4.58477  3.61503
          0.02665  4.03395  4.75630  0.61958  0.77255  0.48576  0.95510
    214   2.50709  4.35151  3.57947  3.34252  4.11935  3.18456  4.34649  3.26649  3.28868  3.12418  4.16660  3.52355  3.90211  3.67603  3.53769  2.71046  0.92486  2.94385  5.54280  4.33687    289 - -
          2.68618  4.42225  2.77519  2.73123  3.46354  2.40513  3.72494  3.29354  2.67741  2.69355  4.24690  2.90347  2.73739  3.18146  2.89801  2.37887  2.77519  2.98518  4.58477  3.61503
          0.02665  4.03395  4.75630  0.61958  0.77255  0.48576  0.95510
    215   2.86385  4.29552  4.27052  3.72049  1.75707  3.94470  3.96251  2.50848  3.59336  2.02302  2.80062  3.87591  4.27840  3.76678  3.75198  3.24676  3.09321  2.17019  4.39012  2.45030    290 - -
          2.68618  4.42225  2.77519  2.73123  3.46354  2.40513  3.72494  3.29354  2.67741  2.69355  4.24690  2.90347  2.73739  3.18146  2.89801  2.37887  2.77519  2.98518  4.58477  3.61503
          0.02665  4.03395  4.75630  0.61958  0.77255  0.48576  0.95510
    216   3.16525  4.61376  4.27784  3.80028  2.53475  4.05439  3.86891  2.80314  3.50167  1.74183  3.44071  3.93705  4.42093  3.81594  3.66635  3.44802  3.40859  2.76694  1.53051  2.61953    291 - -
          2.68618  4.42225  2.77519  2.73123  3.46354  2.40513  3.72494  3.29354  2.67741  2.69355  4.24690  2.90347  2.73739  3.18146  2.89801  2.37887  2.77519  2.98518  4.58477  3.61503
          0.02665  4.03395  4.75630  0.61958  0.77255  0.48576  0.95510
    217   2.43911  4.87342  3.11671  2.56520  4.14461  3.49394  3.63418  3.55478  1.53587  3.13245  3.97507  3.04356  3.89187  2.79026  2.44591  2.76970  2.95552  3.24313  5.32051  3.49871    292 - -
          2.68618  4.42225  2.77519  2.73123  3.46354  2.40513  3.72494  3.29354  2.67741  2.69355  4.24690  2.90347  2.73739  3.18146  2.89801  2.37887  2.77519  2.98518  4.58477  3.61503
          0.02665  4.03395  4.75630  0.61958  0.77255  0.48576  0.95510
    218   3.47038  4.82566  4.46034  4.20796  0.78035  4.11726  3.95855  2.97699  4.11159  2.31097  3.68483  4.20446  4.57410  4.23565  4.19130  3.73031  3.77255  2.97912  4.16436  2.51303    293 - -
          2.68618  4.42225  2.77519  2.73123  3.46354  2.40513  3.72494  3.29354  2.67741  2.69355  4.24690  2.90347  2.73739  3.18146  2.89801  2.37887  2.77519  2.98518  4.58477  3.61503
          0.02665  4.03395  4.75630  0.61958  0.77255  0.48576  0.95510
    219   2.95386  5.44056  1.17062  2.14900  4.75884  3.22745  3.82226  4.33031  2.86623  3.85224  4.71995  2.16860  3.86912  3.00242  3.45855  2.85490  3.26461  3.89759  5.97331  4.47018    294 - -
          2.68618  4.42225  2.77519  2.73123  3.46354  2.40513  3.72494  3.29354  2.67741  2.69355  4.24690  2.90347  2.73739  3.18146  2.89801  2.37887  2.77519  2.98518  4.58477  3.61503
          0.02665  4.03395  4.75630  0.61958  0.77255  0.48576  0.95510
    220   2.65019  4.85352  2.87138  2.45296  4.07358  3.43403  3.41242  3.53364  2.32374  3.11377  3.93394  2.96200  3.23168  2.76673  1.90409  2.67435  2.87736  3.20717  5.30326  3.44672    295 - -
          2.68618  4.42225  2.77519  2.73123  3.46354  2.40513  3.72494  3.29354  2.67741  2.69355  4.24690  2.90347  2.73739  3.18146  2.89801  2.37887  2.77519  2.98518  4.58477  3.61503
          0.02665  4.03395  4.75630  0.61958  0.77255  0.48576  0.95510
    221   2.49156  5.10707  2.57817  1.95802  4.41964  3.34446  3.59843  3.88743  2.03496  3.39577  4.16787  2.64883  3.53714  2.56902  2.85465  2.52884  2.89775  3.48238  5.55361  4.15250    296 - -
          2.68618  4.42225  2.77519  2.73123  3.46354  2.40513  3.72494  3.29354  2.67741  2.69355  4.24690  2.90347  2.73739  3.18146  2.89801  2.37887  2.77519  2.98518  4.58477  3.61503
          0.02665  4.03395  4.75630  0.61958  0.77255  0.48576  0.95510
    222   2.57090  4.88991  2.98041  2.30934  4.16878  3.42645  3.59698  3.12175  1.95892  3.15361  3.95935  2.68045  3.81748  2.73310  2.42429  2.64959  2.69745  3.24484  5.35529  4.02627    297 - -
          2.68618  4.42225  2.77519  2.73123  3.46354  2.40513  3.72494  3.29354  2.67741  2.69355  4.24690  2.90347  2.73739  3.18146  2.89801  2.37887  2.77519  2.98518  4.58477  3.61503
          0.02665  4.03395  4.75630  0.61958  0.77255  0.48576  0.95510
    223   2.49181  4.37825  3.38119  3.05311  3.95080  1.24202  4.09937  3.29734  3.01316  3.01957  3.18830  3.34498  3.86441  3.39009  3.32264  2.66666  2.90153  2.97496  5.37074  4.10157    298 - -
          2.68618  4.42225  2.77519  2.73123  3.46354  2.40513  3.72494  3.29354  2.67741  2.69355  4.24690  2.90347  2.73739  3.18146  2.89801  2.37887  2.77519  2.98518  4.58477  3.61503
          0.02665  4.03395  4.75630  0.61958  0.77255  0.48576  0.95510
    224   3.09604  5.13077  3.52776  2.88821  4.57169  3.68489  3.66845  3.93831  1.78381  3.40247  4.29895  3.26825  4.07631  2.81672  1.11820  3.11135  3.27413  3.63509  5.44736  4.28929    299 - -
          2.68618  4.42225  2.77519  2.73123  3.46354  2.40513  3.72494  3.29354  2.67741  2.69355  4.24690  2.90347  2.73739  3.18146  2.89801  2.37887  2.77519  2.98518  4.58477  3.61503
          0.02665  4.03395  4.75630  0.61958  0.77255  0.48576  0.95510
    225   2.91279  4.30223  4.47289  3.91056  2.45114  4.05103  4.15713  1.47881  3.76104  1.78951  3.07914  4.04344  4.36160  3.91323  3.87989  3.36362  3.14083  2.29358  3.64924  3.18113    300 - -
          2.68618  4.42225  2.77519  2.73123  3.46354  2.40513  3.72494  3.29354  2.67741  2.69355  4.24690  2.90347  2.73739  3.18146  2.89801  2.37887  2.77519  2.98518  4.58477  3.61503
          0.02665  4.03395  4.75630  0.61958  0.77255  0.48576  0.95510
    226   2.59673  4.79757  2.28561  2.34603  4.03604  3.39723  3.62375  2.99687  2.43202  2.95085  3.87394  2.64726  3.80325  2.69977  2.89562  2.62771  2.83090  2.80822  5.30359  3.96517    301 - -
          2.68618  4.42225  2.77519  2.73123  3.46354  2.40513  3.72494  3.29354  2.67741  2.69355  4.24690  2.90347  2.73739  3.18146  2.89801  2.37887  2.77519  2.98518  4.58477  3.61503
          0.02665  4.03395  4.75630  0.61958  0.77255  0.48576  0.95510
    227   2.57483  4.44113  3.24498  2.61285  3.29061  3.48648  3.73711  2.96079  2.65454  2.42328  3.53909  3.15000  2.49232  2.88566  3.04780  2.72773  2.63530  2.62932  5.01056  3.74638    302 - -
          2.68618  4.42225  2.77519  2.73123  3.46354  2.40513  3.72494  3.29354  2.67741  2.69355  4.24690  2.90347  2.73739  3.18146  2.89801  2.37887  2.77519  2.98518  4.58477  3.61503
          0.02665  4.03395  4.75630  0.61958  0.77255  0.48576  0.95510
    228   2.73902  5.21645  2.16359  1.87751  4.52722  3.31330  3.64632  4.00507  2.05278  3.50849  4.29544  2.78300  3.80652  2.77578  2.97292  2.25056  2.98802  3.59384  5.66598  4.24206    303 - -
          2.68618  4.42225  2.77519  2.73123  3.46354  2.40513  3.72494  3.29354  2.67741  2.69355  4.24690  2.90347  2.73739  3.18146  2.89801  2.37887  2.77519  2.98518  4.58477  3.61503
          0.02665  4.03395  4.75630  0.61958  0.77255  0.48576  0.95510
    229   2.70351  5.13327  2.68469  2.11895  4.47191  3.39139  3.58953  3.92593  1.84848  3.41300  4.19025  2.66638  3.81490  2.32985  2.52322  2.66571  2.93063  3.52367  5.54421  4.17474    304 - -
          2.68618  4.42225  2.77519  2.73123  3.46354  2.40513  3.72494  3.29354  2.67741  2.69355  4.24690  2.90347  2.73739  3.18146  2.89801  2.37887  2.77519  2.98518  4.58477  3.61503
          0.02665  4.03395  4.75630  0.61958  0.77255  0.48576  0.95510
    230   2.40135  4.32241  3.35427  3.18037  4.24089  3.04966  4.28434  3.78674  3.26512  3.49545  4.40978  3.37719  3.80239  3.60224  3.54420  0.87120  2.89409  3.28614  5.60094  4.32605    305 - -
          2.68618  4.42225  2.77519  2.73123  3.46354  2.40513  3.72494  3.29354  2.67741  2.69355  4.24690  2.90347  2.73739  3.18146  2.89801  2.37887  2.77519  2.98518  4.58477  3.61503
          0.02665  4.03395  4.75630  0.61958  0.77255  0.48576  0.95510
    231   3.47038  4.82566  4.46034  4.20796  0.78035  4.11726  3.95855  2.97699  4.11159  2.31097  3.68483  4.20446  4.57410  4.23565  4.19130  3.73031  3.77255  2.97912  4.16436  2.51303    306 - -
          2.68618  4.42225  2.77519  2.73123  3.46354  2.40513  3.72494  3.29354  2.67741  2.69355  4.24690  2.90347  2.73739  3.18146  2.89801  2.37887  2.77519  2.98518  4.58477  3.61503
          0.02665  4.03395  4.75630  0.61958  0.77255  0.48576  0.95510
    232   2.11553  4.54317  3.10160  2.60797  3.99150  3.29576  3.75642  3.37921  2.58900  3.02896  3.86548  3.05676  3.79599  2.42620  3.00527  2.14230  2.41099  2.89828  5.30159  4.00899    307 - -
          2.68618  4.42225  2.77519  2.73123  3.46354  2.40513  3.72494  3.29354  2.67741  2.69355  4.24690  2.90347  2.73739  3.18146  2.89801  2.37887  2.77519  2.98518  4.58477  3.61503
          0.02665  4.03395  4.75630  0.61958  0.77255  0.48576  0.95510
    233   3.16693  4.46656  4.86840  4.33596  3.40322  4.52810  4.97800  1.28004  4.21955  1.57019  3.20059  4.56839  4.77494  4.42245  4.38812  3.89272  3.41178  1.52369  5.40699  4.25674    308 - -
          2.68618  4.42225  2.77519  2.73123  3.46354  2.40513  3.72494  3.29354  2.67741  2.69355  4.24690  2.90347  2.73739  3.18146  2.89801  2.37887  2.77519  2.98518  4.58477  3.61503
          0.02665  4.03395  4.75630  0.61958  0.77255  0.48576  0.95510
    234   3.09965  5.23544  2.56723  0.81578  4.60321  3.38429  3.98879  4.08964  2.89031  3.68205  4.65192  3.03601  3.99744  3.20296  3.31374  3.06735  3.40609  3.75792  5.74433  4.47018    309 - -
          2.68618  4.42225  2.77519  2.73123  3.46354  2.40513  3.72494  3.29354  2.67741  2.69355  4.24690  2.90347  2.73739  3.18146  2.89801  2.37887  2.77519  2.98518  4.58477  3.61503
          0.02665  4.03395  4.75630  0.61958  0.77255  0.48576  0.95510
    235   2.97074  4.38036  4.44364  3.86902  2.97367  4.15099  4.46338  2.10132  3.75974  1.23169  2.57373  4.12283  4.43594  3.93966  3.93754  3.45911  2.88778  2.04074  5.00197  3.87521    310 - -
          2.68618  4.42225  2.77519  2.73123  3.46354  2.40513  3.72494  3.29354  2.67741  2.69355  4.24690  2.90347  2.73739  3.18146  2.89801  2.37887  2.77519  2.98518  4.58477  3.61503
          0.02665  4.03395  4.75630  0.61958  0.77255  0.48576  0.95510
    236   2.97927  4.70682  3.60436  3.46870  4.44555  3.38532  4.53067  4.03527  3.54036  3.64347  4.70199  3.75787  0.57551  3.92419  3.76534  3.15241  3.43407  3.66176  5.58515  4.56927    311 - -
          2.68618  4.42225  2.77519  2.73123  3.46354  2.40513  3.72494  3.29354  2.67741  2.69355  4.24690  2.90347  2.73739  3.18146  2.89801  2.37887  2.77519  2.98518  4.58477  3.61503
          0.02665  4.03395  4.75630  0.61958  0.77255  0.48576  0.95510
    237   2.97927  4.70682  3.60436  3.46870  4.44555  3.38532  4.53067  4.03527  3.54036  3.64347  4.70199  3.75787  0.57551  3.92419  3.76534  3.15241  3.43407  3.66176  5.58515  4.56927    312 - -
          2.68618  4.42225  2.77519  2.73123  3.46354  2.40513  3.72494  3.29354  2.67741  2.69355  4.24690  2.90347  2.73739  3.18146  2.89801  2.37887  2.77519  2.98518  4.58477  3.61503
          0.02665  4.03395  4.75630  0.61958  0.77255  0.48576  0.95510
    238   3.48789  4.91118  4.08016  3.84227  2.31663  4.02101  3.70539  3.47542  3.69529  2.88700  4.13415  3.92753  4.49224  3.96211  3.84480  3.60749  3.77601  3.35394  3.96573  0.73437    313 - -
          2.68618  4.42225  2.77519  2.73123  3.46354  2.40513  3.72494  3.29354  2.67741  2.69355  4.24690  2.90347  2.73739  3.18146  2.89801  2.37887  2.77519  2.98518  4.58477  3.61503
          0.02665  4.03395  4.75630  0.61958  0.77255  0.48576  0.95510
    239   2.56555  4.08574  3.88519  3.30595  2.99719  3.63975  3.93167  2.51376  3.20180  2.24198  2.46747  3.56670  4.01317  3.44746  3.42746  2.57025  2.67210  2.12377  3.39456  3.46640    314 - -
          2.68618  4.42225  2.77519  2.73123  3.46354  2.40513  3.72494  3.29354  2.67741  2.69355  4.24690  2.90347  2.73739  3.18146  2.89801  2.37887  2.77519  2.98518  4.58477  3.61503
          0.02665  4.03395  4.75630  0.61958  0.77255  0.48576  0.95510
    240   2.89971  5.06042  2.86814  2.54446  4.05979  3.47214  3.17321  3.83093  2.31402  3.33149  4.22778  3.03287  3.95268  1.39054  2.62004  2.89774  3.14049  3.51048  5.31668  3.91566    315 - -
          2.68618  4.42225  2.77519  2.73123  3.46354  2.40513  3.72494  3.29354  2.67741  2.69355  4.24690  2.90347  2.73739  3.18146  2.89801  2.37887  2.77519  2.98518  4.58477  3.61503
          0.02665  4.03395  4.75630  0.61958  0.77255  0.48576  0.95510
    241   3.17047  5.31473  0.71141  2.44962  4.71518  3.33965  4.08350  4.34168  3.19976  3.92232  4.90666  3.01307  4.00412  3.32482  3.73584  3.11647  3.51343  3.96456  5.85167  4.56490    316 - -
          2.68618  4.42225  2.77519  2.73123  3.46354  2.40513  3.72494  3.29354  2.67741  2.69355  4.24690  2.90347  2.73739  3.18146  2.89801  2.37887  2.77519  2.98518  4.58477  3.61503
          0.02665  4.03395  4.75630  0.61958  0.77255  0.48576  0.95510
    242   3.34052  4.75649  4.44813  4.09145  3.20425  4.18569  4.69673  2.41997  3.85762  0.69918  3.18168  4.35120  4.59504  4.18711  4.00615  3.77952  3.62841  2.49871  5.13928  3.89897    317 - -
          2.68618  4.42225  2.77519  2.73123  3.46354  2.40513  3.72494  3.29354  2.67741  2.69355  4.24690  2.90347  2.73739  3.18146  2.89801  2.37887  2.77519  2.98518  4.58477  3.61503
          0.02665  4.03395  4.75630  0.61958  0.77255  0.48576  0.95510
    243   1.93407  3.16883  3.69382  3.23360  3.96299  2.78429  4.15111  3.31397  3.17897  3.04816  3.90418  3.37749  3.73865  3.46250  3.48473  1.47361  2.69505  2.65718  5.36545  4.16193    318 - -
          2.68618  4.42225  2.77519  2.73123  3.46354  2.40513  3.72494  3.29354  2.67741  2.69355  4.24690  2.90347  2.73739  3.18146  2.89801  2.37887  2.77519  2.98518  4.58477  3.61503
          0.02665  4.03395  4.75630  0.61958  0.77255  0.48576  0.95510
    244   2.51494  4.97298  1.41218  2.29997  4.50880  3.21450  3.79800  3.93117  2.73646  3.53511  4.36627  2.83459  3.81329  2.96610  3.25451  2.46393  2.71228  3.51306  5.74464  4.33908    319 - -
          2.68618  4.42225  2.77519  2.73123  3.46354  2.40513  3.72494  3.29354  2.67741  2.69355  4.24690  2.90347  2.73739  3.18146  2.89801  2.37887  2.77519  2.98518  4.58477  3.61503
          0.02665  4.03395  4.75630  0.61958  0.77255  0.48576  0.95510
    245   1.77031  4.22069  3.73892  3.19191  3.05720  3.58585  4.01416  2.33066  3.12286  2.39672  3.38125  3.51029  4.02289  3.40861  3.42343  2.75569  2.85997  2.07773  4.94079  3.71281    320 - -
          2.68618  4.42225  2.77519  2.73123  3.46354  2.40513  3.72494  3.29354  2.67741  2.69355  4.24690  2.90347  2.73739  3.18146  2.89801  2.37887  2.77519  2.98518  4.58477  3.61503
          0.02665  4.03395  4.75630  0.61958  0.77255  0.48576  0.95510
    246   2.33673  4.28779  3.20700  3.07487  4.43208  1.05673  4.28005  3.93198  3.28279  3.61624  4.46417  3.29140  3.75116  3.56758  3.58807  2.20950  2.83872  3.34874  5.74747  4.51395    321 - -
          2.68618  4.42225  2.77519  2.73123  3.46354  2.40513  3.72494  3.29354  2.67741  2.69355  4.24690  2.90347  2.73739  3.18146  2.89801  2.37887  2.77519  2.98518  4.58477  3.61503
          0.02665  4.03395  4.75630  0.61958  0.77255  0.48576  0.95510
    247   2.84329  4.84972  3.37388  2.74646  3.95531  3.60380  3.64713  3.49680  1.43513  3.06484  3.94519  3.17583  3.97673  2.83809  2.29435  2.90428  3.04376  3.22092  3.08308  3.88014    322 - -
          2.68618  4.42225  2.77519  2.73123  3.46354  2.40513  3.72494  3.29354  2.67741  2.69355  4.24690  2.90347  2.73739  3.18146  2.89801  2.37887  2.77519  2.98518  4.58477  3.61503
          0.02665  4.03395  4.75630  0.61958  0.77255  0.48576  0.95510
    248   2.71138  4.87767  2.68530  2.16952  4.20860  1.77288  3.73331  3.63066  2.53839  3.01475  4.08890  2.92758  3.85262  2.74857  2.95495  2.73593  2.98527  3.29599  5.46706  4.12833    323 - -
          2.68618  4.42225  2.77519  2.73123  3.46354  2.40513  3.72494  3.29354  2.67741  2.69355  4.24690  2.90347  2.73739  3.18146  2.89801  2.37887  2.77519  2.98518  4.58477  3.61503
          0.02665  4.03395  4.75630  0.61958  0.77255  0.48576  0.95510
    249   2.23732  4.42708  3.25624  2.64668  3.72503  3.41005  3.81637  2.96685  2.71968  2.64134  3.64466  3.18099  2.37509  3.06445  3.10377  2.70282  2.82474  2.31543  5.13017  3.86893    324 - -
          2.68618  4.42225  2.77519  2.73123  3.46354  2.40513  3.72494  3.29354  2.67741  2.69355  4.24690  2.90347  2.73739  3.18146  2.89801  2.37887  2.77519  2.98518  4.58477  3.61503
          0.02665  4.03395  4.75630  0.61958  0.77255  0.48576  0.95510
    250   2.30373  4.26085  3.27253  3.07670  4.38405  2.56593  4.23732  3.86909  3.21333  3.54700  4.38271  3.28501  3.73418  3.51115  3.52754  1.01493  2.79634  3.29757  5.70607  4.46712    325 - -
          2.68618  4.42225  2.77519  2.73123  3.46354  2.40513  3.72494  3.29354  2.67741  2.69355  4.24690  2.90347  2.73739  3.18146  2.89801  2.37887  2.77519  2.98518  4.58477  3.61503
          0.02665  4.03395  4.75630  0.61958  0.77255  0.48576  0.95510
    251   2.59566  4.90733  2.16418  2.22891  3.88228  3.37840  3.31058  3.61384  2.37492  3.17847  3.71824  2.70126  3.78233  2.72376  2.85210  2.59763  2.82867  3.25715  5.37377  3.55755    326 - -
          2.68618  4.42225  2.77519  2.73123  3.46354  2.40513  3.72494  3.29354  2.67741  2.69355  4.24690  2.90347  2.73739  3.18146  2.89801  2.37887  2.77519  2.98518  4.58477  3.61503
          0.02665  4.03395  4.75630  0.61958  0.77255  0.48576  0.95510
    252   2.87773  4.63438  3.58435  3.50566  4.63974  0.51837  4.61354  4.28110  3.70873  3.91419  4.89315  3.74904  4.03055  4.02033  3.92460  3.05471  3.37155  3.77826  5.68965  4.74799    327 - -
          2.68618  4.42225  2.77519  2.73123  3.46354  2.40513  3.72494  3.29354  2.67741  2.69355  4.24690  2.90347  2.73739  3.18146  2.89801  2.37887  2.77519  2.98518  4.58477  3.61503
          0.02665  4.03395  4.75630  0.61958  0.77255  0.48576  0.95510
    253   3.16525  4.61376  4.27784  3.80028  2.53475  4.05439  3.86891  2.80314  3.50167  1.74183  3.44071  3.93705  4.42093  3.81594  3.66635  3.44802  3.40859  2.76694  1.53051  2.61953    328 - -
          2.68618  4.42225  2.77519  2.73123  3.46354  2.40513  3.72494  3.29354  2.67741  2.69355  4.24690  2.90347  2.73739  3.18146  2.89801  2.37887  2.77519  2.98518  4.58477  3.61503
          0.02665  4.03395  4.75630  0.61958  0.77255  0.48576  0.95510
    254   1.64921  4.19936  3.48470  3.07752  4.10551  2.04474  4.10970  3.47086  3.08072  3.18434  4.02496  3.29270  3.72828  3.37557  3.42183  2.04972  2.71475  2.57789  5.47150  4.24810    329 - -
          2.68618  4.42225  2.77519  2.73123  3.46354  2.40513  3.72494  3.29354  2.67741  2.69355  4.24690  2.90347  2.73739  3.18146  2.89801  2.37887  2.77519  2.98518  4.58477  3.61503
          0.02665  4.03395  4.75630  0.61958  0.77255  0.48576  0.95510
    255   3.47038  4.82566  4.46034  4.20796  0.78035  4.11726  3.95855  2.97699  4.11159  2.31097  3.68483  4.20446  4.57410  4.23565  4.19130  3.73031  3.77255  2.97912  4.16436  2.51303    330 - -
          2.68618  4.42225  2.77519  2.73123  3.46354  2.40513  3.72494  3.29354  2.67741  2.69355  4.24690  2.90347  2.73739  3.18146  2.89801  2.37887  2.77519  2.98518  4.58477  3.61503
          0.02665  4.03395  4.75630  0.61958  0.77255  0.48576  0.95510
    256   2.57319  2.97379  3.97385  3.39346  3.17593  3.66154  3.98154  2.29754  3.27814  2.15632  3.17813  3.62696  4.03921  3.51630  3.48348  2.95019  2.16253  2.15007  3.92083  3.49990    331 - -
          2.68618  4.42225  2.77519  2.73123  3.46354  2.40513  3.72494  3.29354  2.67741  2.69355  4.24690  2.90347  2.73739  3.18146  2.89801  2.37887  2.77519  2.98518  4.58477  3.61503
          0.02665  4.03395  4.75630  0.61958  0.77255  0.48576  0.95510
    257   2.86496  4.86204  2.80994  2.71317  4.25172  3.29841  4.06274  3.99989  2.98166  3.62914  4.58554  0.90100  3.95944  3.33809  3.33983  2.92744  3.25357  3.60561  5.53926  4.19025    332 - -
          2.68618  4.42225  2.77519  2.73123  3.46354  2.40513  3.72494  3.29354  2.67741  2.69355  4.24690  2.90347  2.73739  3.18146  2.89801  2.37887  2.77519  2.98518  4.58477  3.61503
          0.02665  4.03395  4.75630  0.61958  0.77255  0.48576  0.95510
    258   2.40135  4.32241  3.35427  3.18037  4.24089  3.04966  4.28434  3.78674  3.26512  3.49545  4.40978  3.37719  3.80239  3.60224  3.54420  0.87120  2.89409  3.28614  5.60094  4.32605    333 - -
          2.68618  4.42225  2.77519  2.73123  3.46354  2.40513  3.72494  3.29354  2.67741  2.69355  4.24690  2.90347  2.73739  3.18146  2.89801  2.37887  2.77519  2.98518  4.58477  3.61503
          0.02665  4.03395  4.75630  0.61958  0.77255  0.48576  0.95510
    259   3.25599  4.61682  4.62476  4.13882  1.30003  4.33652  4.17452  2.20147  3.99064  1.69064  3.14551  4.25169  4.61687  4.11552  4.11761  3.68692  3.49202  2.42208  4.43618  2.89188    334 - -
          2.68618  4.42225  2.77519  2.73123  3.46354  2.40513  3.72494  3.29354  2.67741  2.69355  4.24690  2.90347  2.73739  3.18146  2.89801  2.37887  2.77519  2.98518  4.58477  3.61503
          0.02665  4.03395  4.75630  0.61958  0.77255  0.48576  0.95510
    260   2.38982  2.97211  3.24837  2.84954  4.05859  2.52717  3.96097  3.46668  2.86282  3.14939  3.99419  1.69714  3.77166  3.19664  3.23500  2.53616  2.78342  3.06533  5.40173  4.13542    335 - -
          2.68618  4.42225  2.77519  2.73123  3.46354  2.40513  3.72494  3.29354  2.67741  2.69355  4.24690  2.90347  2.73739  3.18146  2.89801  2.37887  2.77519  2.98518  4.58477  3.61503
          0.06864  4.03395  3.02340  0.61958  0.77255  0.48576  0.95510
    261   2.26952  4.21049  3.37442  3.06010  4.19108  2.99846  4.13578  3.54075  3.07194  3.27830  4.13672  3.27065  3.71653  3.40026  3.39055  1.48038  1.77066  3.07257  5.55030  4.31334    336 - -
          2.68618  4.42225  2.77519  2.73123  3.46354  2.40513  3.72494  3.29354  2.67741  2.69355  4.24690  2.90347  2.73739  3.18146  2.89801  2.37887  2.77519  2.98518  4.58477  3.61503
          0.02778  3.99309  4.71544  0.61958  0.77255  0.52783  0.89131
    262   3.05993  5.19171  2.54400  0.86534  4.55366  3.35462  3.95358  4.03169  2.84958  3.63003  4.60011  3.00683  3.96534  3.16760  3.26990  3.03088  3.36553  3.70360  5.70254  4.42644    337 - -
          2.68618  4.42225  2.77519  2.73123  3.46354  2.40513  3.72494  3.29354  2.67741  2.69355  4.24690  2.90347  2.73739  3.18146  2.89801  2.37887  2.77519  2.98518  4.58477  3.61503
          0.02778  3.99309  4.71544  0.61958  0.77255  0.52783  0.89131
    263   2.77614  4.39811  3.79121  3.20661  3.28976  3.77384  4.00294  2.56570  2.93111  1.68409  2.22795  3.56535  4.12726  3.35030  2.65744  3.06057  3.00537  2.48873  4.93075  3.72670    338 - -
          2.68618  4.42225  2.77519  2.73123  3.46354  2.40513  3.72494  3.29354  2.67741  2.69355  4.24690  2.90347  2.73739  3.18146  2.89801  2.37887  2.77519  2.98518  4.58477  3.61503
          0.02778  3.99309  4.71544  0.61958  0.77255  0.52783  0.89131
    264   2.12708  4.31412  3.59229  3.10550  3.16649  3.53404  3.87681  2.73646  3.01720  2.49469  3.49159  3.42690  3.99895  3.33977  3.31808  2.86015  2.90558  2.35956  4.72130  1.97688    339 - -
          2.68618  4.42225  2.77519  2.73123  3.46354  2.40513  3.72494  3.29354  2.67741  2.69355  4.24690  2.90347  2.73739  3.18146  2.89801  2.37887  2.77519  2.98518  4.58477  3.61503
          0.02778  3.99309  4.71544  0.61958  0.77255  0.52783  0.89131
    265   2.66482  4.29080  3.89417  3.38380  3.57774  3.65676  4.25400  2.09181  3.28366  2.36634  3.47401  3.67589  4.14183  3.60603  3.57808  3.00460  1.80815  1.74369  5.21120  3.98832    340 - -
          2.68618  4.42225  2.77519  2.73123  3.46354  2.40513  3.72494  3.29354  2.67741  2.69355  4.24690  2.90347  2.73739  3.18146  2.89801  2.37887  2.77519  2.98518  4.58477  3.61503
          0.02778  3.99309  4.71544  0.61958  0.77255  0.46032  0.99717
    266   2.30757  4.27429  3.25609  2.98599  4.31666  1.38583  4.14005  3.71945  3.08314  3.40016  4.23409  3.23907  3.08591  3.38822  3.42597  2.46722  2.22536  3.20740  5.63861  4.40647    341 - -
          2.68618  4.42225  2.77519  2.73123  3.46354  2.40513  3.72494  3.29354  2.67741  2.69355  4.24690  2.90347  2.73739  3.18146  2.89801  2.37887  2.77519  2.98518  4.58477  3.61503
          0.02665  4.03395  4.75630  0.61958  0.77255  0.48576  0.95510
    267   2.81210  5.09731  2.17915  2.09600  4.54996  1.45813  3.82582  4.01628  2.79542  3.59420  4.44730  2.82274  3.85289  3.00858  3.31380  2.78527  3.12933  3.61553  5.78055  4.37940    342 - -
          2.68618  4.42225  2.77519  2.73123  3.46354  2.40513  3.72494  3.29354  2.67741  2.69355  4.24690  2.90347  2.73739  3.18146  2.89801  2.37887  2.77519  2.98518  4.58477  3.61503
          0.02665  4.03395  4.75630  0.61958  0.77255  0.48576  0.95510
    268   2.81423  4.26649  4.24330  3.70247  3.42518  3.38212  4.39475  1.39260  3.58410  2.07480  3.33265  3.95627  4.34309  3.86083  3.81243  3.29366  3.07196  1.68344  5.11218  3.90289    343 - -
          2.68618  4.42225  2.77519  2.73123  3.46354  2.40513  3.72494  3.29354  2.67741  2.69355  4.24690  2.90347  2.73739  3.18146  2.89801  2.37887  2.77519  2.98518  4.58477  3.61503
          0.02665  4.03395  4.75630  0.61958  0.77255  0.48576  0.95510
    269   2.41263  4.72240  3.00093  1.88299  3.93496  3.43480  3.65787  3.29787  2.45325  2.63989  3.41549  2.99338  3.83782  2.71362  2.88013  2.67464  2.84960  3.01343  5.24356  3.93241    344 - -
          2.68618  4.42225  2.77519  2.73123  3.46354  2.40513  3.72494  3.29354  2.67741  2.69355  4.24690  2.90347  2.73739  3.18146  2.89801  2.37887  2.77519  2.98518  4.58477  3.61503
          0.02665  4.03395  4.75630  0.61958  0.77255  0.48576  0.95510
    270   2.59989  4.91639  2.74708  2.20982  3.71194  3.39012  3.58389  3.63091  1.92647  3.18852  3.97811  2.89186  3.78583  2.62470  2.63734  2.60104  2.82984  3.02075  5.38592  4.02797    345 - -
          2.68618  4.42225  2.77519  2.73123  3.46354  2.40513  3.72494  3.29354  2.67741  2.69355  4.24690  2.90347  2.73739  3.18146  2.89801  2.37887  2.77519  2.98518  4.58477  3.61503
          0.02665  4.03395  4.75630  0.61958  0.77255  0.48576  0.95510
    271   2.87773  4.63438  3.58435  3.50566  4.63974  0.51837  4.61354  4.28110  3.70873  3.91419  4.89315  3.74904  4.03055  4.02033  3.92460  3.05471  3.37155  3.77826  5.68965  4.74799    346 - -
          2.68618  4.42225  2.77519  2.73123  3.46354  2.40513  3.72494  3.29354  2.67741  2.69355  4.24690  2.90347  2.73739  3.18146  2.89801  2.37887  2.77519  2.98518  4.58477  3.61503
          0.02665  4.03395  4.75630  0.61958  0.77255  0.48576  0.95510
    272   2.64721  4.79807  3.07496  2.37971  4.04814  3.46047  3.61812  3.44721  2.07572  2.56281  3.41365  2.76095  3.84398  2.77340  2.30355  2.68776  2.86889  3.13693  5.27507  3.97368    347 - -
          2.68618  4.42225  2.77519  2.73123  3.46354  2.40513  3.72494  3.29354  2.67741  2.69355  4.24690  2.90347  2.73739  3.18146  2.89801  2.37887  2.77519  2.98518  4.58477  3.61503
          0.02665  4.03395  4.75630  0.61958  0.77255  0.48576  0.95510
    273   2.39560  4.29914  3.41822  3.05075  4.01015  3.15655  4.09822  3.20112  3.00331  2.99740  3.95018  3.31789  1.51802  3.36454  3.32358  2.57735  2.52312  2.56753  5.43595  4.18951    348 - -
          2.68618  4.42225  2.77519  2.73123  3.46354  2.40513  3.72494  3.29354  2.67741  2.69355  4.24690  2.90347  2.73739  3.18146  2.89801  2.37887  2.77519  2.98518  4.58477  3.61503
          0.02665  4.03395  4.75630  0.61958  0.77255  0.48576  0.95510
    274   2.18272  4.36432  3.28893  3.08233  4.26273  3.10152  4.22338  3.60108  3.15032  3.32686  4.27237  3.33837  1.15644  3.50416  3.44977  2.61004  2.90759  3.17980  5.61431  4.39071    349 - -
          2.68618  4.42225  2.77519  2.73123  3.46354  2.40513  3.72494  3.29354  2.67741  2.69355  4.24690  2.90347  2.73739  3.18146  2.89801  2.37887  2.77519  2.98518  4.58477  3.61503
          0.02665  4.03395  4.75630  0.61958  0.77255  0.48576  0.95510
    275   2.70122  4.25098  3.83216  3.28559  1.98904  3.71514  3.78923  2.70393  3.19223  2.07879  3.34811  3.30251  3.50267  3.44301  3.44481  2.99522  2.93393  2.51510  4.39768  2.52151    350 - -
          2.68618  4.42225  2.77519  2.73123  3.46354  2.40513  3.72494  3.29354  2.67741  2.69355  4.24690  2.90347  2.73739  3.18146  2.89801  2.37887  2.77519  2.98518  4.58477  3.61503
          0.02665  4.03395  4.75630  0.61958  0.77255  0.48576  0.95510
    276   3.09965  5.23544  2.56723  0.81578  4.60321  3.38429  3.98879  4.08964  2.89031  3.68205  4.65192  3.03601  3.99744  3.20296  3.31374  3.06735  3.40609  3.75792  5.74433  4.47018    351 - -
          2.68618  4.42225  2.77519  2.73123  3.46354  2.40513  3.72494  3.29354  2.67741  2.69355  4.24690  2.90347  2.73739  3.18146  2.89801  2.37887  2.77519  2.98518  4.58477  3.61503
          0.02665  4.03395  4.75630  0.61958  0.77255  0.48576  0.95510
    277   1.56733  4.29097  3.94127  3.44606  3.60666  3.63393  4.30735  1.92974  3.35850  2.38658  3.50229  3.71101  4.14633  3.66711  3.64609  2.99644  2.98366  1.95303  5.24978  4.03068    352 - -
          2.68618  4.42225  2.77519  2.73123  3.46354  2.40513  3.72494  3.29354  2.67741  2.69355  4.24690  2.90347  2.73739  3.18146  2.89801  2.37887  2.77519  2.98518  4.58477  3.61503
          0.02665  4.03395  4.75630  0.61958  0.77255  0.48576  0.95510
    278   2.42148  4.50787  3.17214  2.69202  3.77428  1.90301  3.76276  3.19875  2.43399  2.86490  3.73499  3.12889  3.86107  2.99898  2.96132  2.69975  2.84942  2.91318  3.97305  3.85102    353 - -
          2.68618  4.42225  2.77519  2.73123  3.46354  2.40513  3.72494  3.29354  2.67741  2.69355  4.24690  2.90347  2.73739  3.18146  2.89801  2.37887  2.77519  2.98518  4.58477  3.61503
          0.02665  4.03395  4.75630  0.61958  0.77255  0.48576  0.95510
    279   2.38740  2.83458  4.03663  3.45115  3.13691  3.66475  3.98109  2.44048  3.32555  2.09991  2.55860  3.65557  4.03762  3.54853  3.50475  2.95507  2.63900  2.18896  3.89410  3.46838    354 - -
          2.68618  4.42225  2.77519  2.73123  3.46354  2.40513  3.72494  3.29354  2.67741  2.69355  4.24690  2.90347  2.73739  3.18146  2.89801  2.37887  2.77519  2.98518  4.58477  3.61503
          0.02665  4.03395  4.75630  0.61958  0.77255  0.48576  0.95510
    280   2.26058  4.22278  3.33092  3.06724  4.35261  2.59679  4.19404  3.77180  3.15108  3.45617  4.27974  3.26929  3.71110  3.45109  3.47736  1.14493  2.44518  3.22012  5.68019  4.45188    355 - -
          2.68618  4.42225  2.77519  2.73123  3.46354  2.40513  3.72494  3.29354  2.67741  2.69355  4.24690  2.90347  2.73739  3.18146  2.89801  2.37887  2.77519  2.98518  4.58477  3.61503
          0.02665  4.03395  4.75630  0.61958  0.77255  0.48576  0.95510
    281   2.42678  5.04246  3.11980  2.54431  4.40208  3.51651  3.60134  3.79697  1.90177  3.30362  4.12364  3.02604  3.90275  2.17152  1.94120  2.79521  3.00431  3.45058  5.43350  4.16009    356 - -
          2.68618  4.42225  2.77519  2.73123  3.46354  2.40513  3.72494  3.29354  2.67741  2.69355  4.24690  2.90347  2.73739  3.18146  2.89801  2.37887  2.77519  2.98518  4.58477  3.61503
          0.02665  4.03395  4.75630  0.61958  0.77255  0.48576  0.95510
    282   2.83568  5.09334  2.99078  2.51681  4.46481  3.49126  3.62551  3.87844  1.90363  3.37568  4.20148  1.91443  3.91148  2.75961  2.03570  2.82228  3.05045  3.52312  5.48729  4.20369    357 - -
          2.68618  4.42225  2.77519  2.73123  3.46354  2.40513  3.72494  3.29354  2.67741  2.69355  4.24690  2.90347  2.73739  3.18146  2.89801  2.37887  2.77519  2.98518  4.58477  3.61503
          0.02665  4.03395  4.75630  0.61958  0.77255  0.48576  0.95510
    283   3.01995  5.56816  1.09270  1.85628  4.85779  3.23809  3.82780  4.38092  2.88747  3.89891  4.77970  2.71289  3.88315  3.00636  3.49648  2.89662  3.32063  3.96061  6.04353  4.53853    358 - -
          2.68618  4.42225  2.77519  2.73123  3.46354  2.40513  3.72494  3.29354  2.67741  2.69355  4.24690  2.90347  2.73739  3.18146  2.89801  2.37887  2.77519  2.98518  4.58477  3.61503
          0.02665  4.03395  4.75630  0.61958  0.77255  0.48576  0.95510
    284   2.57316  4.27419  3.47447  2.91100  3.13576  3.55348  3.56443  2.76641  2.85013  2.47683  2.84965  3.14098  3.93430  3.15622  3.19039  2.80485  2.13918  2.54609  4.80258  2.99626    359 - -
          2.68618  4.42225  2.77519  2.73123  3.46354  2.40513  3.72494  3.29354  2.67741  2.69355  4.24690  2.90347  2.73739  3.18146  2.89801  2.37887  2.77519  2.98518  4.58477  3.61503
          0.02665  4.03395  4.75630  0.61958  0.77255  0.48576  0.95510
    285   3.17047  5.31473  0.71141  2.44962  4.71518  3.33965  4.08350  4.34168  3.19976  3.92232  4.90666  3.01307  4.00412  3.32482  3.73584  3.11647  3.51343  3.96456  5.85167  4.56490    360 - -
          2.68618  4.42225  2.77519  2.73123  3.46354  2.40513  3.72494  3.29354  2.67741  2.69355  4.24690  2.90347  2.73739  3.18146  2.89801  2.37887  2.77519  2.98518  4.58477  3.61503
          0.02665  4.03395  4.75630  0.61958  0.77255  0.48576  0.95510
    286   3.46515  4.77055  4.53240  4.14204  1.63858  4.30850  3.54578  3.13651  3.99173  2.25628  3.75388  4.02343  4.61702  4.03127  4.07780  3.64946  3.68639  3.06245  3.72111  1.13175    361 - -
          2.68618  4.42225  2.77519  2.73123  3.46354  2.40513  3.72494  3.29354  2.67741  2.69355  4.24690  2.90347  2.73739  3.18146  2.89801  2.37887  2.77519  2.98518  4.58477  3.61503
          0.02665  4.03395  4.75630  0.61958  0.77255  0.48576  0.95510
    287   3.32260  4.70233  4.70326  4.17505  3.07607  4.47760  4.77308  2.21994  3.94907  0.82366  2.58097  4.46137  4.70711  4.17328  4.10433  3.85189  3.55767  2.34415  5.14909  4.01171    362 - -
          2.68618  4.42225  2.77519  2.73123  3.46354  2.40513  3.72494  3.29354  2.67741  2.69355  4.24690  2.90347  2.73739  3.18146  2.89801  2.37887  2.77519  2.98518  4.58477  3.61503
          0.02665  4.03395  4.75630  0.61958  0.77255  0.48576  0.95510
    288   2.80875  4.79769  2.98230  2.72492  3.52617  3.40725  1.36835  3.68965  2.62514  3.25094  4.19093  3.15366  3.96631  3.12198  2.93165  2.64126  3.12517  3.36645  4.98523  3.46354    363 - -
          2.68618  4.42225  2.77519  2.73123  3.46354  2.40513  3.72494  3.29354  2.67741  2.69355  4.24690  2.90347  2.73739  3.18146  2.89801  2.37887  2.77519  2.98518  4.58477  3.61503
          0.02665  4.03395  4.75630  0.61958  0.77255  0.48576  0.95510
    289   3.10984  4.42736  4.78288  4.27046  3.54485  4.45786  4.98053  1.54670  4.15282  1.96914  3.35679  4.50520  4.75504  4.41659  4.35648  3.83251  3.36931  1.04303  5.50295  4.29876    364 - -
          2.68618  4.42225  2.77519  2.73123  3.46354  2.40513  3.72494  3.29354  2.67741  2.69355  4.24690  2.90347  2.73739  3.18146  2.89801  2.37887  2.77519  2.98518  4.58477  3.61503
          0.02665  4.03395  4.75630  0.61958  0.77255  0.48576  0.95510
    290   2.77681  4.20481  4.26754  3.69725  2.89606  3.92104  4.16196  1.90409  3.57598  1.98404  3.16044  3.89638  4.25900  3.78064  3.74881  3.22209  3.00982  1.72310  4.72324  2.53639    365 - -
          2.68618  4.42225  2.77519  2.73123  3.46354  2.40513  3.72494  3.29354  2.67741  2.69355  4.24690  2.90347  2.73739  3.18146  2.89801  2.37887  2.77519  2.98518  4.58477  3.61503
          0.02665  4.03395  4.75630  0.61958  0.77255  0.48576  0.95510
    291   2.72308  4.69216  3.02123  2.69869  3.73693  3.41899  3.83688  3.25098  2.67996  2.28611  3.93270  1.59318  3.94153  3.09902  3.03424  2.82221  3.02203  2.99905  5.18032  3.77665    366 - -
          2.68618  4.42225  2.77519  2.73123  3.46354  2.40513  3.72494  3.29354  2.67741  2.69355  4.24690  2.90347  2.73739  3.18146  2.89801  2.37887  2.77519  2.98518  4.58477  3.61503
          0.02665  4.03395  4.75630  0.61958  0.77255  0.48576  0.95510
    292   3.29371  4.74375  4.25457  3.85104  2.47166  4.01270  3.80999  3.09607  3.50166  2.29110  3.73948  3.94894  4.43963  3.86520  3.65373  3.50914  3.56175  3.02697  1.12160  2.48544    367 - -
          2.68618  4.42225  2.77519  2.73123  3.46354  2.40513  3.72494  3.29354  2.67741  2.69355  4.24690  2.90347  2.73739  3.18146  2.89801  2.37887  2.77519  2.98518  4.58477  3.61503
          0.02665  4.03395  4.75630  0.61958  0.77255  0.48576  0.95510
    293   3.05901  5.20977  3.44138  2.77527  4.66607  3.68018  3.60941  4.00940  1.24786  3.43622  4.29607  3.18709  4.04021  2.59742  1.73342  3.04409  3.21973  3.68413  5.47523  4.30224    368 - -
          2.68618  4.42225  2.77519  2.73123  3.46354  2.40513  3.72494  3.29354  2.67741  2.69355  4.24690  2.90347  2.73739  3.18146  2.89801  2.37887  2.77519  2.98518  4.58477  3.61503
          0.02665  4.03395  4.75630  0.61958  0.77255  0.48576  0.95510
    294   2.69198  4.93573  3.24344  2.66218  4.27774  3.54743  3.64788  3.32364  1.33079  3.18998  4.05732  3.11188  3.94545  2.79794  2.28854  2.85784  3.03786  3.31047  5.37570  4.12893    369 - -
          2.68618  4.42225  2.77519  2.73123  3.46354  2.40513  3.72494  3.29354  2.67741  2.69355  4.24690  2.90347  2.73739  3.18146  2.89801  2.37887  2.77519  2.98518  4.58477  3.61503
          0.02665  4.03395  4.75630  0.61958  0.77255  0.48576  0.95510
    295   1.56859  4.27569  3.55539  3.12061  3.68581  3.10847  4.06159  2.82564  3.04584  1.97573  3.65210  3.40775  3.91245  3.38778  3.35108  2.71771  2.84847  2.58145  5.17825  3.93893    370 - -
          2.68618  4.42225  2.77519  2.73123  3.46354  2.40513  3.72494  3.29354  2.67741  2.69355  4.24690  2.90347  2.73739  3.18146  2.89801  2.37887  2.77519  2.98518  4.58477  3.61503
          0.02665  4.03395  4.75630  0.61958  0.77255  0.48576  0.95510
    296   1.87563  4.88681  2.62241  1.57004  4.34171  3.28362  3.79910  3.67150  2.65438  3.34417  4.21412  2.92270  3.84804  2.97523  3.10040  2.72846  3.01233  3.32079  5.60111  4.24837    371 - -
          2.68618  4.42225  2.77519  2.73123  3.46354  2.40513  3.72494  3.29354  2.67741  2.69355  4.24690  2.90347  2.73739  3.18146  2.89801  2.37887  2.77519  2.98518  4.58477  3.61503
          0.02665  4.03395  4.75630  0.61958  0.77255  0.48576  0.95510
    297   2.78730  5.28815  2.13346  1.52800  4.58969  3.30110  3.66944  4.07312  2.32104  3.57171  4.36819  2.76394  3.81926  2.63636  3.03148  2.71721  2.88405  3.65970  5.72861  4.29123    372 - -
          2.68618  4.42225  2.77519  2.73123  3.46354  2.40513  3.72494  3.29354  2.67741  2.69355  4.24690  2.90347  2.73739  3.18146  2.89801  2.37887  2.77519  2.98518  4.58477  3.61503
          0.02665  4.03395  4.75630  0.61958  0.77255  0.48576  0.95510
    298   2.99821  4.44452  4.32541  3.78212  3.08216  4.11522  4.35808  2.25626  3.62420  1.15579  3.07824  4.04764  4.42785  3.87252  3.82483  3.43730  3.23555  1.93045  4.90462  3.24126    373 - -
          2.68618  4.42225  2.77519  2.73123  3.46354  2.40513  3.72494  3.29354  2.67741  2.69355  4.24690  2.90347  2.73739  3.18146  2.89801  2.37887  2.77519  2.98518  4.58477  3.61503
          0.10084  4.03395  2.54820  0.61958  0.77255  0.48576  0.95510
    299   2.10974  3.52166  3.99097  3.43187  3.16119  3.69791  4.12783  2.10202  3.34236  2.29051  3.29606  3.68737  4.10896  3.59851  3.58634  3.00732  2.75465  1.72703  4.91156  3.70735    374 - -
          2.68618  4.42225  2.77519  2.73123  3.46354  2.40513  3.72494  3.29354  2.67741  2.69355  4.24690  2.90347  2.73739  3.18146  2.89801  2.37887  2.77519  2.98518  4.58477  3.61503
          0.02868  3.96178  4.68413  0.61958  0.77255  0.44320  1.02716
    300   2.37902  4.75137  3.03946  2.34012  3.98718  3.43740  3.62347  3.13518  1.98843  2.82008  3.82751  2.98127  3.82491  2.69643  2.68420  2.65557  2.83560  2.92876  5.25055  3.93911    375 - -
          2.68618  4.42225  2.77519  2.73123  3.46354  2.40513  3.72494  3.29354  2.67741  2.69355  4.24690  2.90347  2.73739  3.18146  2.89801  2.37887  2.77519  2.98518  4.58477  3.61503
          0.02665  4.03395  4.75630  0.61958  0.77255  0.48576  0.95510
    301   2.11201  5.00888  2.27193  2.31806  4.31968  3.35660  3.61447  3.76650  2.23608  3.30775  4.09762  2.75471  3.79618  2.74349  2.51953  2.63412  2.89134  3.38810  5.49001  4.11479    376 - -
          2.68618  4.42225  2.77519  2.73123  3.46354  2.40513  3.72494  3.29354  2.67741  2.69355  4.24690  2.90347  2.73739  3.18146  2.89801  2.37887  2.77519  2.98518  4.58477  3.61503
          0.02665  4.03395  4.75630  0.61958  0.77255  0.48576  0.95510
    302   2.67423  5.00348  2.68840  2.16124  4.31445  2.34211  3.63962  3.75736  2.34936  3.30865  4.11038  2.85890  3.01721  2.44881  2.88480  2.56039  2.92055  3.38749  5.50193  4.13096    377 - -
          2.68618  4.42225  2.77519  2.73123  3.46354  2.40513  3.72494  3.29354  2.67741  2.69355  4.24690  2.90347  2.73739  3.18146  2.89801  2.37887  2.77519  2.98518  4.58477  3.61503
          0.25620  4.03395  1.56873  0.61958  0.77255  0.48576  0.95510
    303   2.65525  4.73645  2.82344  2.51252  4.24788  2.29241  3.70431  3.66740  1.68291  3.26247  4.12812  2.97401  3.79824  2.88616  2.66524  2.70535  2.95710  3.30544  5.40725  4.14131    378 - -
          2.68618  4.42225  2.77519  2.73123  3.46354  2.40513  3.72494  3.29354  2.67741  2.69355  4.24690  2.90347  2.73739  3.18146  2.89801  2.37887  2.77519  2.98518  4.58477  3.61503
          0.03342  3.81117  4.53351  0.61958  0.77255  0.38106  1.14929
    304   2.69729  4.98293  2.99426  2.44809  4.30745  3.20457  3.59596  3.72733  1.79872  3.25885  3.76602  2.32527  3.84329  2.72440  2.35447  2.69549  2.91844  3.37032  5.41936  4.10092    379 - -
          2.68618  4.42225  2.77519  2.73123  3.46354  2.40513  3.72494  3.29354  2.67741  2.69355  4.24690  2.90347  2.73739  3.18146  2.89801  2.37887  2.77519  2.98518  4.58477  3.61503
          0.02665  4.03395  4.75630  0.61958  0.77255  0.48576  0.95510
    305   2.36013  3.63080  3.70045  3.12769  3.11900  3.33368  3.59352  2.60610  3.04948  2.34332  3.25313  3.44733  3.96721  3.31895  3.32754  2.85515  2.68262  2.10771  4.73542  2.68414    380 - -
          2.68618  4.42225  2.77519  2.73123  3.46354  2.40513  3.72494  3.29354  2.67741  2.69355  4.24690  2.90347  2.73739  3.18146  2.89801  2.37887  2.77519  2.98518  4.58477  3.61503
          0.02665  4.03395  4.75630  0.61958  0.77255  0.48576  0.95510
    306   2.79608  5.12843  2.92625  2.06195  4.48714  3.46867  3.60242  3.90298  1.59729  3.38962  4.19628  2.95457  3.87938  2.54434  2.38772  2.76923  2.86410  3.53273  5.50791  4.19974    381 - -
          2.68618  4.42225  2.77519  2.73123  3.46354  2.40513  3.72494  3.29354  2.67741  2.69355  4.24690  2.90347  2.73739  3.18146  2.89801  2.37887  2.77519  2.98518  4.58477  3.61503
          0.02665  4.03395  4.75630  0.61958  0.77255  0.48576  0.95510
    307   2.58651  4.48553  3.22383  2.31437  3.66144  3.49693  3.72355  2.58318  2.36483  2.59376  3.40577  3.12877  3.88070  2.95868  3.01235  2.72604  2.62634  2.46686  5.05295  3.78397    382 - -
          2.68618  4.42225  2.77519  2.73123  3.46354  2.40513  3.72494  3.29354  2.67741  2.69355  4.24690  2.90347  2.73739  3.18146  2.89801  2.37887  2.77519  2.98518  4.58477  3.61503
          0.02665  4.03395  4.75630  0.61958  0.77255  0.48576  0.95510
    308   2.99526  4.37882  4.49485  3.94861  3.27352  4.21615  4.54319  1.23636  3.80756  1.86512  3.20410  4.19090  4.52162  4.05304  4.00114  3.54628  3.23652  1.78208  5.09497  3.46124    383 - -
          2.68618  4.42225  2.77519  2.73123  3.46354  2.40513  3.72494  3.29354  2.67741  2.69355  4.24690  2.90347  2.73739  3.18146  2.89801  2.37887  2.77519  2.98518  4.58477  3.61503
          0.02665  4.03395  4.75630  0.61958  0.77255  0.48576  0.95510
    309   2.82754  4.99758  2.59872  2.44849  4.37872  3.30434  3.83081  3.93261  2.44179  3.52344  4.40853  1.25134  3.90052  3.02819  2.97976  2.83497  3.14571  3.55419  5.60901  4.23481    384 - -
          2.68618  4.42225  2.77519  2.73123  3.46354  2.40513  3.72494  3.29354  2.67741  2.69355  4.24690  2.90347  2.73739  3.18146  2.89801  2.37887  2.77519  2.98518  4.58477  3.61503
          0.02665  4.03395  4.75630  0.61958  0.77255  0.48576  0.95510
    310   2.74082  4.80045  2.26828  2.58015  4.54885  1.07370  4.05769  4.06656  3.07770  3.68540  4.56292  3.05980  3.87966  3.28881  3.53368  2.79956  3.14066  3.60865  5.75716  4.48440    385 - -
          2.68618  4.42225  2.77519  2.73123  3.46354  2.40513  3.72494  3.29354  2.67741  2.69355  4.24690  2.90347  2.73739  3.18146  2.89801  2.37887  2.77519  2.98518  4.58477  3.61503
          0.02665  4.03395  4.75630  0.61958  0.77255  0.48576  0.95510
    311   2.62229  4.20488  3.74211  3.17244  2.68681  3.65865  2.64014  2.17574  3.08195  2.26052  2.95054  3.49716  4.02737  3.35915  3.36044  2.92775  2.75467  2.40889  4.71443  3.44198    386 - -
          2.68618  4.42225  2.77519  2.73123  3.46354  2.40513  3.72494  3.29354  2.67741  2.69355  4.24690  2.90347  2.73739  3.18146  2.89801  2.37887  2.77519  2.98518  4.58477  3.61503
          0.02665  4.03395  4.75630  0.61958  0.77255  0.48576  0.95510
    312   2.61121  5.04071  2.80668  2.39771  4.37794  3.42157  3.59320  3.81033  1.69893  3.32366  4.11572  2.71147  3.51175  2.71552  2.28924  2.68029  2.92146  3.43411  5.47188  4.13372    387 - -
          2.68618  4.42225  2.77519  2.73123  3.46354  2.40513  3.72494  3.29354  2.67741  2.69355  4.24690  2.90347  2.73739  3.18146  2.89801  2.37887  2.77519  2.98518  4.58477  3.61503
          0.02665  4.03395  4.75630  0.61958  0.77255  0.48576  0.95510
    313   2.99525  4.43367  4.47702  4.04716  3.53946  4.11299  4.78507  1.91382  3.87987  2.04501  3.44485  4.25486  4.55917  4.21875  4.09126  3.53999  3.30524  0.95692  5.42267  4.14939    388 - -
          2.68618  4.42225  2.77519  2.73123  3.46354  2.40513  3.72494  3.29354  2.67741  2.69355  4.24690  2.90347  2.73739  3.18146  2.89801  2.37887  2.77519  2.98518  4.58477  3.61503
          0.02665  4.03395  4.75630  0.61958  0.77255  0.48576  0.95510
    314   3.20383  4.51374  4.85152  4.32297  3.33527  4.53302  4.95626  1.21068  4.18144  1.47330  3.14265  4.56558  4.77548  4.38934  4.34663  3.90205  3.44848  1.75633  5.36465  4.21244    389 - -
          2.68618  4.42225  2.77519  2.73123  3.46354  2.40513  3.72494  3.29354  2.67741  2.69355  4.24690  2.90347  2.73739  3.18146  2.89801  2.37887  2.77519  2.98518  4.58477  3.61503
          0.02665  4.03395  4.75630  0.61958  0.77255  0.48576  0.95510
    315   2.59574  4.76086  3.01062  2.40743  4.05152  3.40221  3.63539  3.45965  2.38532  3.06251  3.66608  2.97222  2.75313  2.79081  2.34850  2.30588  2.71877  3.13364  5.29944  3.98215    390 - -
          2.68618  4.42225  2.77519  2.73123  3.46354  2.40513  3.72494  3.29354  2.67741  2.69355  4.24690  2.90347  2.73739  3.18146  2.89801  2.37887  2.77519  2.98518  4.58477  3.61503
          0.02665  4.03395  4.75630  0.61958  0.77255  0.48576  0.95510
    316   3.21898  4.55027  4.81757  4.25046  3.13755  4.48504  4.80628  1.62342  4.11364  1.28398  2.04685  4.49803  4.69141  4.24566  4.24406  3.82470  3.44340  2.12515  5.16944  4.08977    391 - -
          2.68618  4.42225  2.77519  2.73123  3.46354  2.40513  3.72494  3.29354  2.67741  2.69355  4.24690  2.90347  2.73739  3.18146  2.89801  2.37887  2.77519  2.98518  4.58477  3.61503
          0.02665  4.03395  4.75630  0.61958  0.77255  0.48576  0.95510
    317   2.63215  5.22232  2.00946  1.79450  4.53077  3.30556  3.64723  4.01259  2.27597  3.51567  4.30038  2.77383  3.47537  2.77640  3.00649  2.47669  2.98494  3.59803  5.67531  4.24404    392 - -
          2.68618  4.42225  2.77519  2.73123  3.46354  2.40513  3.72494  3.29354  2.67741  2.69355  4.24690  2.90347  2.73739  3.18146  2.89801  2.37887  2.77519  2.98518  4.58477  3.61503
          0.02665  4.03395  4.75630  0.61958  0.77255  0.48576  0.95510
    318   2.49632  4.46196  2.97463  2.57728  3.67579  3.47828  3.76666  2.78685  2.68191  2.70358  3.59353  3.14956  3.88898  3.01041  3.08696  2.73294  2.23873  2.14557  5.08044  3.81201    393 - -
          2.68618  4.42225  2.77519  2.73123  3.46354  2.40513  3.72494  3.29354  2.67741  2.69355  4.24690  2.90347  2.73739  3.18146  2.89801  2.37887  2.77519  2.98518  4.58477  3.61503
          0.02665  4.03395  4.75630  0.61958  0.77255  0.48576  0.95510
    319   0.80392  4.27978  3.63302  3.43504  4.21942  3.09937  4.43710  3.36958  3.45562  3.24346  4.25986  3.54175  3.85416  3.78247  3.69307  2.62986  2.91857  2.99584  5.63035  4.44950    394 - -
          2.68618  4.42225  2.77519  2.73123  3.46354  2.40513  3.72494  3.29354  2.67741  2.69355  4.24690  2.90347  2.73739  3.18146  2.89801  2.37887  2.77519  2.98518  4.58477  3.61503
          0.02665  4.03395  4.75630  0.61958  0.77255  0.48576  0.95510
    320   2.53007  4.33376  4.51474  4.00470  3.60282  4.16492  4.74430  1.53730  3.90555  2.23445  3.43897  4.23289  4.54732  4.18284  4.13306  3.52873  3.21267  1.18082  5.41598  4.20808    395 - -
          2.68618  4.42225  2.77519  2.73123  3.46354  2.40513  3.72494  3.29354  2.67741  2.69355  4.24690  2.90347  2.73739  3.18146  2.89801  2.37887  2.77519  2.98518  4.58477  3.61503
          0.02665  4.03395  4.75630  0.61958  0.77255  0.48576  0.95510
    321   2.44401  5.04431  2.86047  2.25676  4.41528  3.43859  3.65876  3.79448  1.45495  3.34622  4.18192  2.97059  3.89230  2.80178  2.57540  2.79547  3.03507  3.44764  5.50709  4.20505    396 - -
          2.68618  4.42225  2.77519  2.73123  3.46354  2.40513  3.72494  3.29354  2.67741  2.69355  4.24690  2.90347  2.73739  3.18146  2.89801  2.37887  2.77519  2.98518  4.58477  3.61503
          0.02665  4.03395  4.75630  0.61958  0.77255  0.48576  0.95510
    322   2.66478  5.23537  2.37240  1.42455  4.58328  3.28028  3.73805  4.04762  2.61548  3.59175  4.42530  2.12861  3.84715  2.89577  3.10978  2.77365  3.10988  3.65080  5.76409  4.33726    397 - -
          2.68618  4.42225  2.77519  2.73123  3.46354  2.40513  3.72494  3.29354  2.67741  2.69355  4.24690  2.90347  2.73739  3.18146  2.89801  2.37887  2.77519  2.98518  4.58477  3.61503
          0.02665  4.03395  4.75630  0.61958  0.77255  0.48576  0.95510
    323   2.72650  4.99135  2.21099  2.30183  4.53520  1.60622  3.82719  4.02649  2.78722  3.59415  4.43018  2.28281  3.82465  3.00610  3.30191  2.71999  3.06252  3.59216  5.77183  4.36587    398 - -
          2.68618  4.42225  2.77519  2.73123  3.46354  2.40513  3.72494  3.29354  2.67741  2.69355  4.24690  2.90347  2.73739  3.18146  2.89801  2.37887  2.77519  2.98518  4.58477  3.61503
          0.02665  4.03395  4.75630  0.61958  0.77255  0.48576  0.95510
    324   2.20597  3.78174  4.27149  3.70722  3.37653  3.95504  4.33852  1.72787  3.60588  2.12040  3.11445  3.94213  4.31006  3.84686  3.81606  3.26446  3.01842  1.60312  5.02121  3.82519    399 - -
          2.68618  4.42225  2.77519  2.73123  3.46354  2.40513  3.72494  3.29354  2.67741  2.69355  4.24690  2.90347  2.73739  3.18146  2.89801  2.37887  2.77519  2.98518  4.58477  3.61503
          0.02665  4.03395  4.75630  0.61958  0.77255  0.48576  0.95510
    325   3.30771  4.68450  4.69120  4.19462  3.10966  4.45635  4.78487  2.04226  3.96927  0.83558  2.97758  4.46522  4.71611  4.21248  4.12654  3.85234  3.55512  2.23977  5.16445  3.97568    400 - -
          2.68618  4.42225  2.77519  2.73123  3.46354  2.40513  3.72494  3.29354  2.67741  2.69355  4.24690  2.90347  2.73739  3.18146  2.89801  2.37887  2.77519  2.98518  4.58477  3.61503
          0.02665  4.03395  4.75630  0.61958  0.77255  0.48576  0.95510
    326   3.35505  4.68849  4.49619  4.08824  1.22236  4.24038  3.59180  3.03089  3.94541  2.44806  3.66885  4.00472  4.56260  4.00277  4.03883  3.57985  3.58329  2.73280  3.78546  1.58985    401 - -
          2.68618  4.42225  2.77519  2.73123  3.46354  2.40513  3.72494  3.29354  2.67741  2.69355  4.24690  2.90347  2.73739  3.18146  2.89801  2.37887  2.77519  2.98518  4.58477  3.61503
          0.02665  4.03395  4.75630  0.61958  0.77255  0.48576  0.95510
    327   3.02620  4.48882  4.24942  3.72267  2.16837  4.08746  4.18097  2.46445  3.57536  1.18477  3.05979  3.97592  4.39593  3.37145  3.77193  3.40445  3.25573  2.50220  4.65862  3.26961    402 - -
          2.68618  4.42225  2.77519  2.73123  3.46354  2.40513  3.72494  3.29354  2.67741  2.69355  4.24690  2.90347  2.73739  3.18146  2.89801  2.37887  2.77519  2.98518  4.58477  3.61503
          0.02665  4.03395  4.75630  0.61958  0.77255  0.48576  0.95510
    328   2.82033  4.37592  4.69070  4.18850  3.60309  4.32649  4.91205  1.22946  4.08265  2.15853  3.41540  4.40654  4.67254  4.35339  4.29202  3.70276  3.29882  1.30690  5.49986  4.29829    403 - -
          2.68618  4.42225  2.77519  2.73123  3.46354  2.40513  3.72494  3.29354  2.67741  2.69355  4.24690  2.90347  2.73739  3.18146  2.89801  2.37887  2.77519  2.98518  4.58477  3.61503
          0.02665  4.03395  4.75630  0.61958  0.77255  0.48576  0.95510
    329   2.71111  4.64696  3.22094  2.90705  4.21506  3.32359  4.00277  3.70642  2.72357  3.31061  4.23519  3.28833  1.17995  3.24137  2.57539  2.82758  3.07570  3.34680  5.45659  4.23133    404 - -
          2.68618  4.42225  2.77519  2.73123  3.46354  2.40513  3.72494  3.29354  2.67741  2.69355  4.24690  2.90347  2.73739  3.18146  2.89801  2.37887  2.77519  2.98518  4.58477  3.61503
          0.02665  4.03395  4.75630  0.61958  0.77255  0.48576  0.95510
    330   3.09965  5.23544  2.56723  0.81578  4.60321  3.38429  3.98879  4.08964  2.89031  3.68205  4.65192  3.03601  3.99744  3.20296  3.31374  3.06735  3.40609  3.75792  5.74433  4.47018    405 - -
          2.68618  4.42225  2.77519  2.73123  3.46354  2.40513  3.72494  3.29354  2.67741  2.69355  4.24690  2.90347  2.73739  3.18146  2.89801  2.37887  2.77519  2.98518  4.58477  3.61503
          0.02665  4.03395  4.75630  0.61958  0.77255  0.48576  0.95510
    331   2.97927  4.70682  3.60436  3.46870  4.44555  3.38532  4.53067  4.03527  3.54036  3.64347  4.70199  3.75787  0.57551  3.92419  3.76534  3.15241  3.43407  3.66176  5.58515  4.56927    406 - -
          2.68618  4.42225  2.77519  2.73123  3.46354  2.40513  3.72494  3.29354  2.67741  2.69355  4.24690  2.90347  2.73739  3.18146  2.89801  2.37887  2.77519  2.98518  4.58477  3.61503
          0.02665  4.03395  4.75630  0.61958  0.77255  0.48576  0.95510
    332   3.12595  5.08997  3.31227  2.90707  4.51347  3.59482  3.85822  3.95359  0.83681  3.48485  4.44029  3.32340  4.08598  3.04249  2.47507  3.15894  3.36855  3.65325  5.50378  4.34107    407 - -
          2.68618  4.42225  2.77519  2.73123  3.46354  2.40513  3.72494  3.29354  2.67741  2.69355  4.24690  2.90347  2.73739  3.18146  2.89801  2.37887  2.77519  2.98518  4.58477  3.61503
          0.02665  4.03395  4.75630  0.61958  0.77255  0.48576  0.95510
    333   2.40135  4.32241  3.35427  3.18037  4.24089  3.04966  4.28434  3.78674  3.26512  3.49545  4.40978  3.37719  3.80239  3.60224  3.54420  0.87120  2.89409  3.28614  5.60094  4.32605    408 - -
          2.68618  4.42225  2.77519  2.73123  3.46354  2.40513  3.72494  3.29354  2.67741  2.69355  4.24690  2.90347  2.73739  3.18146  2.89801  2.37887  2.77519  2.98518  4.58477  3.61503
          0.02665  4.03395  4.75630  0.61958  0.77255  0.48576  0.95510
    334   2.97927  4.70682  3.60436  3.46870  4.44555  3.38532  4.53067  4.03527  3.54036  3.64347  4.70199  3.75787  0.57551  3.92419  3.76534  3.15241  3.43407  3.66176  5.58515  4.56927    409 - -
          2.68618  4.42225  2.77519  2.73123  3.46354  2.40513  3.72494  3.29354  2.67741  2.69355  4.24690  2.90347  2.73739  3.18146  2.89801  2.37887  2.77519  2.98518  4.58477  3.61503
          0.02665  4.03395  4.75630  0.61958  0.77255  0.48576  0.95510
    335   3.18645  4.97050  3.29726  3.07611  3.40879  3.59347  0.84298  3.91439  2.91526  3.38683  4.44455  3.47782  4.15625  3.44522  3.16990  3.25647  3.49644  3.64657  4.87111  3.35566    410 - -
          2.68618  4.42225  2.77519  2.73123  3.46354  2.40513  3.72494  3.29354  2.67741  2.69355  4.24690  2.90347  2.73739  3.18146  2.89801  2.37887  2.77519  2.98518  4.58477  3.61503
          0.02665  4.03395  4.75630  0.61958  0.77255  0.48576  0.95510
    336   2.87773  4.63438  3.58435  3.50566  4.63974  0.51837  4.61354  4.28110  3.70873  3.91419  4.89315  3.74904  4.03055  4.02033  3.92460  3.05471  3.37155  3.77826  5.68965  4.74799    411 - -
          2.68618  4.42225  2.77519  2.73123  3.46354  2.40513  3.72494  3.29354  2.67741  2.69355  4.24690  2.90347  2.73739  3.18146  2.89801  2.37887  2.77519  2.98518  4.58477  3.61503
          0.02665  4.03395  4.75630  0.61958  0.77255  0.48576  0.95510
    337   2.41230  3.58031  3.91609  3.42189  3.56969  3.46372  4.19725  2.42809  3.31424  2.54192  3.52693  3.15010  4.01413  3.61168  3.56929  2.83507  2.86189  1.33045  5.10861  3.89245    412 - -
          2.68618  4.42225  2.77519  2.73123  3.46354  2.40513  3.72494  3.29354  2.67741  2.69355  4.24690  2.90347  2.73739  3.18146  2.89801  2.37887  2.77519  2.98518  4.58477  3.61503
          0.02665  4.03395  4.75630  0.61958  0.77255  0.48576  0.95510
    338   2.82163  5.05245  1.21004  2.35530  4.26153  3.31592  3.82296  3.67369  2.76198  3.33433  3.73872  2.89811  3.88972  3.01457  3.25642  2.81409  3.11986  3.36719  5.59882  4.17797    413 - -
          2.68618  4.42225  2.77519  2.73123  3.46354  2.40513  3.72494  3.29354  2.67741  2.69355  4.24690  2.90347  2.73739  3.18146  2.89801  2.37887  2.77519  2.98518  4.58477  3.61503
          0.02665  4.03395  4.75630  0.61958  0.77255  0.48576  0.95510
    339   2.94058  4.34839  4.49674  3.99240  3.60910  4.15449  4.74743  1.66018  3.87843  2.22753  3.44431  4.22467  4.54575  4.17194  4.10935  3.52345  2.86544  1.07850  5.43342  4.22201    414 - -
          2.68618  4.42225  2.77519  2.73123  3.46354  2.40513  3.72494  3.29354  2.67741  2.69355  4.24690  2.90347  2.73739  3.18146  2.89801  2.37887  2.77519  2.98518  4.58477  3.61503
          0.02665  4.03395  4.75630  0.61958  0.77255  0.48576  0.95510
    340   2.28560  4.22798  3.40527  3.08964  4.22428  3.01455  4.16390  3.57934  3.10230  3.31284  4.16797  3.29503  3.73524  3.42796  3.42102  1.42388  1.75707  3.10373  5.58126  4.34597    415 - -
          2.68618  4.42225  2.77519  2.73123  3.46354  2.40513  3.72494  3.29354  2.67741  2.69355  4.24690  2.90347  2.73739  3.18146  2.89801  2.37887  2.77519  2.98518  4.58477  3.61503
          0.02665  4.03395  4.75630  0.61958  0.77255  0.48576  0.95510
    341   2.97927  4.70682  3.60436  3.46870  4.44555  3.38532  4.53067  4.03527  3.54036  3.64347  4.70199  3.75787  0.57551  3.92419  3.76534  3.15241  3.43407  3.66176  5.58515  4.56927    416 - -
          2.68618  4.42225  2.77519  2.73123  3.46354  2.40513  3.72494  3.29354  2.67741  2.69355  4.24690  2.90347  2.73739  3.18146  2.89801  2.37887  2.77519  2.98518  4.58477  3.61503
          0.02665  4.03395  4.75630  0.61958  0.77255  0.48576  0.95510
    342   2.81133  5.22592  1.39177  2.19145  4.67411  2.57942  3.78263  4.17690  2.76246  3.70256  4.53086  2.55775  3.82935  2.94693  3.32512  2.50386  3.12154  3.73559  5.87561  4.41577    417 - -
          2.68618  4.42225  2.77519  2.73123  3.46354  2.40513  3.72494  3.29354  2.67741  2.69355  4.24690  2.90347  2.73739  3.18146  2.89801  2.37887  2.77519  2.98518  4.58477  3.61503
          0.02665  4.03395  4.75630  0.61958  0.77255  0.48576  0.95510
    343   2.87773  4.63438  3.58435  3.50566  4.63974  0.51837  4.61354  4.28110  3.70873  3.91419  4.89315  3.74904  4.03055  4.02033  3.92460  3.05471  3.37155  3.77826  5.68965  4.74799    418 - -
          2.68618  4.42225  2.77519  2.73123  3.46354  2.40513  3.72494  3.29354  2.67741  2.69355  4.24690  2.90347  2.73739  3.18146  2.89801  2.37887  2.77519  2.98518  4.58477  3.61503
          0.02665  4.03395  4.75630  0.61958  0.77255  0.48576  0.95510
    344   2.54994  5.08007  2.54301  2.19821  4.40564  3.37637  3.26021  3.86526  1.96027  3.36557  4.13407  2.74548  3.78893  2.68877  2.37067  2.61718  2.87795  3.46204  5.51115  4.13014    419 - -
          2.68618  4.42225  2.77519  2.73123  3.46354  2.40513  3.72494  3.29354  2.67741  2.69355  4.24690  2.90347  2.73739  3.18146  2.89801  2.37887  2.77519  2.98518  4.58477  3.61503
          0.02665  4.03395  4.75630  0.61958  0.77255  0.48576  0.95510
    345   3.22207  4.63053  4.27419  3.83306  1.75903  4.10687  3.56429  3.08959  3.70614  2.45691  3.72375  3.85912  4.45063  3.83673  3.86270  3.13071  3.45258  2.94869  3.81279  1.22857    420 - -
          2.68618  4.42225  2.77519  2.73123  3.46354  2.40513  3.72494  3.29354  2.67741  2.69355  4.24690  2.90347  2.73739  3.18146  2.89801  2.37887  2.77519  2.98518  4.58477  3.61503
          0.02665  4.03395  4.75630  0.61958  0.77255  0.48576  0.95510
    346   2.80547  4.27693  4.13582  3.58928  3.38634  3.94176  4.30262  1.44590  3.46203  1.98706  3.31775  3.35021  4.30419  3.75593  3.70451  3.25348  3.05314  1.80516  5.05201  3.82854    421 - -
          2.68618  4.42225  2.77519  2.73123  3.46354  2.40513  3.72494  3.29354  2.67741  2.69355  4.24690  2.90347  2.73739  3.18146  2.89801  2.37887  2.77519  2.98518  4.58477  3.61503
          0.02665  4.03395  4.75630  0.61958  0.77255  0.48576  0.95510
    347   2.59588  3.64553  3.98265  3.43001  3.38997  3.64420  4.13025  2.10251  3.33382  2.36980  3.34909  3.67118  4.08593  3.59628  3.57751  2.73053  2.37754  1.61343  4.93575  3.73134    422 - -
          2.68618  4.42225  2.77519  2.73123  3.46354  2.40513  3.72494  3.29354  2.67741  2.69355  4.24690  2.90347  2.73739  3.18146  2.89801  2.37887  2.77519  2.98518  4.58477  3.61503
          0.02665  4.03395  4.75630  0.61958  0.77255  0.48576  0.95510
    348   3.03841  4.42154  4.63267  4.16713  3.58503  4.26364  4.91258  1.70276  4.03016  2.13491  3.43014  4.38092  4.65634  4.33647  4.24429  3.66848  3.33000  0.95105  5.51129  4.27081    423 - -
          2.68618  4.42225  2.77519  2.73123  3.46354  2.40513  3.72494  3.29354  2.67741  2.69355  4.24690  2.90347  2.73739  3.18146  2.89801  2.37887  2.77519  2.98518  4.58477  3.61503
          0.02665  4.03395  4.75630  0.61958  0.77255  0.48576  0.95510
    349   1.85651  2.38341  3.76765  3.34939  4.04837  2.22999  4.24006  3.43041  3.29959  3.14712  3.99277  3.41344  3.71306  3.56657  3.57890  1.76379  2.67722  2.97253  5.44676  4.25933    424 - -
          2.68618  4.42225  2.77519  2.73123  3.46354  2.40513  3.72494  3.29354  2.67741  2.69355  4.24690  2.90347  2.73739  3.18146  2.89801  2.37887  2.77519  2.98518  4.58477  3.61503
          0.02665  4.03395  4.75630  0.61958  0.77255  0.48576  0.95510
    350   2.87773  4.63438  3.58435  3.50566  4.63974  0.51837  4.61354  4.28110  3.70873  3.91419  4.89315  3.74904  4.03055  4.02033  3.92460  3.05471  3.37155  3.77826  5.68965  4.74799    425 - -
          2.68618  4.42225  2.77519  2.73123  3.46354  2.40513  3.72494  3.29354  2.67741  2.69355  4.24690  2.90347  2.73739  3.18146  2.89801  2.37887  2.77519  2.98518  4.58477  3.61503
          0.02665  4.03395  4.75630  0.61958  0.77255  0.48576  0.95510
    351   3.12595  5.08997  3.31227  2.90707  4.51347  3.59482  3.85822  3.95359  0.83681  3.48485  4.44029  3.32340  4.08598  3.04249  2.47507  3.15894  3.36855  3.65325  5.50378  4.34107    426 - -
          2.68618  4.42225  2.77519  2.73123  3.46354  2.40513  3.72494  3.29354  2.67741  2.69355  4.24690  2.90347  2.73739  3.18146  2.89801  2.37887  2.77519  2.98518  4.58477  3.61503
          0.02665  4.03395  4.75630  0.61958  0.77255  0.48576  0.95510
    352   3.34052  4.75649  4.44813  4.09145  3.20425  4.18569  4.69673  2.41997  3.85762  0.69918  3.18168  4.35120  4.59504  4.18711  4.00615  3.77952  3.62841  2.49871  5.13928  3.89897    427 - -
          2.68618  4.42225  2.77519  2.73123  3.46354  2.40513  3.72494  3.29354  2.67741  2.69355  4.24690  2.90347  2.73739  3.18146  2.89801  2.37887  2.77519  2.98518  4.58477  3.61503
          0.02665  4.03395  4.75630  0.61958  0.77255  0.48576  0.95510
    353   2.49987  5.08285  1.25623  2.25284  4.60645  3.20037  3.83141  4.05700  2.82484  3.65591  4.50622  2.80042  3.83177  3.00923  3.36924  2.48431  3.10557  3.62896  5.84966  4.40976    428 - -
          2.68618  4.42225  2.77519  2.73123  3.46354  2.40513  3.72494  3.29354  2.67741  2.69355  4.24690  2.90347  2.73739  3.18146  2.89801  2.37887  2.77519  2.98518  4.58477  3.61503
          0.02665  4.03395  4.75630  0.61958  0.77255  0.48576  0.95510
    354   2.33926  4.30293  3.28500  2.92616  4.16420  3.07872  4.03851  3.54155  2.94329  3.23374  4.07872  3.21817  1.98583  3.27731  3.29678  2.26240  1.81752  3.10083  5.50283  4.25431    429 - -
          2.68618  4.42225  2.77519  2.73123  3.46354  2.40513  3.72494  3.29354  2.67741  2.69355  4.24690  2.90347  2.73739  3.18146  2.89801  2.37887  2.77519  2.98518  4.58477  3.61503
          0.02665  4.03395  4.75630  0.61958  0.77255  0.48576  0.95510
    355   2.70809  4.52238  3.38806  2.84465  3.15240  3.59931  1.96206  3.01905  2.71027  2.63852  3.21514  3.26036  3.98495  3.09253  3.05658  2.85840  2.94040  2.65342  4.67434  2.92712    430 - -
          2.68618  4.42225  2.77519  2.73123  3.46354  2.40513  3.72494  3.29354  2.67741  2.69355  4.24690  2.90347  2.73739  3.18146  2.89801  2.37887  2.77519  2.98518  4.58477  3.61503
          0.02665  4.03395  4.75630  0.61958  0.77255  0.48576  0.95510
    356   1.66693  4.21263  3.89520  3.46427  3.78133  3.37989  4.33643  2.44210  3.39036  2.63958  3.68509  3.63668  4.00290  3.69332  3.66156  2.78808  2.71414  1.54102  5.35810  4.14845    431 - -
          2.68618  4.42225  2.77519  2.73123  3.46354  2.40513  3.72494  3.29354  2.67741  2.69355  4.24690  2.90347  2.73739  3.18146  2.89801  2.37887  2.77519  2.98518  4.58477  3.61503
          0.02665  4.03395  4.75630  0.61958  0.77255  0.48576  0.95510
    357   2.37700  4.27207  3.44299  3.01981  3.94188  3.16509  4.03903  2.98256  2.96456  2.98997  3.88701  3.29678  3.80160  3.31090  3.29629  2.03926  1.52309  2.85020  5.34649  4.10070    432 - -
          2.68618  4.42225  2.77519  2.73123  3.46354  2.40513  3.72494  3.29354  2.67741  2.69355  4.24690  2.90347  2.73739  3.18146  2.89801  2.37887  2.77519  2.98518  4.58477  3.61503
          0.02665  4.03395  4.75630  0.61958  0.77255  0.48576  0.95510
    358   2.60994  4.34606  4.40532  3.93572  3.64681  4.01238  4.72274  1.81611  3.81890  2.27499  3.49267  4.14732  4.47077  4.12842  4.05477  3.40398  3.19202  1.02948  5.46201  4.23941    433 - -
          2.68618  4.42225  2.77519  2.73123  3.46354  2.40513  3.72494  3.29354  2.67741  2.69355  4.24690  2.90347  2.73739  3.18146  2.89801  2.37887  2.77519  2.98518  4.58477  3.61503
          0.02665  4.03395  4.75630  0.61958  0.77255  0.48576  0.95510
    359   3.53128  4.88378  4.34867  4.02608  1.94759  4.24686  3.53109  3.31995  3.87963  2.69600  3.95561  3.96661  4.60962  3.99365  4.00246  3.64474  3.77636  3.22895  3.71997  0.85732    434 - -
          2.68618  4.42225  2.77519  2.73123  3.46354  2.40513  3.72494  3.29354  2.67741  2.69355  4.24690  2.90347  2.73739  3.18146  2.89801  2.37887  2.77519  2.98518  4.58477  3.61503
          0.02665  4.03395  4.75630  0.61958  0.77255  0.48576  0.95510
    360   2.73953  5.13458  1.95660  2.24176  4.48460  3.28749  3.69387  3.95654  2.35868  3.49114  4.29774  2.65492  3.81494  2.83944  3.06717  1.84677  3.00894  3.55546  5.66990  4.25481    435 - -
          2.68618  4.42225  2.77519  2.73123  3.46354  2.40513  3.72494  3.29354  2.67741  2.69355  4.24690  2.90347  2.73739  3.18146  2.89801  2.37887  2.77519  2.98518  4.58477  3.61503
          0.02665  4.03395  4.75630  0.61958  0.77255  0.48576  0.95510
    361   2.64604  4.08207  4.21361  3.62696  2.22758  3.77196  4.04688  2.24629  3.48798  2.04412  2.91301  3.78924  4.12518  3.67887  3.62848  3.06862  2.67977  2.06919  3.30109  3.39334    436 - -
          2.68618  4.42225  2.77519  2.73123  3.46354  2.40513  3.72494  3.29354  2.67741  2.69355  4.24690  2.90347  2.73739  3.18146  2.89801  2.37887  2.77519  2.98518  4.58477  3.61503
          0.02665  4.03395  4.75630  0.61958  0.77255  0.48576  0.95510
    362   2.44642  5.11839  2.41247  1.88304  4.42939  3.33834  3.60108  3.90024  2.24097  3.40743  4.17875  2.70193  3.78356  2.61783  2.76816  2.45848  2.90134  3.49265  5.56541  4.15894    437 - -
          2.68618  4.42225  2.77519  2.73123  3.46354  2.40513  3.72494  3.29354  2.67741  2.69355  4.24690  2.90347  2.73739  3.18146  2.89801  2.37887  2.77519  2.98518  4.58477  3.61503
          0.02665  4.03395  4.75630  0.61958  0.77255  0.48576  0.95510
    363   2.96201  5.09090  3.05795  2.66663  4.50408  3.51691  3.70977  3.94094  1.09528  3.45661  4.33545  2.88049  3.99046  2.86783  2.37885  2.96681  3.19684  3.60026  5.50994  4.26039    438 - -
          2.68618  4.42225  2.77519  2.73123  3.46354  2.40513  3.72494  3.29354  2.67741  2.69355  4.24690  2.90347  2.73739  3.18146  2.89801  2.37887  2.77519  2.98518  4.58477  3.61503
          0.02665  4.03395  4.75630  0.61958  0.77255  0.48576  0.95510
    364   3.15826  4.53592  4.55928  4.18347  3.48752  4.23630  4.88409  0.89773  4.01471  2.04361  3.40091  4.40654  4.65458  4.34813  4.19317  3.74964  3.45563  1.86366  5.40976  4.16012    439 - -
          2.68618  4.42225  2.77519  2.73123  3.46354  2.40513  3.72494  3.29354  2.67741  2.69355  4.24690  2.90347  2.73739  3.18146  2.89801  2.37887  2.77519  2.98518  4.58477  3.61503
          0.02665  4.03395  4.75630  0.61958  0.77255  0.48576  0.95510
    365   2.75294  5.04825  2.98220  2.29199  4.37715  3.46926  3.59899  3.78975  1.76768  3.30410  3.76018  2.96540  3.86778  2.02614  2.51288  2.74136  2.96697  3.43444  5.45034  4.14163    440 - -
          2.68618  4.42225  2.77519  2.73123  3.46354  2.40513  3.72494  3.29354  2.67741  2.69355  4.24690  2.90347  2.73739  3.18146  2.89801  2.37887  2.77519  2.98518  4.58477  3.61503
          0.02665  4.03395  4.75630  0.61958  0.77255  0.48576  0.95510
    366   2.37236  5.03802  2.61313  2.18109  4.34699  3.19807  3.57794  3.80732  2.17368  3.32542  4.09442  2.74894  3.77466  2.37287  2.69295  2.59333  2.69710  3.41032  5.48967  4.10105    441 - -
          2.68618  4.42225  2.77519  2.73123  3.46354  2.40513  3.72494  3.29354  2.67741  2.69355  4.24690  2.90347  2.73739  3.18146  2.89801  2.37887  2.77519  2.98518  4.58477  3.61503
          0.02665  4.03395  4.75630  0.61958  0.77255  0.48576  0.95510
    367   1.56755  4.41376  3.36497  2.91641  3.67302  3.42078  3.92475  2.91570  2.81034  2.22210  3.63234  3.29528  3.93021  2.96744  3.13880  2.76931  2.89231  2.69330  5.14795  3.88556    442 - -
          2.68618  4.42225  2.77519  2.73123  3.46354  2.40513  3.72494  3.29354  2.67741  2.69355  4.24690  2.90347  2.73739  3.18146  2.89801  2.37887  2.77519  2.98518  4.58477  3.61503
          0.02665  4.03395  4.75630  0.61958  0.77255  0.48576  0.95510
    368   3.12093  4.46507  4.75035  4.28025  3.50823  4.39563  4.99010  1.01733  4.13643  1.99561  3.33534  4.49811  4.73754  4.41768  4.32927  3.80184  3.39855  1.58498  5.49697  4.28279    443 - -
          2.68618  4.42225  2.77519  2.73123  3.46354  2.40513  3.72494  3.29354  2.67741  2.69355  4.24690  2.90347  2.73739  3.18146  2.89801  2.37887  2.77519  2.98518  4.58477  3.61503
          0.02665  4.03395  4.75630  0.61958  0.77255  0.48576  0.95510
    369   2.10333  5.07398  2.39244  2.20315  4.37448  3.34974  3.62206  3.82661  2.00557  3.35874  4.14963  2.83568  3.80276  2.58867  2.87034  2.65460  2.92394  3.44380  5.53555  4.14925    444 - -
          2.68618  4.42225  2.77519  2.73123  3.46354  2.40513  3.72494  3.29354  2.67741  2.69355  4.24690  2.90347  2.73739  3.18146  2.89801  2.37887  2.77519  2.98518  4.58477  3.61503
          0.02665  4.03395  4.75630  0.61958  0.77255  0.48576  0.95510
    370   2.19228  5.12797  2.17621  2.16614  4.42792  3.32979  3.41124  3.89548  2.19905  3.41438  4.19779  2.50987  3.79474  2.75075  2.93013  2.64856  2.93299  3.49762  5.58371  4.17622    445 - -
          2.68618  4.42225  2.77519  2.73123  3.46354  2.40513  3.72494  3.29354  2.67741  2.69355  4.24690  2.90347  2.73739  3.18146  2.89801  2.37887  2.77519  2.98518  4.58477  3.61503
          0.02665  4.03395  4.75630  0.61958  0.77255  0.48576  0.95510
    371   2.76582  5.06016  2.82578  2.32381  4.38592  2.58718  3.18220  3.81619  1.62802  3.34063  4.15627  2.93144  3.86490  2.76860  2.62025  2.75036  2.99373  3.45736  5.49149  4.16554    446 - -
          2.68618  4.42225  2.77519  2.73123  3.46354  2.40513  3.72494  3.29354  2.67741  2.69355  4.24690  2.90347  2.73739  3.18146  2.89801  2.37887  2.77519  2.98518  4.58477  3.61503
          0.02665  4.03395  4.75630  0.61958  0.77255  0.48576  0.95510
    372   2.59473  5.13567  2.44079  2.14976  4.45920  3.35460  3.59573  3.92715  1.87976  3.42249  4.19346  2.53343  3.79320  2.56147  2.69090  2.63589  2.91267  3.51701  5.56714  4.17051    447 - -
          2.68618  4.42225  2.77519  2.73123  3.46354  2.40513  3.72494  3.29354  2.67741  2.69355  4.24690  2.90347  2.73739  3.18146  2.89801  2.37887  2.77519  2.98518  4.58477  3.61503
          0.02665  4.03395  4.75630  0.61958  0.77255  0.48576  0.95510
    373   3.67371  4.86082  4.76876  4.46476  1.05417  4.43667  3.44403  3.39485  4.28604  2.73958  3.96914  4.11004  4.72834  4.18627  4.26252  3.79430  3.88573  3.29634  2.67344  1.51309    448 - -
          2.68618  4.42225  2.77519  2.73123  3.46354  2.40513  3.72494  3.29354  2.67741  2.69355  4.24690  2.90347  2.73739  3.18146  2.89801  2.37887  2.77519  2.98518  4.58477  3.61503
          0.02665  4.03395  4.75630  0.61958  0.77255  0.48576  0.95510
    374   2.17338  4.74634  2.77867  2.10369  4.00681  3.39057  3.64002  3.22520  2.45661  3.02817  3.85175  2.94844  3.80418  2.79972  2.91591  2.54190  2.64457  2.87261  5.28723  3.95779    449 - -
          2.68618  4.42225  2.77519  2.73123  3.46354  2.40513  3.72494  3.29354  2.67741  2.69355  4.24690  2.90347  2.73739  3.18146  2.89801  2.37887  2.77519  2.98518  4.58477  3.61503
          0.02665  4.03395  4.75630  0.61958  0.77255  0.48576  0.95510
    375   2.32684  4.43969  3.07484  2.73402  4.18586  1.70342  3.92302  3.58083  2.58309  3.23693  4.07192  3.11492  3.77215  3.13375  3.16552  2.44521  2.28644  3.16195  5.48949  4.21780    450 - -
          2.68618  4.42225  2.77519  2.73123  3.46354  2.40513  3.72494  3.29354  2.67741  2.69355  4.24690  2.90347  2.73739  3.18146  2.89801  2.37887  2.77519  2.98518  4.58477  3.61503
          0.12568  4.03395  2.29862  0.61958  0.77255  0.48576  0.95510
    376   2.84139  5.02146  3.12711  2.58205  4.39971  3.51646  3.59096  3.77558  1.43863  3.28231  4.12598  3.04307  3.91438  2.51586  2.20081  2.84463  2.76569  3.44565  5.40555  4.16295    451 - -
          2.68618  4.42225  2.77519  2.73123  3.46354  2.40513  3.72494  3.29354  2.67741  2.69355  4.24690  2.90347  2.73739  3.18146  2.89801  2.37887  2.77519  2.98518  4.58477  3.61503
          0.02939  3.93766  4.66001  0.61958  0.77255  0.43119  1.04906
    377   3.17047  5.31473  0.71141  2.44962  4.71518  3.33965  4.08350  4.34168  3.19976  3.92232  4.90666  3.01307  4.00412  3.32482  3.73584  3.11647  3.51343  3.96456  5.85167  4.56490    452 - -
          2.68618  4.42225  2.77519  2.73123  3.46354  2.40513  3.72494  3.29354  2.67741  2.69355  4.24690  2.90347  2.73739  3.18146  2.89801  2.37887  2.77519  2.98518  4.58477  3.61503
          0.02665  4.03395  4.75630  0.61958  0.77255  0.48576  0.95510
    378   2.58573  5.06803  2.31425  2.06268  4.37698  3.33208  3.62756  3.83563  2.43335  3.36890  4.15677  2.82336  2.47117  2.75734  2.72505  2.53014  2.91650  3.44645  5.54888  4.15306    453 - -
          2.68618  4.42225  2.77519  2.73123  3.46354  2.40513  3.72494  3.29354  2.67741  2.69355  4.24690  2.90347  2.73739  3.18146  2.89801  2.37887  2.77519  2.98518  4.58477  3.61503
          0.02665  4.03395  4.75630  0.61958  0.77255  0.48576  0.95510
    379   3.59199  4.89018  4.47944  4.15281  1.77456  4.32585  3.50101  3.32981  4.00822  2.68196  3.94592  4.01667  4.65891  4.05460  4.09743  3.70327  3.82411  3.24726  3.66511  0.88967    454 - -
          2.68618  4.42225  2.77519  2.73123  3.46354  2.40513  3.72494  3.29354  2.67741  2.69355  4.24690  2.90347  2.73739  3.18146  2.89801  2.37887  2.77519  2.98518  4.58477  3.61503
          0.02665  4.03395  4.75630  0.61958  0.77255  0.48576  0.95510
    380   2.87773  4.63438  3.58435  3.50566  4.63974  0.51837  4.61354  4.28110  3.70873  3.91419  4.89315  3.74904  4.03055  4.02033  3.92460  3.05471  3.37155  3.77826  5.68965  4.74799    455 - -
          2.68618  4.42225  2.77519  2.73123  3.46354  2.40513  3.72494  3.29354  2.67741  2.69355  4.24690  2.90347  2.73739  3.18146  2.89801  2.37887  2.77519  2.98518  4.58477  3.61503
          0.02665  4.03395  4.75630  0.61958  0.77255  0.48576  0.95510
    381   3.11992  4.43316  4.83106  4.34006  3.56881  4.46604  5.05134  1.15061  4.22425  2.05906  3.37294  4.55582  4.77852  4.48718  4.41854  3.85919  3.38770  1.30928  5.55071  4.34804    456 - -
          2.68618  4.42225  2.77519  2.73123  3.46354  2.40513  3.72494  3.29354  2.67741  2.69355  4.24690  2.90347  2.73739  3.18146  2.89801  2.37887  2.77519  2.98518  4.58477  3.61503
          0.02665  4.03395  4.75630  0.61958  0.77255  0.48576  0.95510
    382   2.97927  4.70682  3.60436  3.46870  4.44555  3.38532  4.53067  4.03527  3.54036  3.64347  4.70199  3.75787  0.57551  3.92419  3.76534  3.15241  3.43407  3.66176  5.58515  4.56927    457 - -
          2.68618  4.42225  2.77519  2.73123  3.46354  2.40513  3.72494  3.29354  2.67741  2.69355  4.24690  2.90347  2.73739  3.18146  2.89801  2.37887  2.77519  2.98518  4.58477  3.61503
          0.02665  4.03395  4.75630  0.61958  0.77255  0.48576  0.95510
    383   3.11955  4.43223  4.83233  4.34103  3.57063  4.46705  5.05236  1.15868  4.22577  2.06150  3.37450  4.55665  4.77915  4.48858  4.42014  3.85999  3.38718  1.29799  5.55195  4.34917    458 - -
          2.68618  4.42225  2.77519  2.73123  3.46354  2.40513  3.72494  3.29354  2.67741  2.69355  4.24690  2.90347  2.73739  3.18146  2.89801  2.37887  2.77519  2.98518  4.58477  3.61503
          0.02665  4.03395  4.75630  0.61958  0.77255  0.48576  0.95510
    384   3.28550  4.61267  4.82996  4.30311  3.17610  4.54400  4.89116  1.61366  4.12953  1.01946  2.99666  4.56180  4.76393  4.31637  4.27509  3.91809  3.52240  2.05689  5.24265  4.10588    459 - -
          2.68618  4.42225  2.77519  2.73123  3.46354  2.40513  3.72494  3.29354  2.67741  2.69355  4.24690  2.90347  2.73739  3.18146  2.89801  2.37887  2.77519  2.98518  4.58477  3.61503
          0.02665  4.03395  4.75630  0.61958  0.77255  0.48576  0.95510
    385   2.58377  5.09423  1.84689  2.26222  4.41342  3.16475  3.62964  3.87825  2.33726  3.40239  4.18702  2.72235  3.37958  2.75776  2.73106  2.55258  2.92517  3.48019  5.57520  4.17270    460 - -
          2.68618  4.42225  2.77519  2.73123  3.46354  2.40513  3.72494  3.29354  2.67741  2.69355  4.24690  2.90347  2.73739  3.18146  2.89801  2.37887  2.77519  2.98518  4.58477  3.61503
          0.02665  4.03395  4.75630  0.61958  0.77255  0.48576  0.95510
    386   2.94296  4.35596  4.40211  3.83792  2.14238  4.06027  4.16346  2.42429  3.70698  1.58171  2.05625  4.01782  4.36062  3.86227  3.85171  3.36562  3.16742  2.42653  4.59143  2.88796    461 - -
          2.68618  4.42225  2.77519  2.73123  3.46354  2.40513  3.72494  3.29354  2.67741  2.69355  4.24690  2.90347  2.73739  3.18146  2.89801  2.37887  2.77519  2.98518  4.58477  3.61503
          0.02665  4.03395  4.75630  0.61958  0.77255  0.48576  0.95510
    387   2.59446  5.18918  2.24662  1.97026  4.50293  3.01283  3.63800  3.97522  1.84187  3.48130  4.26689  2.79478  3.80504  2.76581  2.93648  2.67408  2.97229  3.56755  5.63932  4.22421    462 - -
          2.68618  4.42225  2.77519  2.73123  3.46354  2.40513  3.72494  3.29354  2.67741  2.69355  4.24690  2.90347  2.73739  3.18146  2.89801  2.37887  2.77519  2.98518  4.58477  3.61503
          0.02665  4.03395  4.75630  0.61958  0.77255  0.48576  0.95510
    388   2.47045  5.08888  2.40531  2.09670  4.39902  3.14721  3.59702  3.86586  2.04032  3.37932  4.15123  2.82002  3.78099  2.57087  2.86659  2.47588  2.78457  3.46297  5.54190  4.14094    463 - -
          2.68618  4.42225  2.77519  2.73123  3.46354  2.40513  3.72494  3.29354  2.67741  2.69355  4.24690  2.90347  2.73739  3.18146  2.89801  2.37887  2.77519  2.98518  4.58477  3.61503
          0.02665  4.03395  4.75630  0.61958  0.77255  0.48576  0.95510
    389   1.94234  3.13206  3.82014  3.30880  3.57919  3.28349  4.09449  2.76897  3.22980  2.63378  3.54701  3.49056  3.87160  3.49723  3.49872  2.41458  2.30582  1.95818  5.05626  3.85573    464 - -
          2.68618  4.42225  2.77519  2.73123  3.46354  2.40513  3.72494  3.29354  2.67741  2.69355  4.24690  2.90347  2.73739  3.18146  2.89801  2.37887  2.77519  2.98518  4.58477  3.61503
          0.02665  4.03395  4.75630  0.61958  0.77255  0.48576  0.95510
    390   2.81647  4.37163  4.48222  3.91466  3.23600  4.18299  4.52960  2.01403  3.79940  1.51181  2.21960  4.16504  4.47529  4.00020  3.98347  3.49954  3.21025  1.68177  5.08378  3.94796    465 - -
          2.68618  4.42225  2.77519  2.73123  3.46354  2.40513  3.72494  3.29354  2.67741  2.69355  4.24690  2.90347  2.73739  3.18146  2.89801  2.37887  2.77519  2.98518  4.58477  3.61503
          0.02665  4.03395  4.75630  0.61958  0.77255  0.48576  0.95510
    391   2.37383  4.96814  2.68714  1.99623  4.22153  3.36602  2.13235  3.68964  2.45705  3.26842  4.10355  2.89991  3.84744  2.84353  2.88068  2.72808  2.97878  3.34883  5.45500  4.09172    466 - -
          2.68618  4.42225  2.77519  2.73123  3.46354  2.40513  3.72494  3.29354  2.67741  2.69355  4.24690  2.90347  2.73739  3.18146  2.89801  2.37887  2.77519  2.98518  4.58477  3.61503
          0.02665  4.03395  4.75630  0.61958  0.77255  0.48576  0.95510
    392   2.00650  3.42775  3.24530  2.72012  3.79085  2.54884  3.78923  3.16981  2.50483  2.84711  3.70430  3.13900  3.81986  2.88753  3.07357  2.62411  2.57803  2.86841  5.15784  3.89370    467 - -
          2.68618  4.42225  2.77519  2.73123  3.46354  2.40513  3.72494  3.29354  2.67741  2.69355  4.24690  2.90347  2.73739  3.18146  2.89801  2.37887  2.77519  2.98518  4.58477  3.61503
          0.02665  4.03395  4.75630  0.61958  0.77255  0.48576  0.95510
    393   2.80195  4.88715  2.90687  2.62060  4.21684  3.38994  3.80795  3.67910  2.44146  3.23374  4.19298  3.08281  3.93304  1.30944  2.74644  2.84753  2.89813  3.37220  5.47277  4.15077    468 - -
          2.68618  4.42225  2.77519  2.73123  3.46354  2.40513  3.72494  3.29354  2.67741  2.69355  4.24690  2.90347  2.73739  3.18146  2.89801  2.37887  2.77519  2.98518  4.58477  3.61503
          0.02665  4.03395  4.75630  0.61958  0.77255  0.48576  0.95510
    394   2.35691  4.31779  4.35554  3.85331  3.61041  4.00538  4.62734  1.75722  3.75419  2.28351  3.46318  4.08698  4.43557  4.04438  3.99859  3.37160  3.15071  1.16527  5.37649  4.16335    469 - -
          2.68618  4.42225  2.77519  2.73123  3.46354  2.40513  3.72494  3.29354  2.67741  2.69355  4.24690  2.90347  2.73739  3.18146  2.89801  2.37887  2.77519  2.98518  4.58477  3.61503
          0.02665  4.03395  4.75630  0.61958  0.77255  0.48576  0.95510
    395   2.70283  5.22245  2.42384  1.27497  4.53842  3.31369  3.73557  3.98238  2.55553  3.52748  4.38414  2.81849  3.86861  2.62589  3.00397  2.80560  3.12669  3.61324  5.71699  4.31572    470 - -
          2.68618  4.42225  2.77519  2.73123  3.46354  2.40513  3.72494  3.29354  2.67741  2.69355  4.24690  2.90347  2.73739  3.18146  2.89801  2.37887  2.77519  2.98518  4.58477  3.61503
          0.02665  4.03395  4.75630  0.61958  0.77255  0.48576  0.95510
    396   3.14886  4.54383  4.61713  4.11256  3.24249  4.32015  4.75952  2.05811  3.94181  1.07563  3.08974  4.36319  4.63390  4.18502  4.12082  3.69968  3.41031  1.65360  5.23481  4.06154    471 - -
          2.68618  4.42225  2.77519  2.73123  3.46354  2.40513  3.72494  3.29354  2.67741  2.69355  4.24690  2.90347  2.73739  3.18146  2.89801  2.37887  2.77519  2.98518  4.58477  3.61503
          0.02665  4.03395  4.75630  0.61958  0.77255  0.48576  0.95510
    397   2.33189  3.06834  3.83784  3.55019  4.26722  0.95620  4.43854  3.64056  3.49847  3.41184  4.30080  3.56258  3.79062  3.79833  3.72337  2.54063  2.83581  3.15331  5.59865  4.46388    472 - -
          2.68618  4.42225  2.77519  2.73123  3.46354  2.40513  3.72494  3.29354  2.67741  2.69355  4.24690  2.90347  2.73739  3.18146  2.89801  2.37887  2.77519  2.98518  4.58477  3.61503
          0.02665  4.03395  4.75630  0.61958  0.77255  0.48576  0.95510
    398   3.34315  4.72677  4.70927  4.19701  3.08907  4.47893  4.78512  2.23627  3.95088  0.78542  2.72981  4.47617  4.72346  4.19437  4.10401  3.86814  3.58450  2.35722  5.15913  3.99839    473 - -
          2.68618  4.42225  2.77519  2.73123  3.46354  2.40513  3.72494  3.29354  2.67741  2.69355  4.24690  2.90347  2.73739  3.18146  2.89801  2.37887  2.77519  2.98518  4.58477  3.61503
          0.02599  4.05887  4.78121  0.61958  0.77255  0.48576  0.95510
    399   2.91320  4.66623  3.62484  3.54985  4.68131  0.49181  4.65513  4.32981  3.75626  3.95937  4.93933  3.78968  4.06311  4.06595  3.96836  3.09106  3.40895  3.82213  5.72353  4.79078    474 - -
          2.68618  4.42225  2.77519  2.73123  3.46354  2.40513  3.72494  3.29354  2.67741  2.69355  4.24690  2.90347  2.73739  3.18146  2.89801  2.37887  2.77519  2.98518  4.58477  3.61503
          0.02599  4.05887  4.78121  0.61958  0.77255  0.48576  0.95510
    400   3.01756  4.73973  3.64552  3.51425  4.48715  3.41688  4.57321  4.08453  3.58830  3.68948  4.74978  3.80040  0.54402  3.97132  3.80948  3.19171  3.47451  3.70793  5.61872  4.61155    475 - -
          2.68618  4.42225  2.77519  2.73123  3.46354  2.40513  3.72494  3.29354  2.67741  2.69355  4.24690  2.90347  2.73739  3.18146  2.89801  2.37887  2.77519  2.98518  4.58477  3.61503
          0.02599  4.05887  4.78121  0.61958  0.77255  0.48576  0.95510
    401   3.37028  4.77948  4.48804  4.13256  3.21661  4.21694  4.73015  2.43474  3.89852  0.67554  3.18816  4.38992  4.62268  4.22192  4.04253  3.81536  3.65741  2.51975  5.15953  3.92460    476 - -
          2.68618  4.42225  2.77519  2.73123  3.46354  2.40513  3.72494  3.29354  2.67741  2.69355  4.24690  2.90347  2.73739  3.18146  2.89801  2.37887  2.77519  2.98518  4.58477  3.61503
          0.02599  4.05887  4.78121  0.61958  0.77255  0.48576  0.95510
    402   3.21960  4.99722  3.32715  3.10956  3.43077  3.61842  0.80332  3.95149  2.94824  3.42025  4.48079  3.50982  4.18309  3.47931  3.20082  3.28972  3.53089  3.68324  4.89248  3.37716    477 - -
          2.68618  4.42225  2.77519  2.73123  3.46354  2.40513  3.72494  3.29354  2.67741  2.69355  4.24690  2.90347  2.73739  3.18146  2.89801  2.37887  2.77519  2.98518  4.58477  3.61503
          0.02599  4.05887  4.78121  0.61958  0.77255  0.48576  0.95510
    403   2.60136  4.71721  2.87184  2.50706  4.12038  3.31208  3.42801  3.56557  2.56531  3.18076  4.01546  2.19249  3.82626  2.93197  2.98296  2.54163  1.89058  3.21227  5.40144  4.07278    478 - -
          2.68618  4.42225  2.77519  2.73123  3.46354  2.40513  3.72494  3.29354  2.67741  2.69355  4.24690  2.90347  2.73739  3.18146  2.89801  2.37887  2.77519  2.98518  4.58477  3.61503
          0.02599  4.05887  4.78121  0.61958  0.77255  0.48576  0.95510
    404   2.73961  5.06298  2.67671  2.01880  4.39113  3.36860  3.66596  3.82586  2.40462  3.37088  4.18498  2.88091  3.84388  1.80053  2.82903  2.59978  2.70665  3.45725  5.55096  4.18894    479 - -
          2.68618  4.42225  2.77519  2.73123  3.46354  2.40513  3.72494  3.29354  2.67741  2.69355  4.24690  2.90347  2.73739  3.18146  2.89801  2.37887  2.77519  2.98518  4.58477  3.61503
          0.02599  4.05887  4.78121  0.61958  0.77255  0.48576  0.95510
    405   3.68270  4.90678  4.67777  4.37367  1.11047  4.42852  3.49688  3.35259  4.21630  2.67464  3.94725  4.10970  4.73488  4.17080  4.23795  3.80030  3.90409  3.28265  3.63221  1.29336    480 - -
          2.68618  4.42225  2.77519  2.73123  3.46354  2.40513  3.72494  3.29354  2.67741  2.69355  4.24690  2.90347  2.73739  3.18146  2.89801  2.37887  2.77519  2.98518  4.58477  3.61503
          0.02599  4.05887  4.78121  0.61958  0.77255  0.48576  0.95510
    406   2.76391  5.14909  1.52112  2.15761  4.51216  2.63993  3.73048  3.97515  2.63904  3.52545  4.34134  2.79710  3.82852  2.88342  3.16832  2.58933  3.04355  3.27860  5.71735  4.29434    481 - -
          2.68618  4.42225  2.77519  2.73123  3.46354  2.40513  3.72494  3.29354  2.67741  2.69355  4.24690  2.90347  2.73739  3.18146  2.89801  2.37887  2.77519  2.98518  4.58477  3.61503
          0.02599  4.05887  4.78121  0.61958  0.77255  0.48576  0.95510
    407   2.42659  5.07917  2.27557  2.21475  4.39314  2.86037  3.61404  3.85904  2.23069  3.38023  4.15566  2.71952  3.15602  2.73575  2.90952  2.47143  2.89591  3.45860  5.55030  4.14860    482 - -
          2.68618  4.42225  2.77519  2.73123  3.46354  2.40513  3.72494  3.29354  2.67741  2.69355  4.24690  2.90347  2.73739  3.18146  2.89801  2.37887  2.77519  2.98518  4.58477  3.61503
          0.02599  4.05887  4.78121  0.61958  0.77255  0.48576  0.95510
    408   2.71197  5.05985  3.00981  2.36033  4.40021  3.46115  3.22137  3.55919  1.79454  3.32751  4.11627  2.72954  3.84556  2.38528  2.28896  2.69470  2.92661  3.45164  5.46097  4.13565    483 - -
          2.68621  4.42228  2.77523  2.73126  3.46357  2.40516  3.72498  3.29357  2.67719  2.69358  4.24693  2.90350  2.73743  3.18150  2.89804  2.37890  2.77517  2.98522  4.58347  3.61506
          0.40239  2.28485  1.47189  0.76992  0.62185  0.48576  0.95510
    409   2.70749  5.12699  1.92268  1.97730  4.42352  3.21104  3.62069  3.89255  2.51257  3.42952  4.24618  2.69570  3.00808  2.63928  3.03462  2.53822  2.97081  3.50425  5.61785  4.19301    487 - -
          2.68618  4.42225  2.77519  2.73123  3.46354  2.40513  3.72494  3.29354  2.67741  2.69355  4.24690  2.90347  2.73739  3.18146  2.89801  2.37887  2.77519  2.98518  4.58477  3.61503
          0.03349  3.80898  4.53133  0.61958  0.77255  0.37032  1.17285
    410   2.32702  2.56715  3.89922  3.59638  4.23139  1.04062  4.45234  3.58966  3.53407  3.36709  4.25371  3.58476  3.80065  3.82289  3.75203  2.54168  2.82861  3.11642  5.58410  4.44560    488 - -
          2.68618  4.42225  2.77519  2.73123  3.46354  2.40513  3.72494  3.29354  2.67741  2.69355  4.24690  2.90347  2.73739  3.18146  2.89801  2.37887  2.77519  2.98518  4.58477  3.61503
          0.02599  4.05887  4.78121  0.61958  0.77255  0.48576  0.95510
    411   2.58373  4.46970  3.21950  2.33869  3.60386  3.49180  3.38341  2.70873  2.63262  2.69205  3.56421  2.92839  3.87848  2.96978  3.03301  2.72531  2.81521  2.47315  5.00241  2.80758    489 - -
          2.68618  4.42225  2.77519  2.73123  3.46354  2.40513  3.72494  3.29354  2.67741  2.69355  4.24690  2.90347  2.73739  3.18146  2.89801  2.37887  2.77519  2.98518  4.58477  3.61503
          0.02599  4.05887  4.78121  0.61958  0.77255  0.48576  0.95510
    412   1.75286  4.25235  3.68352  3.17381  3.54336  3.12544  4.04956  2.00341  3.09779  2.41023  3.49304  3.48542  3.99976  3.40999  3.40367  2.84146  2.86802  2.33737  5.05701  3.83177    490 - -
          2.68618  4.42225  2.77519  2.73123  3.46354  2.40513  3.72494  3.29354  2.67741  2.69355  4.24690  2.90347  2.73739  3.18146  2.89801  2.37887  2.77519  2.98518  4.58477  3.61503
          0.02599  4.05887  4.78121  0.61958  0.77255  0.48576  0.95510
    413   3.52684  4.93989  4.11844  3.88619  2.32444  4.05121  3.72141  3.51127  3.73859  2.91612  4.16755  3.96028  4.52230  3.99917  3.88251  3.64352  3.81533  3.39109  3.97415  0.70436    491 - -
          2.68618  4.42225  2.77519  2.73123  3.46354  2.40513  3.72494  3.29354  2.67741  2.69355  4.24690  2.90347  2.73739  3.18146  2.89801  2.37887  2.77519  2.98518  4.58477  3.61503
          0.02599  4.05887  4.78121  0.61958  0.77255  0.48576  0.95510
    414   2.62005  4.32354  3.80785  3.31967  3.65974  3.54162  4.22490  2.25504  3.20896  2.47093  3.57003  3.60320  4.07729  3.55150  3.50917  2.90723  1.49077  2.09734  5.26360  4.03150    492 - -
          2.68618  4.42225  2.77519  2.73123  3.46354  2.40513  3.72494  3.29354  2.67741  2.69355  4.24690  2.90347  2.73739  3.18146  2.89801  2.37887  2.77519  2.98518  4.58477  3.61503
          0.02599  4.05887  4.78121  0.61958  0.77255  0.48576  0.95510
    415   2.41638  4.33717  3.37906  3.20751  4.26744  3.06412  4.31016  3.81727  3.29402  3.52441  4.43732  3.39939  3.81915  3.62931  3.57148  0.84104  2.91120  3.31099  5.62566  4.35308    493 - -
          2.68618  4.42225  2.77519  2.73123  3.46354  2.40513  3.72494  3.29354  2.67741  2.69355  4.24690  2.90347  2.73739  3.18146  2.89801  2.37887  2.77519  2.98518  4.58477  3.61503
          0.02599  4.05887  4.78121  0.61958  0.77255  0.48576  0.95510
    416   2.95321  3.46016  4.45081  3.94932  3.25456  3.97590  4.53169  2.27661  3.74485  0.97548  3.18873  4.13121  4.40750  4.01803  3.91588  3.38250  3.25053  2.23329  5.09458  3.87977    494 - -
          2.68618  4.42225  2.77519  2.73123  3.46354  2.40513  3.72494  3.29354  2.67741  2.69355  4.24690  2.90347  2.73739  3.18146  2.89801  2.37887  2.77519  2.98518  4.58477  3.61503
          0.02599  4.05887  4.78121  0.61958  0.77255  0.48576  0.95510
    417   3.69732  4.91783  4.67782  4.37677  1.24703  4.43405  3.48899  3.37636  4.21979  2.69751  3.96975  4.10820  4.74004  4.17185  4.24133  3.80595  3.91822  3.30355  3.62319  1.13757    495 - -
          2.68618  4.42225  2.77519  2.73123  3.46354  2.40513  3.72494  3.29354  2.67741  2.69355  4.24690  2.90347  2.73739  3.18146  2.89801  2.37887  2.77519  2.98518  4.58477  3.61503
          0.02599  4.05887  4.78121  0.61958  0.77255  0.48576  0.95510
    418   3.14009  4.44386  4.84223  4.31480  3.48754  4.50546  4.98149  1.56409  4.20321  1.72822  3.29201  4.54544  4.77268  4.43150  4.38737  3.87057  3.38956  1.13895  5.45671  4.28149    496 - -
          2.68618  4.42225  2.77519  2.73123  3.46354  2.40513  3.72494  3.29354  2.67741  2.69355  4.24690  2.90347  2.73739  3.18146  2.89801  2.37887  2.77519  2.98518  4.58477  3.61503
          0.02599  4.05887  4.78121  0.61958  0.77255  0.48576  0.95510
    419   3.04038  5.59307  1.05560  1.87406  4.88328  3.25027  3.84517  4.40964  2.91078  3.92578  4.80879  2.72495  3.89825  3.02459  3.52345  2.91487  3.34240  3.98755  6.06836  4.56068    497 - -
          2.68618  4.42225  2.77519  2.73123  3.46354  2.40513  3.72494  3.29354  2.67741  2.69355  4.24690  2.90347  2.73739  3.18146  2.89801  2.37887  2.77519  2.98518  4.58477  3.61503
          0.02599  4.05887  4.78121  0.61958  0.77255  0.48576  0.95510
    420   2.48277  4.53346  2.89873  2.68731  4.32493  3.12132  3.98322  3.84665  2.87725  3.47699  4.31464  2.27802  3.79207  3.20079  3.26804  1.29494  2.89801  3.36486  5.62690  4.29364    498 - -
          2.68618  4.42225  2.77519  2.73123  3.46354  2.40513  3.72494  3.29354  2.67741  2.69355  4.24690  2.90347  2.73739  3.18146  2.89801  2.37887  2.77519  2.98518  4.58477  3.61503
          0.02599  4.05887  4.78121  0.61958  0.77255  0.48576  0.95510
    421   2.19274  4.66263  3.09959  2.55076  3.89035  3.45122  3.67309  3.25530  2.34543  2.90379  3.37051  3.03970  3.85077  2.16167  2.86175  2.68671  2.84443  2.78863  5.20323  3.90893    499 - -
          2.68618  4.42225  2.77519  2.73123  3.46354  2.40513  3.72494  3.29354  2.67741  2.69355  4.24690  2.90347  2.73739  3.18146  2.89801  2.37887  2.77519  2.98518  4.58477  3.61503
          0.02599  4.05887  4.78121  0.61958  0.77255  0.48576  0.95510
    422   3.13884  4.43560  4.87274  4.36184  3.57523  4.52374  5.05962  1.39169  4.25157  2.00048  3.37580  4.58474  4.80675  4.50424  4.44492  3.90277  3.39637  1.09299  5.54953  4.35175    500 - -
          2.68618  4.42225  2.77519  2.73123  3.46354  2.40513  3.72494  3.29354  2.67741  2.69355  4.24690  2.90347  2.73739  3.18146  2.89801  2.37887  2.77519  2.98518  4.58477  3.61503
          0.02599  4.05887  4.78121  0.61958  0.77255  0.48576  0.95510
    423   1.79260  4.21245  3.86293  3.40622  3.76051  3.37852  4.27640  2.50675  3.33505  2.66417  3.67389  3.59962  3.98657  3.63316  3.61626  2.77289  2.38241  1.58265  5.30575  4.09635    501 - -
          2.68618  4.42225  2.77519  2.73123  3.46354  2.40513  3.72494  3.29354  2.67741  2.69355  4.24690  2.90347  2.73739  3.18146  2.89801  2.37887  2.77519  2.98518  4.58477  3.61503
          0.02599  4.05887  4.78121  0.61958  0.77255  0.48576  0.95510
    424   3.09531  5.20513  3.49386  2.83381  4.66904  3.69730  3.64383  4.01739  1.13344  3.45255  4.32660  3.23284  4.06912  2.77894  1.77062  3.08871  3.26113  3.69837  5.48530  4.32248    502 - -
          2.68618  4.42225  2.77519  2.73123  3.46354  2.40513  3.72494  3.29354  2.67741  2.69355  4.24690  2.90347  2.73739  3.18146  2.89801  2.37887  2.77519  2.98518  4.58477  3.61503
          0.02599  4.05887  4.78121  0.61958  0.77255  0.48576  0.95510
    425   3.53697  4.82415  4.57025  4.19500  1.83776  4.33641  3.50800  3.30470  4.01485  2.66882  3.88697  4.03251  4.64830  4.05426  4.08814  3.68385  3.75666  3.20812  1.29095  1.80016    503 - -
          2.68618  4.42225  2.77519  2.73123  3.46354  2.40513  3.72494  3.29354  2.67741  2.69355  4.24690  2.90347  2.73739  3.18146  2.89801  2.37887  2.77519  2.98518  4.58477  3.61503
          0.02599  4.05887  4.78121  0.61958  0.77255  0.48576  0.95510
    426   2.53272  5.10462  2.02616  2.26645  4.42819  3.32567  3.64982  3.88961  2.28230  3.42047  4.20966  2.31633  3.80450  2.78135  2.97100  2.65996  2.50399  3.49304  5.59747  4.19305    504 - -
          2.68618  4.42225  2.77519  2.73123  3.46354  2.40513  3.72494  3.29354  2.67741  2.69355  4.24690  2.90347  2.73739  3.18146  2.89801  2.37887  2.77519  2.98518  4.58477  3.61503
          0.02599  4.05887  4.78121  0.61958  0.77255  0.48576  0.95510
    427   3.16852  4.56556  4.38568  3.89932  2.19252  4.15678  3.79799  2.75081  3.75903  1.47660  3.38426  3.97783  4.47074  3.89852  3.90663  3.47535  3.39386  2.70851  4.07687  1.62485    505 - -
          2.68618  4.42225  2.77519  2.73123  3.46354  2.40513  3.72494  3.29354  2.67741  2.69355  4.24690  2.90347  2.73739  3.18146  2.89801  2.37887  2.77519  2.98518  4.58477  3.61503
          0.02599  4.05887  4.78121  0.61958  0.77255  0.48576  0.95510
    428   2.55529  3.30718  3.25791  2.71985  3.78766  2.27752  3.76866  3.14323  2.14222  2.62979  3.70320  3.15135  3.86200  2.99737  2.96610  2.68980  2.82904  2.86190  5.14626  3.88119    506 - -
          2.68618  4.42225  2.77519  2.73123  3.46354  2.40513  3.72494  3.29354  2.67741  2.69355  4.24690  2.90347  2.73739  3.18146  2.89801  2.37887  2.77519  2.98518  4.58477  3.61503
          0.02599  4.05887  4.78121  0.61958  0.77255  0.48576  0.95510
    429   2.62679  5.00170  2.77771  2.12341  4.30117  2.90731  3.41443  3.75274  2.27636  3.29135  4.07237  2.50575  3.21135  2.72474  2.85489  2.48131  2.60580  3.37127  5.47425  4.09357    507 - -
          2.68631  4.42250  2.77461  2.73118  3.46379  2.40498  3.72503  3.29379  2.67735  2.69380  4.24715  2.90363  2.73691  3.18171  2.89796  2.37902  2.77535  2.98543  4.58463  3.61442
          0.28337  1.43391  4.78121  1.69774  0.20223  0.48576  0.95510
    430   2.58693  3.34050  4.02605  3.44531  2.82427  3.02336  3.92953  2.50810  3.32301  1.96493  3.17456  3.64743  4.04810  3.54251  3.50517  2.96622  2.81964  2.31713  2.88438  3.11371    518 - -
          2.68618  4.42225  2.77519  2.73123  3.46354  2.40513  3.72494  3.29354  2.67741  2.69355  4.24690  2.90347  2.73739  3.18146  2.89801  2.37887  2.77519  2.98518  4.58477  3.61503
          0.02599  4.05887  4.78121  0.61958  0.77255  0.48576  0.95510
    431   2.62730  4.96229  3.03129  2.43217  4.30883  3.47236  3.63572  3.69840  1.54807  3.25122  4.07584  3.00888  3.88517  2.77593  2.46287  2.76098  2.46732  3.35917  5.42295  4.13190    519 - -
          2.68618  4.42225  2.77519  2.73123  3.46354  2.40513  3.72494  3.29354  2.67741  2.69355  4.24690  2.90347  2.73739  3.18146  2.89801  2.37887  2.77519  2.98518  4.58477  3.61503
          0.02599  4.05887  4.78121  0.61958  0.77255  0.48576  0.95510
    432   3.09045  4.42189  4.72680  4.18406  3.06913  4.39718  4.78910  1.77060  4.08011  1.74722  3.22120  4.41309  4.67157  4.28237  4.25883  3.74159  3.33328  1.14243  5.27144  4.07308    520 - -
          2.68618  4.42225  2.77519  2.73123  3.46354  2.40513  3.72494  3.29354  2.67741  2.69355  4.24690  2.90347  2.73739  3.18146  2.89801  2.37887  2.77519  2.98518  4.58477  3.61503
          0.02599  4.05887  4.78121  0.61958  0.77255  0.48576  0.95510
    433   2.68519  4.24529  3.81777  2.96836  3.37337  3.75218  4.04339  2.15064  2.99596  1.96011  3.31768  3.59156  4.11767  3.45134  3.42304  3.03039  2.92008  1.69658  4.92511  3.71370    521 - -
          2.68618  4.42225  2.77519  2.73123  3.46354  2.40513  3.72494  3.29354  2.67741  2.69355  4.24690  2.90347  2.73739  3.18146  2.89801  2.37887  2.77519  2.98518  4.58477  3.61503
          0.02599  4.05887  4.78121  0.61958  0.77255  0.48576  0.95510
    434   3.03186  5.60443  1.11430  1.77842  4.89029  3.24877  3.83356  4.41782  2.89261  3.92497  4.80058  2.71705  3.89272  3.00952  3.50662  2.90428  3.33068  3.99123  6.07065  4.55690    522 - -
          2.68618  4.42225  2.77519  2.73123  3.46354  2.40513  3.72494  3.29354  2.67741  2.69355  4.24690  2.90347  2.73739  3.18146  2.89801  2.37887  2.77519  2.98518  4.58477  3.61503
          0.02599  4.05887  4.78121  0.61958  0.77255  0.48576  0.95510
    435   3.10574  5.21730  3.52874  2.84416  4.68971  3.70989  3.63712  4.03073  1.21367  3.45807  4.33053  3.23907  4.07394  2.77026  1.61553  3.09704  3.26605  3.71160  5.48569  4.32886    523 - -
          2.68618  4.42225  2.77519  2.73123  3.46354  2.40513  3.72494  3.29354  2.67741  2.69355  4.24690  2.90347  2.73739  3.18146  2.89801  2.37887  2.77519  2.98518  4.58477  3.61503
          0.02599  4.05887  4.78121  0.61958  0.77255  0.48576  0.95510
    436   2.76117  4.25383  4.05559  3.49120  3.34654  3.87975  4.20731  1.87987  3.37249  2.00544  3.26624  3.78586  4.23484  3.21948  3.61950  3.17407  2.84090  1.55798  4.97865  3.78199    524 - -
          2.68618  4.42225  2.77519  2.73123  3.46354  2.40513  3.72494  3.29354  2.67741  2.69355  4.24690  2.90347  2.73739  3.18146  2.89801  2.37887  2.77519  2.98518  4.58477  3.61503
          0.02599  4.05887  4.78121  0.61958  0.77255  0.48576  0.95510
    437   2.57886  5.03539  2.48748  2.29364  4.37454  3.32550  3.65068  3.83313  2.46816  3.37309  4.16365  2.16656  2.81965  2.60386  2.96259  2.32583  2.92054  3.44127  5.55795  4.16551    525 - -
          2.68618  4.42225  2.77519  2.73123  3.46354  2.40513  3.72494  3.29354  2.67741  2.69355  4.24690  2.90347  2.73739  3.18146  2.89801  2.37887  2.77519  2.98518  4.58477  3.61503
          0.02599  4.05887  4.78121  0.61958  0.77255  0.48576  0.95510
    438   3.11191  4.43137  4.81860  4.32980  3.61107  4.45079  5.05186  1.45624  4.21578  2.12082  3.41949  4.54400  4.77614  4.48866  4.41677  3.84438  3.38287  1.01486  5.57569  4.36198    526 - -
          2.68618  4.42225  2.77519  2.73123  3.46354  2.40513  3.72494  3.29354  2.67741  2.69355  4.24690  2.90347  2.73739  3.18146  2.89801  2.37887  2.77519  2.98518  4.58477  3.61503
          0.02599  4.05887  4.78121  0.61958  0.77255  0.48576  0.95510
    439   2.79866  5.07509  2.74623  2.40689  4.21660  3.41861  2.02739  3.82405  2.35421  3.35410  4.18771  2.43640  3.88412  2.34061  2.73179  2.78128  3.03582  3.47291  5.42821  4.03683    527 - -
          2.68618  4.42225  2.77519  2.73123  3.46354  2.40513  3.72494  3.29354  2.67741  2.69355  4.24690  2.90347  2.73739  3.18146  2.89801  2.37887  2.77519  2.98518  4.58477  3.61503
          0.02599  4.05887  4.78121  0.61958  0.77255  0.48576  0.95510
    440   3.52684  4.93989  4.11844  3.88619  2.32444  4.05121  3.72141  3.51127  3.73859  2.91612  4.16755  3.96028  4.52230  3.99917  3.88251  3.64352  3.81533  3.39109  3.97415  0.70436    528 - -
          2.68618  4.42225  2.77519  2.73123  3.46354  2.40513  3.72494  3.29354  2.67741  2.69355  4.24690  2.90347  2.73739  3.18146  2.89801  2.37887  2.77519  2.98518  4.58477  3.61503
          0.02599  4.05887  4.78121  0.61958  0.77255  0.48576  0.95510
    441   2.88890  4.88485  2.82865  2.73499  4.27883  3.31781  4.08753  4.03365  3.00927  3.66030  4.61741  0.86591  3.98054  3.36386  3.36750  2.95100  3.27890  3.63674  5.56351  4.21630    529 - -
          2.68618  4.42225  2.77519  2.73123  3.46354  2.40513  3.72494  3.29354  2.67741  2.69355  4.24690  2.90347  2.73739  3.18146  2.89801  2.37887  2.77519  2.98518  4.58477  3.61503
          0.02599  4.05887  4.78121  0.61958  0.77255  0.48576  0.95510
    442   3.13265  4.43623  4.87368  4.38183  3.60413  4.49931  5.09179  1.22368  4.27140  2.09771  3.40392  4.59260  4.80658  4.53280  4.46424  3.89285  3.39934  1.18667  5.58553  4.38113    530 - -
          2.68618  4.42225  2.77519  2.73123  3.46354  2.40513  3.72494  3.29354  2.67741  2.69355  4.24690  2.90347  2.73739  3.18146  2.89801  2.37887  2.77519  2.98518  4.58477  3.61503
          0.02599  4.05887  4.78121  0.61958  0.77255  0.48576  0.95510
    443   2.91320  4.66623  3.62484  3.54985  4.68131  0.49181  4.65513  4.32981  3.75626  3.95937  4.93933  3.78968  4.06311  4.06595  3.96836  3.09106  3.40895  3.82213  5.72353  4.79078    531 - -
          2.68618  4.42225  2.77519  2.73123  3.46354  2.40513  3.72494  3.29354  2.67741  2.69355  4.24690  2.90347  2.73739  3.18146  2.89801  2.37887  2.77519  2.98518  4.58477  3.61503
          0.02599  4.05887  4.78121  0.61958  0.77255  0.48576  0.95510
    444   3.21960  4.99722  3.32715  3.10956  3.43077  3.61842  0.80332  3.95149  2.94824  3.42025  4.48079  3.50982  4.18309  3.47931  3.20082  3.28972  3.53089  3.68324  4.89248  3.37716    532 - -
          2.68618  4.42225  2.77519  2.73123  3.46354  2.40513  3.72494  3.29354  2.67741  2.69355  4.24690  2.90347  2.73739  3.18146  2.89801  2.37887  2.77519  2.98518  4.58477  3.61503
          0.02599  4.05887  4.78121  0.61958  0.77255  0.48576  0.95510
    445   3.27458  4.59207  4.88398  4.34111  3.21687  4.56838  4.93688  1.63488  4.19580  1.03434  3.01379  4.59417  4.77990  4.35572  4.33890  3.93044  3.50978  1.93157  5.28643  4.17979    533 - -
          2.68618  4.42225  2.77519  2.73123  3.46354  2.40513  3.72494  3.29354  2.67741  2.69355  4.24690  2.90347  2.73739  3.18146  2.89801  2.37887  2.77519  2.98518  4.58477  3.61503
          0.02599  4.05887  4.78121  0.61958  0.77255  0.48576  0.95510
    446   2.01128  2.85673  2.91574  2.87994  3.55222  3.46058  3.84885  2.83115  2.84363  2.60048  2.91357  3.27372  3.90380  3.15381  3.20678  2.74115  2.80536  2.59120  4.99326  3.75212    534 - -
          2.68618  4.42225  2.77519  2.73123  3.46354  2.40513  3.72494  3.29354  2.67741  2.69355  4.24690  2.90347  2.73739  3.18146  2.89801  2.37887  2.77519  2.98518  4.58477  3.61503
          0.02599  4.05887  4.78121  0.61958  0.77255  0.48576  0.95510
    447   1.94565  4.28094  3.45824  2.93491  3.69839  2.58678  3.91490  2.75048  2.89564  2.75681  3.63882  3.27930  3.84606  3.20535  3.25547  2.52229  2.35202  2.41303  5.11753  3.88060    535 - -
          2.68618  4.42225  2.77519  2.73123  3.46354  2.40513  3.72494  3.29354  2.67741  2.69355  4.24690  2.90347  2.73739  3.18146  2.89801  2.37887  2.77519  2.98518  4.58477  3.61503
          0.02599  4.05887  4.78121  0.61958  0.77255  0.48576  0.95510
    448   2.38692  4.26756  3.65561  3.11741  3.44670  3.54955  3.98407  2.62477  3.03481  2.37740  2.11203  3.45490  2.91389  3.34339  3.34484  2.85384  2.86374  2.21557  4.97346  3.75905    536 - -
          2.68618  4.42225  2.77519  2.73123  3.46354  2.40513  3.72494  3.29354  2.67741  2.69355  4.24690  2.90347  2.73739  3.18146  2.89801  2.37887  2.77519  2.98518  4.58477  3.61503
          0.02599  4.05887  4.78121  0.61958  0.77255  0.48576  0.95510
    449   2.95394  5.31871  2.39383  1.10609  4.59992  3.33052  3.79134  4.09209  2.62576  3.61897  4.50725  2.84060  3.91177  2.72585  3.06676  2.88757  3.23013  3.72698  5.77744  4.37141    537 - -
          2.68618  4.42225  2.77519  2.73123  3.46354  2.40513  3.72494  3.29354  2.67741  2.69355  4.24690  2.90347  2.73739  3.18146  2.89801  2.37887  2.77519  2.98518  4.58477  3.61503
          0.02599  4.05887  4.78121  0.61958  0.77255  0.48576  0.95510
    450   2.31036  4.27220  3.24789  3.08007  4.45393  1.20961  4.27260  3.93823  3.27068  3.60840  4.43668  3.28933  3.74232  3.54577  3.58986  1.86508  2.80968  3.34162  5.76997  4.53828    538 - -
          2.68618  4.42225  2.77519  2.73123  3.46354  2.40513  3.72494  3.29354  2.67741  2.69355  4.24690  2.90347  2.73739  3.18146  2.89801  2.37887  2.77519  2.98518  4.58477  3.61503
          0.02599  4.05887  4.78121  0.61958  0.77255  0.48576  0.95510
    451   2.82604  5.31870  1.69793  2.20930  4.63239  3.30663  3.69827  4.12335  1.89914  3.62048  4.42594  2.41395  3.84118  2.83875  3.04636  2.75299  3.08527  3.70754  5.76770  4.32930    539 - -
          2.68618  4.42225  2.77519  2.73123  3.46354  2.40513  3.72494  3.29354  2.67741  2.69355  4.24690  2.90347  2.73739  3.18146  2.89801  2.37887  2.77519  2.98518  4.58477  3.61503
          0.02599  4.05887  4.78121  0.61958  0.77255  0.48576  0.95510
    452   2.35465  4.33531  3.23565  2.90217  4.22609  3.07998  4.04619  3.63329  2.94876  3.31031  4.14352  2.93459  3.75684  3.27849  3.30957  1.48295  1.88925  3.16915  5.55153  4.29229    540 - -
          2.68618  4.42225  2.77519  2.73123  3.46354  2.40513  3.72494  3.29354  2.67741  2.69355  4.24690  2.90347  2.73739  3.18146  2.89801  2.37887  2.77519  2.98518  4.58477  3.61503
          0.02599  4.05887  4.78121  0.61958  0.77255  0.48576  0.95510
    453   2.14461  4.48464  3.21045  2.44994  3.68495  3.46938  3.72951  2.87608  2.62819  2.72719  3.42785  3.12107  3.03100  2.96262  3.03908  2.70500  2.66442  2.51112  5.07058  3.79870    541 - -
          2.68618  4.42225  2.77519  2.73123  3.46354  2.40513  3.72494  3.29354  2.67741  2.69355  4.24690  2.90347  2.73739  3.18146  2.89801  2.37887  2.77519  2.98518  4.58477  3.61503
          0.02599  4.05887  4.78121  0.61958  0.77255  0.48576  0.95510
    454   2.73666  5.20943  1.96413  2.24177  4.52470  3.33078  3.64438  4.00100  1.98976  3.50130  4.28506  2.40510  3.81326  2.63484  2.93736  2.68268  2.80518  3.58958  5.65431  4.23717    542 - -
          2.68618  4.42225  2.77519  2.73123  3.46354  2.40513  3.72494  3.29354  2.67741  2.69355  4.24690  2.90347  2.73739  3.18146  2.89801  2.37887  2.77519  2.98518  4.58477  3.61503
          0.02599  4.05887  4.78121  0.61958  0.77255  0.48576  0.95510
    455   3.01756  4.73973  3.64552  3.51425  4.48715  3.41688  4.57321  4.08453  3.58830  3.68948  4.74978  3.80040  0.54402  3.97132  3.80948  3.19171  3.47451  3.70793  5.61872  4.61155    543 - -
          2.68618  4.42225  2.77519  2.73123  3.46354  2.40513  3.72494  3.29354  2.67741  2.69355  4.24690  2.90347  2.73739  3.18146  2.89801  2.37887  2.77519  2.98518  4.58477  3.61503
          0.02599  4.05887  4.78121  0.61958  0.77255  0.48576  0.95510
    456   2.26914  4.88114  2.70945  2.37664  4.15408  3.21293  3.60159  3.40554  2.11425  3.15706  3.95369  2.90502  3.79235  2.39967  2.83616  2.60732  2.83058  3.02332  5.36999  4.01641    544 - -
          2.68618  4.42225  2.77519  2.73123  3.46354  2.40513  3.72494  3.29354  2.67741  2.69355  4.24690  2.90347  2.73739  3.18146  2.89801  2.37887  2.77519  2.98518  4.58477  3.61503
          0.02599  4.05887  4.78121  0.61958  0.77255  0.48576  0.95510
    457   2.91320  4.66623  3.62484  3.54985  4.68131  0.49181  4.65513  4.32981  3.75626  3.95937  4.93933  3.78968  4.06311  4.06595  3.96836  3.09106  3.40895  3.82213  5.72353  4.79078    545 - -
          2.68618  4.42225  2.77519  2.73123  3.46354  2.40513  3.72494  3.29354  2.67741  2.69355  4.24690  2.90347  2.73739  3.18146  2.89801  2.37887  2.77519  2.98518  4.58477  3.61503
          0.02599  4.05887  4.78121  0.61958  0.77255  0.48576  0.95510
    458   2.79509  5.14253  2.68193  2.35712  4.50114  3.46507  3.61099  3.92343  1.51123  3.40908  4.21209  2.95016  3.88001  2.73399  2.16757  2.76576  3.01034  3.54758  5.52610  4.20920    546 - -
          2.68618  4.42225  2.77519  2.73123  3.46354  2.40513  3.72494  3.29354  2.67741  2.69355  4.24690  2.90347  2.73739  3.18146  2.89801  2.37887  2.77519  2.98518  4.58477  3.61503
          0.02599  4.05887  4.78121  0.61958  0.77255  0.48576  0.95510
    459   3.74823  4.93354  4.74828  4.44766  1.64525  4.47083  3.44164  3.49309  4.27432  2.81561  4.05897  4.11239  4.76207  4.18854  4.27123  3.82918  3.95908  3.39428  2.92884  0.89378    547 - -
          2.68618  4.42225  2.77519  2.73123  3.46354  2.40513  3.72494  3.29354  2.67741  2.69355  4.24690  2.90347  2.73739  3.18146  2.89801  2.37887  2.77519  2.98518  4.58477  3.61503
          0.02599  4.05887  4.78121  0.61958  0.77255  0.48576  0.95510
    460   2.67966  4.40594  4.54140  3.99104  3.33041  4.24356  4.64421  1.71090  3.87250  1.29879  3.16268  4.24283  4.54760  4.09522  4.06709  3.57648  3.26359  1.79638  5.20635  4.05752    548 - -
          2.68618  4.42225  2.77519  2.73123  3.46354  2.40513  3.72494  3.29354  2.67741  2.69355  4.24690  2.90347  2.73739  3.18146  2.89801  2.37887  2.77519  2.98518  4.58477  3.61503
          0.02599  4.05887  4.78121  0.61958  0.77255  0.48576  0.95510
    461   3.14438  4.43819  4.87840  4.35821  3.53757  4.53224  5.03734  1.41911  4.24981  1.87770  3.33723  4.58315  4.80151  4.48715  4.43637  3.90437  3.39669  1.13549  5.51223  4.32730    549 - -
          2.68618  4.42225  2.77519  2.73123  3.46354  2.40513  3.72494  3.29354  2.67741  2.69355  4.24690  2.90347  2.73739  3.18146  2.89801  2.37887  2.77519  2.98518  4.58477  3.61503
          0.02599  4.05887  4.78121  0.61958  0.77255  0.48576  0.95510
    462   1.17570  4.17155  3.63042  3.26272  4.10086  3.04536  4.23558  3.32478  3.23519  3.15668  4.04328  3.39926  3.76428  3.53606  3.53088  2.07635  2.74367  2.59315  5.51123  4.29809    550 - -
          2.68618  4.42225  2.77519  2.73123  3.46354  2.40513  3.72494  3.29354  2.67741  2.69355  4.24690  2.90347  2.73739  3.18146  2.89801  2.37887  2.77519  2.98518  4.58477  3.61503
          0.02599  4.05887  4.78121  0.61958  0.77255  0.48576  0.95510
    463   2.86509  4.42264  3.95119  3.40077  3.10687  3.88118  3.46767  2.54980  3.17511  1.21874  2.82980  3.71844  4.22889  3.53142  3.41520  3.18404  3.09703  2.50751  4.80370  3.50239    551 - -
          2.68618  4.42225  2.77519  2.73123  3.46354  2.40513  3.72494  3.29354  2.67741  2.69355  4.24690  2.90347  2.73739  3.18146  2.89801  2.37887  2.77519  2.98518  4.58477  3.61503
          0.02599  4.05887  4.78121  0.61958  0.77255  0.48576  0.95510
    464   2.88465  5.21706  2.10762  2.26738  4.57551  3.25691  3.84637  4.15131  2.82543  3.71404  4.58092  1.23370  3.88247  3.03480  3.34726  2.83617  3.20404  3.73794  5.81620  4.36873    552 - -
          2.68618  4.42225  2.77519  2.73123  3.46354  2.40513  3.72494  3.29354  2.67741  2.69355  4.24690  2.90347  2.73739  3.18146  2.89801  2.37887  2.77519  2.98518  4.58477  3.61503
          0.02599  4.05887  4.78121  0.61958  0.77255  0.48576  0.95510
    465   3.15155  5.11405  3.33935  2.93088  4.54335  3.61641  3.87598  3.98537  0.80875  3.51170  4.46685  3.34569  4.10667  3.05959  2.48488  3.18354  3.39280  3.68401  5.52415  4.36560    553 - -
          2.68618  4.42225  2.77519  2.73123  3.46354  2.40513  3.72494  3.29354  2.67741  2.69355  4.24690  2.90347  2.73739  3.18146  2.89801  2.37887  2.77519  2.98518  4.58477  3.61503
          0.02599  4.05887  4.78121  0.61958  0.77255  0.48576  0.95510
    466   3.12225  4.55138  4.36485  3.85606  2.65921  4.10045  4.00857  2.64493  3.59329  1.29645  3.25948  4.00969  4.43644  3.86502  3.74895  3.46559  3.35707  2.64520  2.06732  2.84257    554 - -
          2.68618  4.42225  2.77519  2.73123  3.46354  2.40513  3.72494  3.29354  2.67741  2.69355  4.24690  2.90347  2.73739  3.18146  2.89801  2.37887  2.77519  2.98518  4.58477  3.61503
          0.02599  4.05887  4.78121  0.61958  0.77255  0.48576  0.95510
    467   1.49979  4.19041  3.48523  3.20452  4.31897  2.97311  4.26804  3.68330  3.25275  3.41991  4.26382  3.34610  3.72618  3.54570  3.55702  1.33653  2.74269  3.15677  5.67661  4.45835    555 - -
          2.68618  4.42225  2.77519  2.73123  3.46354  2.40513  3.72494  3.29354  2.67741  2.69355  4.24690  2.90347  2.73739  3.18146  2.89801  2.37887  2.77519  2.98518  4.58477  3.61503
          0.02599  4.05887  4.78121  0.61958  0.77255  0.48576  0.95510
    468   3.13778  4.44494  4.86719  4.37739  3.58675  4.49454  5.08593  1.12171  4.26261  2.07301  3.38799  4.58936  4.80347  4.52360  4.45404  3.88979  3.40533  1.31192  5.57504  4.37288    556 - -
          2.68618  4.42225  2.77519  2.73123  3.46354  2.40513  3.72494  3.29354  2.67741  2.69355  4.24690  2.90347  2.73739  3.18146  2.89801  2.37887  2.77519  2.98518  4.58477  3.61503
          0.02599  4.05887  4.78121  0.61958  0.77255  0.48576  0.95510
    469   3.05406  5.54761  0.97103  2.02538  4.85447  3.25761  3.87454  4.38050  2.94954  3.91923  4.81849  2.75314  3.91190  3.06189  3.55405  2.93773  3.36367  3.96866  6.04695  4.56147    557 - -
          2.68618  4.42225  2.77519  2.73123  3.46354  2.40513  3.72494  3.29354  2.67741  2.69355  4.24690  2.90347  2.73739  3.18146  2.89801  2.37887  2.77519  2.98518  4.58477  3.61503
          0.02599  4.05887  4.78121  0.61958  0.77255  0.48576  0.95510
    470   3.22672  5.04529  3.73745  3.21433  4.44767  3.67393  3.97552  4.00559  2.33459  3.48777  4.48638  3.55808  4.17043  3.18947  0.72773  3.30394  3.48188  3.72229  5.45691  4.33810    558 - -
          2.68618  4.42225  2.77519  2.73123  3.46354  2.40513  3.72494  3.29354  2.67741  2.69355  4.24690  2.90347  2.73739  3.18146  2.89801  2.37887  2.77519  2.98518  4.58477  3.61503
          0.02599  4.05887  4.78121  0.61958  0.77255  0.48576  0.95510
    471   3.55766  4.84882  4.56662  4.23893  0.89981  4.34835  3.60180  3.14534  4.09059  2.46362  3.76636  4.09634  4.67682  4.12237  4.15666  3.73526  3.79308  3.11048  3.76308  1.88418    559 - -
          2.68618  4.42225  2.77519  2.73123  3.46354  2.40513  3.72494  3.29354  2.67741  2.69355  4.24690  2.90347  2.73739  3.18146  2.89801  2.37887  2.77519  2.98518  4.58477  3.61503
          0.02599  4.05887  4.78121  0.61958  0.77255  0.48576  0.95510
    472   2.28425  4.76871  2.87691  2.42885  3.60122  3.40530  3.62316  3.42880  2.42605  3.03579  3.85141  2.41801  3.53040  2.69120  2.73539  2.61886  2.65168  3.01340  5.28273  3.95049    560 - -
          2.68618  4.42225  2.77519  2.73123  3.46354  2.40513  3.72494  3.29354  2.67741  2.69355  4.24690  2.90347  2.73739  3.18146  2.89801  2.37887  2.77519  2.98518  4.58477  3.61503
          0.02599  4.05887  4.78121  0.61958  0.77255  0.48576  0.95510
    473   2.62833  4.74921  2.88411  2.33008  4.03928  3.37825  3.69712  3.44658  2.51014  2.69727  3.91124  2.71777  2.20002  2.87385  2.93860  2.52494  2.88589  3.12928  5.32679  4.00629    561 - -
          2.68618  4.42225  2.77519  2.73123  3.46354  2.40513  3.72494  3.29354  2.67741  2.69355  4.24690  2.90347  2.73739  3.18146  2.89801  2.37887  2.77519  2.98518  4.58477  3.61503
          0.02599  4.05887  4.78121  0.61958  0.77255  0.48576  0.95510
    474   3.12179  4.44111  4.78829  4.27388  3.54268  4.46558  4.97948  1.62064  4.15326  1.92900  3.35734  4.50982  4.76150  4.41630  4.35610  3.83884  3.38053  1.01265  5.50025  4.29637    562 - -
          2.68618  4.42225  2.77519  2.73123  3.46354  2.40513  3.72494  3.29354  2.67741  2.69355  4.24690  2.90347  2.73739  3.18146  2.89801  2.37887  2.77519  2.98518  4.58477  3.61503
          0.02599  4.05887  4.78121  0.61958  0.77255  0.48576  0.95510
    475   2.91320  4.66623  3.62484  3.54985  4.68131  0.49181  4.65513  4.32981  3.75626  3.95937  4.93933  3.78968  4.06311  4.06595  3.96836  3.09106  3.40895  3.82213  5.72353  4.79078    563 - -
          2.68618  4.42225  2.77519  2.73123  3.46354  2.40513  3.72494  3.29354  2.67741  2.69355  4.24690  2.90347  2.73739  3.18146  2.89801  2.37887  2.77519  2.98518  4.58477  3.61503
          0.02599  4.05887  4.78121  0.61958  0.77255  0.48576  0.95510
    476   3.01756  4.73973  3.64552  3.51425  4.48715  3.41688  4.57321  4.08453  3.58830  3.68948  4.74978  3.80040  0.54402  3.97132  3.80948  3.19171  3.47451  3.70793  5.61872  4.61155    564 - -
          2.68618  4.42225  2.77519  2.73123  3.46354  2.40513  3.72494  3.29354  2.67741  2.69355  4.24690  2.90347  2.73739  3.18146  2.89801  2.37887  2.77519  2.98518  4.58477  3.61503
          0.02599  4.05887  4.78121  0.61958  0.77255  0.48576  0.95510
    477   3.37028  4.77948  4.48804  4.13256  3.21661  4.21694  4.73015  2.43474  3.89852  0.67554  3.18816  4.38992  4.62268  4.22192  4.04253  3.81536  3.65741  2.51975  5.15953  3.92460    565 - -
          2.68618  4.42225  2.77519  2.73123  3.46354  2.40513  3.72494  3.29354  2.67741  2.69355  4.24690  2.90347  2.73739  3.18146  2.89801  2.37887  2.77519  2.98518  4.58477  3.61503
          0.02599  4.05887  4.78121  0.61958  0.77255  0.48576  0.95510
    478   2.76609  4.68988  3.24269  2.73563  3.61676  3.56497  2.06878  3.24289  2.28050  2.19713  3.77854  3.17851  3.96800  2.96355  2.72847  2.86795  2.99135  2.99997  5.01163  3.64094    566 - -
          2.68618  4.42225  2.77519  2.73123  3.46354  2.40513  3.72494  3.29354  2.67741  2.69355  4.24690  2.90347  2.73739  3.18146  2.89801  2.37887  2.77519  2.98518  4.58477  3.61503
          0.02599  4.05887  4.78121  0.61958  0.77255  0.48576  0.95510
    479   3.01756  4.73973  3.64552  3.51425  4.48715  3.41688  4.57321  4.08453  3.58830  3.68948  4.74978  3.80040  0.54402  3.97132  3.80948  3.19171  3.47451  3.70793  5.61872  4.61155    567 - -
          2.68618  4.42225  2.77519  2.73123  3.46354  2.40513  3.72494  3.29354  2.67741  2.69355  4.24690  2.90347  2.73739  3.18146  2.89801  2.37887  2.77519  2.98518  4.58477  3.61503
          0.02599  4.05887  4.78121  0.61958  0.77255  0.48576  0.95510
    480   3.04224  5.02535  3.03946  2.80121  4.21794  3.49769  3.95974  3.88134  2.60993  3.36467  4.39123  3.26111  4.05633  0.93559  2.88873  3.08394  3.34092  3.60056  5.45852  4.16632    568 - -
          2.68618  4.42225  2.77519  2.73123  3.46354  2.40513  3.72494  3.29354  2.67741  2.69355  4.24690  2.90347  2.73739  3.18146  2.89801  2.37887  2.77519  2.98518  4.58477  3.61503
          0.02599  4.05887  4.78121  0.61958  0.77255  0.48576  0.95510
    481   2.88890  4.88485  2.82865  2.73499  4.27883  3.31781  4.08753  4.03365  3.00927  3.66030  4.61741  0.86591  3.98054  3.36386  3.36750  2.95100  3.27890  3.63674  5.56351  4.21630    569 - -
          2.68618  4.42225  2.77519  2.73123  3.46354  2.40513  3.72494  3.29354  2.67741  2.69355  4.24690  2.90347  2.73739  3.18146  2.89801  2.37887  2.77519  2.98518  4.58477  3.61503
          0.02599  4.05887  4.78121  0.61958  0.77255  0.48576  0.95510
    482   2.53102  4.37628  3.58213  3.03483  2.40026  3.65559  2.22710  2.68214  2.94935  2.35819  3.44062  3.40053  4.03480  3.25974  3.27212  2.92022  2.93072  2.61934  4.59754  3.15666    570 - -
          2.68618  4.42225  2.77519  2.73123  3.46354  2.40513  3.72494  3.29354  2.67741  2.69355  4.24690  2.90347  2.73739  3.18146  2.89801  2.37887  2.77519  2.98518  4.58477  3.61503
          0.02599  4.05887  4.78121  0.61958  0.77255  0.48576  0.95510
    483   3.04224  5.02535  3.03946  2.80121  4.21794  3.49769  3.95974  3.88134  2.60993  3.36467  4.39123  3.26111  4.05633  0.93559  2.88873  3.08394  3.34092  3.60056  5.45852  4.16632    571 - -
          2.68618  4.42225  2.77519  2.73123  3.46354  2.40513  3.72494  3.29354  2.67741  2.69355  4.24690  2.90347  2.73739  3.18146  2.89801  2.37887  2.77519  2.98518  4.58477  3.61503
          0.02599  4.05887  4.78121  0.61958  0.77255  0.48576  0.95510
    484   3.37028  4.77948  4.48804  4.13256  3.21661  4.21694  4.73015  2.43474  3.89852  0.67554  3.18816  4.38992  4.62268  4.22192  4.04253  3.81536  3.65741  2.51975  5.15953  3.92460    572 - -
          2.68618  4.42225  2.77519  2.73123  3.46354  2.40513  3.72494  3.29354  2.67741  2.69355  4.24690  2.90347  2.73739  3.18146  2.89801  2.37887  2.77519  2.98518  4.58477  3.61503
          0.02599  4.05887  4.78121  0.61958  0.77255  0.48576  0.95510
    485   3.17208  4.47668  4.86705  4.35821  3.49692  4.52998  5.04308  1.05542  4.22775  1.88181  3.30237  4.58832  4.80712  4.47595  4.41347  3.91265  3.42937  1.53578  5.50358  4.31550    573 - -
          2.68618  4.42225  2.77519  2.73123  3.46354  2.40513  3.72494  3.29354  2.67741  2.69355  4.24690  2.90347  2.73739  3.18146  2.89801  2.37887  2.77519  2.98518  4.58477  3.61503
          0.02599  4.05887  4.78121  0.61958  0.77255  0.48576  0.95510
    486   2.89842  5.25485  1.04752  2.23223  4.68589  3.22126  3.88213  4.22697  2.93543  3.80673  4.68977  2.79451  3.87908  3.07470  3.50689  2.53970  3.23905  3.79626  5.93834  4.46285    574 - -
          2.68618  4.42225  2.77519  2.73123  3.46354  2.40513  3.72494  3.29354  2.67741  2.69355  4.24690  2.90347  2.73739  3.18146  2.89801  2.37887  2.77519  2.98518  4.58477  3.61503
          0.02599  4.05887  4.78121  0.61958  0.77255  0.48576  0.95510
    487   2.85647  4.42642  4.60917  4.14665  3.56869  4.24638  4.88869  1.02086  4.00698  2.09930  3.39716  4.36067  4.63923  4.30749  4.21359  3.64614  3.32494  1.66295  5.49219  4.28230    575 - -
          2.68618  4.42225  2.77519  2.73123  3.46354  2.40513  3.72494  3.29354  2.67741  2.69355  4.24690  2.90347  2.73739  3.18146  2.89801  2.37887  2.77519  2.98518  4.58477  3.61503
          0.02599  4.05887  4.78121  0.61958  0.77255  0.48576  0.95510
    488   2.25824  4.44101  3.19699  2.74072  4.12886  2.78504  3.87751  3.53855  2.72187  3.17812  4.00240  3.12592  3.77069  3.07534  2.79325  1.66107  2.33381  3.13013  5.42897  4.15345    576 - -
          2.68619  4.42226  2.77521  2.73124  3.46355  2.40514  3.72496  3.29355  2.67742  2.69356  4.24691  2.90341  2.73725  3.18148  2.89802  2.37888  2.77521  2.98520  4.58478  3.61504
          0.09132  2.53971  4.78121  0.51828  0.90522  0.48576  0.95510
    489   2.68818  4.88961  2.40237  2.38396  4.50838  1.56177  3.87436  4.00121  2.82384  3.58337  4.42109  2.12687  3.83129  3.06159  3.31162  2.70844  3.04414  3.55614  5.75585  4.37347    579 - -
          2.68618  4.42225  2.77519  2.73123  3.46354  2.40513  3.72494  3.29354  2.67741  2.69355  4.24690  2.90347  2.73739  3.18146  2.89801  2.37887  2.77519  2.98518  4.58477  3.61503
          0.02599  4.05887  4.78121  0.61958  0.77255  0.48576  0.95510
    490   2.69652  5.18545  2.19083  1.99853  4.50081  2.97901  3.62104  3.98137  2.10594  3.47696  4.24762  2.79875  3.11927  2.57953  2.92458  2.64544  2.93915  3.56267  5.62735  4.20660    580 - -
          2.68618  4.42225  2.77519  2.73123  3.46354  2.40513  3.72494  3.29354  2.67741  2.69355  4.24690  2.90347  2.73739  3.18146  2.89801  2.37887  2.77519  2.98518  4.58477  3.61503
          0.02599  4.05887  4.78121  0.61958  0.77255  0.48576  0.95510
    491   2.79010  5.03528  3.07854  2.53366  4.39890  3.50216  3.61820  3.79851  1.46111  3.31176  4.13108  3.02007  3.19325  2.62534  2.34013  2.78847  2.83226  3.44893  5.44908  4.16745    581 - -
          2.68618  4.42225  2.77519  2.73123  3.46354  2.40513  3.72494  3.29354  2.67741  2.69355  4.24690  2.90347  2.73739  3.18146  2.89801  2.37887  2.77519  2.98518  4.58477  3.61503
          0.02599  4.05887  4.78121  0.61958  0.77255  0.48576  0.95510
    492   3.12550  4.64692  4.25455  3.86593  3.30287  3.97587  4.55804  2.49770  3.62267  1.87274  1.06097  4.11924  4.44082  3.99418  3.80532  3.49230  3.43622  2.52467  5.16630  3.94270    582 - -
          2.68618  4.42225  2.77519  2.73123  3.46354  2.40513  3.72494  3.29354  2.67741  2.69355  4.24690  2.90347  2.73739  3.18146  2.89801  2.37887  2.77519  2.98518  4.58477  3.61503
          0.02599  4.05887  4.78121  0.61958  0.77255  0.48576  0.95510
    493   2.70177  5.13521  2.59018  2.13666  4.47224  3.39480  3.59463  3.92819  2.05677  3.41637  4.19155  2.86854  3.81728  2.07272  2.41189  2.66434  2.92956  3.52451  5.54917  4.17646    583 - -
          2.68618  4.42225  2.77519  2.73123  3.46354  2.40513  3.72494  3.29354  2.67741  2.69355  4.24690  2.90347  2.73739  3.18146  2.89801  2.37887  2.77519  2.98518  4.58477  3.61503
          0.02599  4.05887  4.78121  0.61958  0.77255  0.48576  0.95510
    494   3.18874  4.58282  4.65262  4.15099  3.22410  4.35185  4.78611  2.09749  3.97287  0.98686  3.06918  4.40081  4.65956  4.20911  4.14431  3.73610  3.44998  1.76607  5.23623  4.06937    584 - -
          2.68618  4.42225  2.77519  2.73123  3.46354  2.40513  3.72494  3.29354  2.67741  2.69355  4.24690  2.90347  2.73739  3.18146  2.89801  2.37887  2.77519  2.98518  4.58477  3.61503
          0.02599  4.05887  4.78121  0.61958  0.77255  0.48576  0.95510
    495   3.27356  4.60329  4.84736  4.30347  3.20136  4.54713  4.90977  1.80639  4.15641  0.96838  3.00000  4.56461  4.76348  4.32112  4.30588  3.90683  3.50917  1.92249  5.27062  4.16466    585 - -
          2.68618  4.42225  2.77519  2.73123  3.46354  2.40513  3.72494  3.29354  2.67741  2.69355  4.24690  2.90347  2.73739  3.18146  2.89801  2.37887  2.77519  2.98518  4.58477  3.61503
          0.02599  4.05887  4.78121  0.61958  0.77255  0.48576  0.95510
    496   2.54776  4.46301  3.73384  3.30787  2.81412  3.67697  3.83510  2.86935  3.18467  2.55296  3.62632  3.56944  4.14911  3.51230  3.44631  3.03648  3.10337  2.54022  4.43233  1.38233    586 - -
          2.68618  4.42225  2.77519  2.73123  3.46354  2.40513  3.72494  3.29354  2.67741  2.69355  4.24690  2.90347  2.73739  3.18146  2.89801  2.37887  2.77519  2.98518  4.58477  3.61503
          0.02599  4.05887  4.78121  0.61958  0.77255  0.48576  0.95510
    497   3.04943  5.56684  0.99796  1.97654  4.86658  3.25428  3.86287  4.39206  2.93488  3.92225  4.81544  2.74101  3.90653  3.04720  3.54301  2.92909  3.35610  3.97650  6.05689  4.56196    587 - -
          2.68618  4.42225  2.77519  2.73123  3.46354  2.40513  3.72494  3.29354  2.67741  2.69355  4.24690  2.90347  2.73739  3.18146  2.89801  2.37887  2.77519  2.98518  4.58477  3.61503
          0.02599  4.05887  4.78121  0.61958  0.77255  0.48576  0.95510
    498   2.84361  3.57593  4.31751  3.75638  3.24798  3.95923  4.37253  2.21424  3.61540  1.84824  1.64646  3.98491  4.32727  3.85362  3.81076  3.28531  3.10071  2.00836  5.00405  3.83225    588 - -
          2.68618  4.42225  2.77519  2.73123  3.46354  2.40513  3.72494  3.29354  2.67741  2.69355  4.24690  2.90347  2.73739  3.18146  2.89801  2.37887  2.77519  2.98518  4.58477  3.61503
          0.02599  4.05887  4.78121  0.61958  0.77255  0.48576  0.95510
    499   2.33495  4.42336  3.31558  3.13128  4.29110  3.14791  4.27359  3.66215  3.20248  3.37154  4.34020  3.39160  1.01917  3.56608  3.49129  2.68158  2.98163  3.24803  5.63190  4.41722    589 - -
          2.68618  4.42225  2.77519  2.73123  3.46354  2.40513  3.72494  3.29354  2.67741  2.69355  4.24690  2.90347  2.73739  3.18146  2.89801  2.37887  2.77519  2.98518  4.58477  3.61503
          0.02599  4.05887  4.78121  0.61958  0.77255  0.48576  0.95510
    500   3.16835  4.46779  4.88019  4.33458  3.37227  4.52532  4.94697  1.25731  4.22368  1.60993  2.93178  4.56229  4.76156  4.40258  4.37971  3.87984  3.40709  1.58698  5.36512  4.23622    590 - -
          2.68618  4.42225  2.77519  2.73123  3.46354  2.40513  3.72494  3.29354  2.67741  2.69355  4.24690  2.90347  2.73739  3.18146  2.89801  2.37887  2.77519  2.98518  4.58477  3.61503
          0.02599  4.05887  4.78121  0.61958  0.77255  0.48576  0.95510
    501   2.21030  4.33358  3.18939  2.94199  4.37271  1.80993  4.13914  3.79641  3.08078  3.46078  4.29324  3.22604  1.73382  3.37941  3.43756  2.50173  2.81213  3.27538  5.67864  4.43779    591 - -
          2.68618  4.42225  2.77519  2.73123  3.46354  2.40513  3.72494  3.29354  2.67741  2.69355  4.24690  2.90347  2.73739  3.18146  2.89801  2.37887  2.77519  2.98518  4.58477  3.61503
          0.02599  4.05887  4.78121  0.61958  0.77255  0.48576  0.95510
    502   3.03656  4.43479  4.52513  3.95347  2.97355  4.18340  4.36889  2.00000  3.77736  1.07966  2.98188  4.15942  4.46162  3.96235  3.91910  3.50080  3.26135  2.36163  3.70283  3.54067    592 - -
          2.68618  4.42225  2.77519  2.73123  3.46354  2.40513  3.72494  3.29354  2.67741  2.69355  4.24690  2.90347  2.73739  3.18146  2.89801  2.37887  2.77519  2.98518  4.58477  3.61503
          0.02599  4.05887  4.78121  0.61958  0.77255  0.48576  0.95510
    503   2.91320  4.66623  3.62484  3.54985  4.68131  0.49181  4.65513  4.32981  3.75626  3.95937  4.93933  3.78968  4.06311  4.06595  3.96836  3.09106  3.40895  3.82213  5.72353  4.79078    593 - -
          2.68618  4.42225  2.77519  2.73123  3.46354  2.40513  3.72494  3.29354  2.67741  2.69355  4.24690  2.90347  2.73739  3.18146  2.89801  2.37887  2.77519  2.98518  4.58477  3.61503
          0.02599  4.05887  4.78121  0.61958  0.77255  0.48576  0.95510
    504   3.12474  5.26231  2.58236  0.78660  4.63377  3.40302  4.01120  4.12541  2.91619  3.71427  4.68426  3.05480  4.01772  3.22562  3.34135  3.09056  3.43175  3.79154  5.77011  4.49747    594 - -
          2.68618  4.42225  2.77519  2.73123  3.46354  2.40513  3.72494  3.29354  2.67741  2.69355  4.24690  2.90347  2.73739  3.18146  2.89801  2.37887  2.77519  2.98518  4.58477  3.61503
          0.02599  4.05887  4.78121  0.61958  0.77255  0.48576  0.95510
    505   3.01756  4.73973  3.64552  3.51425  4.48715  3.41688  4.57321  4.08453  3.58830  3.68948  4.74978  3.80040  0.54402  3.97132  3.80948  3.19171  3.47451  3.70793  5.61872  4.61155    595 - -
          2.68618  4.42225  2.77519  2.73123  3.46354  2.40513  3.72494  3.29354  2.67741  2.69355  4.24690  2.90347  2.73739  3.18146  2.89801  2.37887  2.77519  2.98518  4.58477  3.61503
          0.02599  4.05887  4.78121  0.61958  0.77255  0.48576  0.95510
    506   3.21960  4.99722  3.32715  3.10956  3.43077  3.61842  0.80332  3.95149  2.94824  3.42025  4.48079  3.50982  4.18309  3.47931  3.20082  3.28972  3.53089  3.68324  4.89248  3.37716    596 - -
          2.68618  4.42225  2.77519  2.73123  3.46354  2.40513  3.72494  3.29354  2.67741  2.69355  4.24690  2.90347  2.73739  3.18146  2.89801  2.37887  2.77519  2.98518  4.58477  3.61503
          0.02599  4.05887  4.78121  0.61958  0.77255  0.48576  0.95510
    507   2.73493  4.85964  2.46599  2.45957  3.67948  3.43396  3.67311  3.49553  2.57486  3.08918  3.96139  2.97415  3.88868  2.39328  3.01256  2.76406  2.97762  3.19893  5.09171  2.04003    597 - -
          2.68618  4.42225  2.77519  2.73123  3.46354  2.40513  3.72494  3.29354  2.67741  2.69355  4.24690  2.90347  2.73739  3.18146  2.89801  2.37887  2.77519  2.98518  4.58477  3.61503
          0.02599  4.05887  4.78121  0.61958  0.77255  0.48576  0.95510
    508   1.26012  4.22758  3.84208  3.45736  3.88011  3.27581  4.36056  2.65643  3.38967  2.74588  3.80464  3.59868  3.94776  3.70067  3.65844  2.70779  2.87647  1.90930  5.44589  4.22706    598 - -
          2.68618  4.42225  2.77519  2.73123  3.46354  2.40513  3.72494  3.29354  2.67741  2.69355  4.24690  2.90347  2.73739  3.18146  2.89801  2.37887  2.77519  2.98518  4.58477  3.61503
          0.02599  4.05887  4.78121  0.61958  0.77255  0.48576  0.95510
    509   2.66029  4.58938  3.24053  2.68617  3.78180  3.52421  3.72613  2.92215  2.16549  2.77899  3.67911  3.14584  3.91565  2.45301  2.83079  2.78090  2.88967  2.05445  5.13569  3.87068    599 - -
          2.68618  4.42225  2.77519  2.73123  3.46354  2.40513  3.72494  3.29354  2.67741  2.69355  4.24690  2.90347  2.73739  3.18146  2.89801  2.37887  2.77519  2.98518  4.58477  3.61503
          0.02599  4.05887  4.78121  0.61958  0.77255  0.48576  0.95510
    510   1.80930  4.22357  3.65804  3.16642  3.62212  3.39197  4.05712  1.96871  3.10306  2.62660  3.57049  3.44816  3.93425  3.40833  3.41023  2.39406  2.67606  2.44385  5.10703  3.88732    600 - -
          2.68618  4.42225  2.77519  2.73123  3.46354  2.40513  3.72494  3.29354  2.67741  2.69355  4.24690  2.90347  2.73739  3.18146  2.89801  2.37887  2.77519  2.98518  4.58477  3.61503
          0.02599  4.05887  4.78121  0.61958  0.77255  0.48576  0.95510
    511   3.17840  4.55060  4.59259  4.21862  3.50616  4.26166  4.91564  0.87293  4.05037  2.05829  3.41685  4.43838  4.67854  4.38191  4.22615  3.77839  3.47573  1.86916  5.43280  4.18462    601 - -
          2.68618  4.42225  2.77519  2.73123  3.46354  2.40513  3.72494  3.29354  2.67741  2.69355  4.24690  2.90347  2.73739  3.18146  2.89801  2.37887  2.77519  2.98518  4.58477  3.61503
          0.02599  4.05887  4.78121  0.61958  0.77255  0.48576  0.95510
    512   2.29136  4.96382  2.80521  2.32766  4.26851  3.40177  3.59805  3.70366  2.10299  3.24733  4.03778  2.90565  3.52658  2.72424  2.17906  2.53224  2.86999  3.33693  5.42901  4.07693    602 - -
          2.68618  4.42225  2.77519  2.73123  3.46354  2.40513  3.72494  3.29354  2.67741  2.69355  4.24690  2.90347  2.73739  3.18146  2.89801  2.37887  2.77519  2.98518  4.58477  3.61503
          0.02599  4.05887  4.78121  0.61958  0.77255  0.48576  0.95510
    513   1.70544  4.34085  3.50984  2.95437  3.54192  3.54023  3.89703  2.56689  2.85816  2.51391  3.28031  3.34414  3.96546  3.20221  2.95187  2.81921  2.85620  2.31640  5.01880  3.78351    603 - -
          2.68618  4.42225  2.77519  2.73123  3.46354  2.40513  3.72494  3.29354  2.67741  2.69355  4.24690  2.90347  2.73739  3.18146  2.89801  2.37887  2.77519  2.98518  4.58477  3.61503
          0.02599  4.05887  4.78121  0.61958  0.77255  0.48576  0.95510
    514   2.65658  5.22781  2.07999  1.70733  4.56132  3.11643  3.69898  4.04125  2.58601  3.55985  4.36074  2.77710  3.82201  2.84045  3.11939  2.06735  3.03777  3.62894  5.73299  4.29654    604 - -
          2.68618  4.42225  2.77519  2.73123  3.46354  2.40513  3.72494  3.29354  2.67741  2.69355  4.24690  2.90347  2.73739  3.18146  2.89801  2.37887  2.77519  2.98518  4.58477  3.61503
          0.02599  4.05887  4.78121  0.61958  0.77255  0.48576  0.95510
    515   2.99006  5.09219  3.40274  2.77346  4.45022  3.64937  3.64670  3.81682  1.16050  3.03867  4.19819  3.19226  4.02797  2.79082  2.07808  3.00313  3.17449  3.51531  5.42278  4.21286    605 - -
          2.68618  4.42225  2.77519  2.73123  3.46354  2.40513  3.72494  3.29354  2.67741  2.69355  4.24690  2.90347  2.73739  3.18146  2.89801  2.37887  2.77519  2.98518  4.58477  3.61503
          0.02599  4.05887  4.78121  0.61958  0.77255  0.48576  0.95510
    516   3.31079  4.63288  4.86797  4.34046  3.17931  4.57382  4.91959  1.63140  4.16653  0.98521  2.99629  4.59688  4.78692  4.34419  4.30592  3.94950  3.54670  2.07964  5.25504  4.12480    606 - -
          2.68618  4.42225  2.77519  2.73123  3.46354  2.40513  3.72494  3.29354  2.67741  2.69355  4.24690  2.90347  2.73739  3.18146  2.89801  2.37887  2.77519  2.98518  4.58477  3.61503
          0.02599  4.05887  4.78121  0.61958  0.77255  0.48576  0.95510
    517   2.93704  5.16607  3.11991  2.60408  4.50100  3.57316  2.93799  3.93985  1.30255  3.40754  4.24832  3.07237  3.97119  2.48078  2.30942  2.91805  3.12963  3.59867  5.47410  4.21215    607 - -
          2.68618  4.42225  2.77519  2.73123  3.46354  2.40513  3.72494  3.29354  2.67741  2.69355  4.24690  2.90347  2.73739  3.18146  2.89801  2.37887  2.77519  2.98518  4.58477  3.61503
          0.02599  4.05887  4.78121  0.61958  0.77255  0.48576  0.95510
    518   2.02086  4.28068  3.32163  2.96626  4.24207  2.81597  4.08489  3.64627  3.01521  3.31669  4.14094  3.23500  1.66787  3.32166  3.37661  2.26096  2.45576  3.16092  5.56951  4.32987    608 - -
          2.68618  4.42225  2.77519  2.73123  3.46354  2.40513  3.72494  3.29354  2.67741  2.69355  4.24690  2.90347  2.73739  3.18146  2.89801  2.37887  2.77519  2.98518  4.58477  3.61503
          0.02599  4.05887  4.78121  0.61958  0.77255  0.48576  0.95510
    519   2.51085  4.55724  3.14213  2.34370  3.74093  3.20321  3.33065  2.93601  2.47257  2.55101  3.64507  2.95939  3.85081  2.79181  2.96398  2.68633  2.81089  2.85917  3.38991  3.81218    609 - -
          2.68618  4.42225  2.77519  2.73123  3.46354  2.40513  3.72494  3.29354  2.67741  2.69355  4.24690  2.90347  2.73739  3.18146  2.89801  2.37887  2.77519  2.98518  4.58477  3.61503
          0.02599  4.05887  4.78121  0.61958  0.77255  0.48576  0.95510
    520   2.61976  4.78988  2.41040  2.19082  4.02509  3.40925  3.65097  3.38902  2.39667  3.03993  3.62294  2.94597  3.82408  2.81216  2.92750  2.65791  2.85570  2.28533  5.30840  3.97573    610 - -
          2.68618  4.42225  2.77519  2.73123  3.46354  2.40513  3.72494  3.29354  2.67741  2.69355  4.24690  2.90347  2.73739  3.18146  2.89801  2.37887  2.77519  2.98518  4.58477  3.61503
          0.02599  4.05887  4.78121  0.61958  0.77255  0.48576  0.95510
    521   2.63591  4.40293  3.48172  2.91288  3.60151  3.57275  3.86150  2.55903  2.73101  2.57282  3.52542  3.31912  3.97799  3.14153  2.25192  2.84507  2.55132  1.97754  5.05098  3.81228    611 - -
          2.68618  4.42225  2.77519  2.73123  3.46354  2.40513  3.72494  3.29354  2.67741  2.69355  4.24690  2.90347  2.73739  3.18146  2.89801  2.37887  2.77519  2.98518  4.58477  3.61503
          0.02599  4.05887  4.78121  0.61958  0.77255  0.48576  0.95510
    522   3.52684  4.93989  4.11844  3.88619  2.32444  4.05121  3.72141  3.51127  3.73859  2.91612  4.16755  3.96028  4.52230  3.99917  3.88251  3.64352  3.81533  3.39109  3.97415  0.70436    612 - -
          2.68620  4.42227  2.77521  2.73125  3.46356  2.40514  3.72496  3.29356  2.67742  2.69357  4.24691  2.90348  2.73713  3.18148  2.89802  2.37888  2.77521  2.98520  4.58479  3.61505
          0.15059  2.02943  4.78121  0.33131  1.26578  0.48576  0.95510
    523   2.71907  5.13232  2.53360  2.04170  4.43939  3.35753  3.63402  3.89693  2.03884  3.41488  4.20553  2.83676  2.39188  2.64379  2.86112  2.68094  2.95882  3.50683  5.57931  4.18941    614 - -
          2.68618  4.42225  2.77519  2.73123  3.46354  2.40513  3.72494  3.29354  2.67741  2.69355  4.24690  2.90347  2.73739  3.18146  2.89801  2.37887  2.77519  2.98518  4.58477  3.61503
          0.02599  4.05887  4.78121  0.61958  0.77255  0.48576  0.95510
    524   2.46951  4.16583  3.69794  3.12788  3.13673  3.60274  3.65410  2.59896  3.04764  2.33995  2.44067  3.45605  3.53738  3.32479  3.33177  2.87262  2.68954  1.99611  4.77536  3.56335    615 - -
          2.68618  4.42225  2.77519  2.73123  3.46354  2.40513  3.72494  3.29354  2.67741  2.69355  4.24690  2.90347  2.73739  3.18146  2.89801  2.37887  2.77519  2.98518  4.58477  3.61503
          0.02599  4.05887  4.78121  0.61958  0.77255  0.48576  0.95510
    525   2.91320  4.66623  3.62484  3.54985  4.68131  0.49181  4.65513  4.32981  3.75626  3.95937  4.93933  3.78968  4.06311  4.06595  3.96836  3.09106  3.40895  3.82213  5.72353  4.79078    616 - -
          2.68618  4.42225  2.77519  2.73123  3.46354  2.40513  3.72494  3.29354  2.67741  2.69355  4.24690  2.90347  2.73739  3.18146  2.89801  2.37887  2.77519  2.98518  4.58477  3.61503
          0.02599  4.05887  4.78121  0.61958  0.77255  0.48576  0.95510
    526   2.54758  4.30106  3.54265  3.03878  3.40968  3.43166  3.88745  2.93464  2.90271  2.64266  3.56693  3.36270  3.92847  3.26680  3.20469  2.62966  1.68095  2.68709  2.99062  3.56229    617 - -
          2.68618  4.42225  2.77519  2.73123  3.46354  2.40513  3.72494  3.29354  2.67741  2.69355  4.24690  2.90347  2.73739  3.18146  2.89801  2.37887  2.77519  2.98518  4.58477  3.61503
          0.02599  4.05887  4.78121  0.61958  0.77255  0.48576  0.95510
    527   2.95162  5.52298  1.51656  2.02198  4.81418  3.25162  3.78164  4.33968  2.78550  3.83344  4.67493  1.73027  3.86592  2.94438  3.37663  2.83920  3.23830  3.90745  5.98949  4.48243    618 - -
          2.68618  4.42225  2.77519  2.73123  3.46354  2.40513  3.72494  3.29354  2.67741  2.69355  4.24690  2.90347  2.73739  3.18146  2.89801  2.37887  2.77519  2.98518  4.58477  3.61503
          0.02599  4.05887  4.78121  0.61958  0.77255  0.48576  0.95510
    528   2.36365  4.41246  3.25685  2.76629  3.92862  3.25774  3.85746  3.29346  2.73802  2.97698  3.32490  3.15823  2.24016  3.08062  3.12945  1.96488  2.65296  2.95578  5.28244  4.01559    619 - -
          2.68618  4.42225  2.77519  2.73123  3.46354  2.40513  3.72494  3.29354  2.67741  2.69355  4.24690  2.90347  2.73739  3.18146  2.89801  2.37887  2.77519  2.98518  4.58477  3.61503
          0.02599  4.05887  4.78121  0.61958  0.77255  0.48576  0.95510
    529   2.59224  4.47817  3.25011  2.68393  2.93900  3.29121  3.12784  2.89826  2.60029  2.59219  3.57278  3.14107  3.88418  2.96479  2.29362  2.73315  2.72209  2.77146  5.00424  3.72222    620 - -
          2.68618  4.42225  2.77519  2.73123  3.46354  2.40513  3.72494  3.29354  2.67741  2.69355  4.24690  2.90347  2.73739  3.18146  2.89801  2.37887  2.77519  2.98518  4.58477  3.61503
          0.02599  4.05887  4.78121  0.61958  0.77255  0.48576  0.95510
    530   2.41558  4.29000  3.73071  3.24390  3.72617  3.43793  4.17109  2.40890  3.15251  2.59795  3.63410  3.52226  3.99870  3.48634  3.46370  2.80507  1.50437  2.17367  5.27128  4.04598    621 - -
          2.68618  4.42225  2.77519  2.73123  3.46354  2.40513  3.72494  3.29354  2.67741  2.69355  4.24690  2.90347  2.73739  3.18146  2.89801  2.37887  2.77519  2.98518  4.58477  3.61503
          0.02599  4.05887  4.78121  0.61958  0.77255  0.48576  0.95510
    531   2.59341  4.80624  2.68234  2.30060  3.38790  2.64943  3.61950  3.46657  2.42183  3.06653  3.50586  2.92951  3.80257  2.40724  2.88654  2.62208  2.82657  3.14051  5.30646  3.96622    622 - -
          2.68618  4.42225  2.77519  2.73123  3.46354  2.40513  3.72494  3.29354  2.67741  2.69355  4.24690  2.90347  2.73739  3.18146  2.89801  2.37887  2.77519  2.98518  4.58477  3.61503
          0.02599  4.05887  4.78121  0.61958  0.77255  0.48576  0.95510
    532   2.41983  5.04063  2.82077  2.18017  4.36195  3.40504  3.61801  3.79592  1.76992  3.32478  4.12223  2.90331  3.83268  2.54230  2.70969  2.44503  2.93421  3.42478  5.49041  4.14127    623 - -
          2.68622  4.42229  2.77513  2.73127  3.46337  2.40509  3.72498  3.29358  2.67744  2.69349  4.24693  2.90350  2.73743  3.18120  2.89804  2.37890  2.77523  2.98522  4.58481  3.61507
          0.06690  2.87667  4.78121  1.11606  0.39685  0.48576  0.95510
    533   2.58962  4.67089  3.06816  2.51018  3.88955  3.44016  3.65013  2.92359  2.25115  2.92051  3.75768  3.00901  2.89356  2.65093  2.78266  2.53140  2.68020  2.78304  5.19601  3.89233    630 - -
          2.68618  4.42225  2.77519  2.73123  3.46354  2.40513  3.72494  3.29354  2.67741  2.69355  4.24690  2.90347  2.73739  3.18146  2.89801  2.37887  2.77519  2.98518  4.58477  3.61503
          0.02599  4.05887  4.78121  0.61958  0.77255  0.48576  0.95510
    534   2.70901  5.03198  2.33539  2.30658  4.30196  3.32823  2.19631  3.80856  2.52326  3.36419  4.17699  2.74486  3.82443  2.83531  3.00697  2.12224  2.96933  3.43525  5.53173  4.13097    631 - -
          2.68618  4.42225  2.77519  2.73123  3.46354  2.40513  3.72494  3.29354  2.67741  2.69355  4.24690  2.90347  2.73739  3.18146  2.89801  2.37887  2.77519  2.98518  4.58477  3.61503
          0.02599  4.05887  4.78121  0.61958  0.77255  0.48576  0.95510
    535   2.46706  4.88975  2.88552  2.21218  4.17554  3.39514  3.62188  3.60028  2.31399  3.17484  3.98028  2.74212  2.45098  2.76205  2.64089  2.64159  2.86577  3.10906  5.38659  4.04286    632 - -
          2.68618  4.42225  2.77519  2.73123  3.46354  2.40513  3.72494  3.29354  2.67741  2.69355  4.24690  2.90347  2.73739  3.18146  2.89801  2.37887  2.77519  2.98518  4.58477  3.61503
          0.02599  4.05887  4.78121  0.61958  0.77255  0.48576  0.95510
    536   2.29577  4.81614  2.82667  2.40163  3.79928  2.60985  3.32330  3.48333  2.33615  3.07875  3.88841  2.77363  3.79979  2.66353  2.87663  2.61760  2.82455  3.15337  5.31396  3.69715    633 - -
          2.68618  4.42225  2.77519  2.73123  3.46354  2.40513  3.72494  3.29354  2.67741  2.69355  4.24690  2.90347  2.73739  3.18146  2.89801  2.37887  2.77519  2.98518  4.58477  3.61503
          0.02599  4.05887  4.78121  0.61958  0.77255  0.48576  0.95510
    537   1.83039  4.48813  3.28345  2.73752  3.73035  3.47420  3.78152  2.97538  2.25695  2.73011  3.21005  3.17906  3.89941  3.01542  2.99626  2.74078  2.84998  2.56485  5.12352  3.86192    634 - -
          2.68618  4.42225  2.77519  2.73123  3.46354  2.40513  3.72494  3.29354  2.67741  2.69355  4.24690  2.90347  2.73739  3.18146  2.89801  2.37887  2.77519  2.98518  4.58477  3.61503
          0.02599  4.05887  4.78121  0.61958  0.77255  0.48576  0.95510
    538   2.54072  4.27696  3.93939  3.41116  3.56633  3.71031  4.25080  2.00225  3.32725  2.40504  3.46887  3.70455  4.16838  3.62791  3.61847  3.04182  1.87444  1.73707  5.17135  3.95607    635 - -
          2.68618  4.42225  2.77519  2.73123  3.46354  2.40513  3.72494  3.29354  2.67741  2.69355  4.24690  2.90347  2.73739  3.18146  2.89801  2.37887  2.77519  2.98518  4.58477  3.61503
          0.02599  4.05887  4.78121  0.61958  0.77255  0.48576  0.95510
    539   2.72107  4.84273  3.11419  2.29369  4.09998  3.50315  3.63754  3.48963  2.18454  2.19439  3.91877  3.04197  3.88978  2.54812  2.23681  2.76207  2.93633  3.18800  5.29873  4.01820    636 - -
          2.68618  4.42225  2.77520  2.73124  3.46354  2.40513  3.72495  3.29354  2.67733  2.69355  4.24690  2.90347  2.73740  3.18147  2.89801  2.37887  2.77520  2.98519  4.58477  3.61503
          0.06472  2.91343  4.78121  0.48239  0.96052  0.48576  0.95510
    540   1.89572  4.35286  3.40209  2.84870  3.52965  3.51604  3.82132  2.64183  2.78943  2.33802  3.47280  3.26329  3.41821  2.94517  3.15309  2.77636  2.82406  2.45617  4.97642  3.73413    638 - -
          2.68618  4.42225  2.77519  2.73123  3.46354  2.40513  3.72494  3.29354  2.67741  2.69355  4.24690  2.90347  2.73739  3.18146  2.89801  2.37887  2.77519  2.98518  4.58477  3.61503
          0.02599  4.05887  4.78121  0.61958  0.77255  0.48576  0.95510
    541   2.91320  4.66623  3.62484  3.54985  4.68131  0.49181  4.65513  4.32981  3.75626  3.95937  4.93933  3.78968  4.06311  4.06595  3.96836  3.09106  3.40895  3.82213  5.72353  4.79078    639 - -
          2.68618  4.42225  2.77519  2.73123  3.46354  2.40513  3.72494  3.29354  2.67741  2.69355  4.24690  2.90347  2.73739  3.18146  2.89801  2.37887  2.77519  2.98518  4.58477  3.61503
          0.02599  4.05887  4.78121  0.61958  0.77255  0.48576  0.95510
    542   2.77020  5.18032  2.66101  1.95767  4.50679  3.38343  3.63763  3.95822  2.14679  3.45755  4.25464  2.70888  3.84499  1.92254  2.75354  2.60755  3.00449  3.56762  5.60005  4.22772    640 - -
          2.68618  4.42225  2.77519  2.73123  3.46354  2.40513  3.72494  3.29354  2.67741  2.69355  4.24690  2.90347  2.73739  3.18146  2.89801  2.37887  2.77519  2.98518  4.58477  3.61503
          0.02599  4.05887  4.78121  0.61958  0.77255  0.48576  0.95510
    543   3.12474  5.26231  2.58236  0.78660  4.63377  3.40302  4.01120  4.12541  2.91619  3.71427  4.68426  3.05480  4.01772  3.22562  3.34135  3.09056  3.43175  3.79154  5.77011  4.49747    641 - -
          2.68618  4.42225  2.77519  2.73123  3.46354  2.40513  3.72494  3.29354  2.67741  2.69355  4.24690  2.90347  2.73739  3.18146  2.89801  2.37887  2.77519  2.98518  4.58477  3.61503
          0.02599  4.05887  4.78121  0.61958  0.77255  0.48576  0.95510
    544   2.95532  5.11901  3.31175  2.69969  4.51614  3.27720  3.35461  3.89274  1.77622  3.36849  4.21474  3.13875  3.99660  2.75977  1.39335  2.95374  3.13958  3.56426  5.45009  4.23472    642 - -
          2.68618  4.42225  2.77519  2.73123  3.46354  2.40513  3.72494  3.29354  2.67741  2.69355  4.24690  2.90347  2.73739  3.18146  2.89801  2.37887  2.77519  2.98518  4.58477  3.61503
          0.02599  4.05887  4.78121  0.61958  0.77255  0.48576  0.95510
    545   3.00479  4.37097  4.63399  4.12504  3.59545  4.27502  4.84341  1.17712  4.01151  2.17726  3.41806  4.34636  4.63124  4.28696  4.22343  3.64441  2.90835  1.42668  5.45886  4.25889    643 - -
          2.68618  4.42225  2.77519  2.73123  3.46354  2.40513  3.72494  3.29354  2.67741  2.69355  4.24690  2.90347  2.73739  3.18146  2.89801  2.37887  2.77519  2.98518  4.58477  3.61503
          0.02599  4.05887  4.78121  0.61958  0.77255  0.48576  0.95510
    546   2.71065  4.88108  2.78523  1.64224  4.12815  3.40364  3.70496  3.46578  2.49305  3.11617  3.98967  2.95162  3.86654  2.66441  2.91667  2.73794  2.95873  2.46646  5.40812  4.07107    644 - -
          2.68618  4.42225  2.77519  2.73123  3.46354  2.40513  3.72494  3.29354  2.67741  2.69355  4.24690  2.90347  2.73739  3.18146  2.89801  2.37887  2.77519  2.98518  4.58477  3.61503
          0.02599  4.05887  4.78121  0.61958  0.77255  0.48576  0.95510
    547   3.11630  5.14300  3.55269  2.91349  4.58674  3.69942  3.68630  3.95671  1.81310  3.41974  4.31947  3.28980  4.09351  2.83570  1.07374  3.13305  3.29543  3.65412  5.46084  4.30530    645 - -
          2.68618  4.42225  2.77519  2.73123  3.46354  2.40513  3.72494  3.29354  2.67741  2.69355  4.24690  2.90347  2.73739  3.18146  2.89801  2.37887  2.77519  2.98518  4.58477  3.61503
          0.02599  4.05887  4.78121  0.61958  0.77255  0.48576  0.95510
    548   2.71957  4.99735  3.00881  2.46424  4.30218  3.46535  3.60337  3.73164  1.71098  3.26251  4.06948  2.43236  3.85925  2.73421  2.35174  2.62994  2.93739  3.37956  5.41643  3.56807    646 - -
          2.68618  4.42225  2.77519  2.73123  3.46354  2.40513  3.72494  3.29354  2.67741  2.69355  4.24690  2.90347  2.73739  3.18146  2.89801  2.37887  2.77519  2.98518  4.58477  3.61503
          0.02599  4.05887  4.78121  0.61958  0.77255  0.48576  0.95510
    549   2.62051  4.74902  2.79557  2.51995  4.32014  1.67525  3.82257  3.77030  2.63127  3.36120  4.19744  2.99559  3.20667  2.32760  3.03671  2.67525  2.95264  3.36894  5.55867  4.23726    647 - -
          2.68618  4.42225  2.77519  2.73123  3.46354  2.40513  3.72494  3.29354  2.67741  2.69355  4.24690  2.90347  2.73739  3.18146  2.89801  2.37887  2.77519  2.98518  4.58477  3.61503
          0.02599  4.05887  4.78121  0.61958  0.77255  0.48576  0.95510
    550   2.65583  5.01182  2.78728  2.15962  4.30534  3.08978  3.41067  3.75049  2.13807  3.03766  4.07944  2.19701  3.80475  2.73510  2.80926  2.54017  2.88948  3.37782  5.47118  4.10194    648 - -
          2.68625  4.42232  2.77507  2.73131  3.46361  2.40501  3.72502  3.29361  2.67741  2.69362  4.24697  2.90345  2.73737  3.18154  2.89785  2.37894  2.77527  2.98526  4.58316  3.61510
          0.14228  2.08559  4.78121  1.15597  0.37797  0.48576  0.95510
    551   2.62133  4.88095  2.93805  2.33813  4.14761  3.41279  3.14869  3.57147  2.10458  3.14561  3.94937  2.64966  3.80960  2.55755  2.78145  2.63480  2.61411  2.71376  5.35739  4.01703    654 - -
          2.68618  4.42225  2.77519  2.73123  3.46354  2.40513  3.72494  3.29354  2.67741  2.69355  4.24690  2.90347  2.73739  3.18146  2.89801  2.37887  2.77519  2.98518  4.58477  3.61503
          0.02599  4.05887  4.78121  0.61958  0.77255  0.48576  0.95510
    552   2.83490  4.31885  4.28295  3.77418  3.60412  3.95598  4.55448  1.85451  3.66435  2.30854  3.46938  4.01894  4.39182  3.96522  3.91471  3.31561  2.42209  1.18310  5.33734  4.12311    655 - -
          2.68618  4.42225  2.77519  2.73123  3.46354  2.40513  3.72494  3.29354  2.67741  2.69355  4.24690  2.90347  2.73739  3.18146  2.89801  2.37887  2.77519  2.98518  4.58477  3.61503
          0.02599  4.05887  4.78121  0.61958  0.77255  0.48576  0.95510
    553   2.66074  4.89813  2.84213  1.77791  4.14880  3.40309  3.63784  3.57341  2.25822  3.16176  3.98081  2.92240  3.82831  2.78745  2.83632  2.67396  2.49731  3.24116  5.37954  3.33576    656 - -
          2.68618  4.42225  2.77519  2.73123  3.46354  2.40513  3.72494  3.29354  2.67741  2.69355  4.24690  2.90347  2.73739  3.18146  2.89801  2.37887  2.77519  2.98518  4.58477  3.61503
          0.02599  4.05887  4.78121  0.61958  0.77255  0.48576  0.95510
    554   3.11546  4.43136  4.82980  4.34008  3.61157  4.46091  5.06003  1.42749  4.22727  2.11899  3.41810  4.55365  4.78244  4.49798  4.42693  3.85420  3.38542  1.03039  5.57863  4.36652    657 - -
          2.68618  4.42225  2.77519  2.73123  3.46354  2.40513  3.72494  3.29354  2.67741  2.69355  4.24690  2.90347  2.73739  3.18146  2.89801  2.37887  2.77519  2.98518  4.58477  3.61503
          0.02599  4.05887  4.78121  0.61958  0.77255  0.48576  0.95510
    555   3.29412  4.63856  4.45464  4.01789  1.69901  4.18635  3.53782  3.15997  3.86345  2.66198  3.76670  3.94069  4.51150  3.93848  3.37169  3.50862  3.51533  3.00940  2.28859  1.40456    658 - -
          2.68618  4.42225  2.77519  2.73123  3.46354  2.40513  3.72494  3.29354  2.67741  2.69355  4.24690  2.90347  2.73739  3.18146  2.89801  2.37887  2.77519  2.98518  4.58477  3.61503
          0.02599  4.05887  4.78121  0.61958  0.77255  0.48576  0.95510
    556   1.98699  4.29903  3.42972  2.96937  3.78679  1.97434  3.97386  3.07209  2.93009  2.81823  2.63530  3.29346  3.84501  3.25861  3.27494  2.63136  2.79870  2.77720  5.21160  3.97256    659 - -
          2.68618  4.42225  2.77519  2.73123  3.46354  2.40513  3.72494  3.29354  2.67741  2.69355  4.24690  2.90347  2.73739  3.18146  2.89801  2.37887  2.77519  2.98518  4.58477  3.61503
          0.02599  4.05887  4.78121  0.61958  0.77255  0.48576  0.95510
    557   2.36761  4.22928  3.60932  3.23181  3.98485  3.14917  4.19866  3.08087  3.15364  2.99248  3.93910  3.41946  3.83245  3.50128  3.44368  2.44459  1.25668  2.48570  5.43524  4.20263    660 - -
          2.68618  4.42225  2.77519  2.73123  3.46354  2.40513  3.72494  3.29354  2.67741  2.69355  4.24690  2.90347  2.73739  3.18146  2.89801  2.37887  2.77519  2.98518  4.58477  3.61503
          0.02599  4.05887  4.78121  0.61958  0.77255  0.48576  0.95510
    558   2.47256  4.20664  4.03847  3.47266  3.30362  3.80233  4.15520  2.26911  3.36470  1.76077  2.78625  3.74488  4.17570  3.62588  3.60098  2.92931  2.94849  1.74131  4.90949  3.71564    661 - -
          2.68618  4.42225  2.77519  2.73123  3.46354  2.40513  3.72494  3.29354  2.67741  2.69355  4.24690  2.90347  2.73739  3.18146  2.89801  2.37887  2.77519  2.98518  4.58477  3.61503
          0.02599  4.05887  4.78121  0.61958  0.77255  0.48576  0.95510
    559   3.05796  4.38548  4.72790  4.19302  3.51286  4.38815  4.85932  1.28705  4.08334  1.86734  3.33010  4.42059  4.68306  4.32448  4.27626  3.74062  3.05584  1.40661  5.40278  4.22307    662 - -
          2.68618  4.42225  2.77519  2.73123  3.46354  2.40513  3.72494  3.29354  2.67741  2.69355  4.24690  2.90347  2.73739  3.18146  2.89801  2.37887  2.77519  2.98518  4.58477  3.61503
          0.02599  4.05887  4.78121  0.61958  0.77255  0.48576  0.95510
    560   3.22672  5.04529  3.73745  3.21433  4.44767  3.67393  3.97552  4.00559  2.33459  3.48777  4.48638  3.55808  4.17043  3.18947  0.72773  3.30394  3.48188  3.72229  5.45691  4.33810    663 - -
          2.68618  4.42225  2.77519  2.73123  3.46354  2.40513  3.72494  3.29354  2.67741  2.69355  4.24690  2.90347  2.73739  3.18146  2.89801  2.37887  2.77519  2.98518  4.58477  3.61503
          0.02599  4.05887  4.78121  0.61958  0.77255  0.48576  0.95510
    561   2.41638  4.33717  3.37906  3.20751  4.26744  3.06412  4.31016  3.81727  3.29402  3.52441  4.43732  3.39939  3.81915  3.62931  3.57148  0.84104  2.91120  3.31099  5.62566  4.35308    664 - -
[truncated: 692,835 more chars]
