# Supplementary material for: Unraveling the genetic potential of nitrous oxide reduction in wastewater treatment: insights from metagenome-assembled genomes
Source: Appl Environ Microbiol. 2024 Aug 13;90(9):e02177-23. doi: 10.1128/aem.02177-23 (PMC11409646; doi:10.1128/aem.02177-23)
Supplement: Table S1 — Taxonomy of all 1,083 HQ MAGs analyzed. [file aem.02177-23-s0003.xlsx]

## Sheet: MAG overview
															gudB	GLUD1_2, gdhA	gdhA	GLT1	gltB	gltD	gltS	nasB	nirB	nirD	nirA	narB	nirK	narG + narZ + nxrA	narH + narY + nxrB	nasA	narI + narV	nosZ	ncd2, npd	anfG	arcC	formamidase	nitrilase	CA	CA	CA	cynS	glnA	CPS1	norE	norC	norD	napA	napB	NRT, narK, nrtP, nasA
		promoter		promoter		MiDAS 4.8.1
HQ MAG annotation	nosZ gene 1	sec/tat/no	nosZ gene 2	sec/tat/no	Clade	Domain	Phylum	Class	Order	Family	Genus	Species	nosB ID	nosR ID	K00260	K00261	K00262	K00264	K00265	K00266	K00284	K00360	K00362	K00363	K00366	K00367	K00368	K00370	K00371	K00372	K00374	K00376	K00459	K00531	K00926	K01455	K01501	K01672	K01673	K01674	K01725	K01915	K01948	K02164	K02305	K02448	K02567	K02568	K02575
Hirt_18-Q3-R61-65_BAT3C.204	Hirt_18-Q3-R61-65_BAT3C.204_03036	Tat			Clade-I	Bacteria	Proteobacteria	Alphaproteobacteria	Rhodobacterales	Rhodobacteraceae	Rhodobacter	midas_s_63		Hirt_18-Q3-R61-65_BAT3C.204_03035	0	1	0	0	1	1	1	0	0	0	0	0	0	0	0	0	0	1	1	0	0	0	1	0	1	0	0	7	0		1		0	0	0
AalW_18-Q3-R10-53_BATAC.174	AalW_18-Q3-R10-53_BATAC.174_01076	Tat			Clade-I	Bacteria	Proteobacteria	Alphaproteobacteria	Rhodobacterales	Rhodobacteraceae	Rhodobacter	midas_s_63		AalW_18-Q3-R10-53_BATAC.174_01075	0	1	0	0	1	1	1	0	0	0	0	0	0	0	0	0	0	1	1	0	0	0	1	0	1	0	0	7	0		1		0	0	0
Vibo_18-Q3-R45-57_MAXAC.072	Vibo_18-Q3-R45-57_MAXAC.072_00603	Tat			Clade-I	Bacteria	Proteobacteria	Gammaproteobacteria	Burkholderiales	Rhodocyclaceae	Zoogloea	midas_s_1080		Vibo_18-Q3-R45-57_MAXAC.072_00605	0	2	1	0	1	1	0	0	1	1	0	0	0	0	0	0	0	1	2	0	0	0	1	0	2	0	0	1	0		1		1	1	1
OdNW_18-Q3-R42-56_BAT3C.399	OdNW_18-Q3-R42-56_BAT3C.399_00205	Tat			Clade-I	Bacteria	Proteobacteria	Gammaproteobacteria	Burkholderiales	Comamonadaceae	Rhodoferax	midas_s_306		OdNW_18-Q3-R42-56_BAT3C.399_00206	0	0	0	0	0	4	2	0	1	1	0	0	0	0	0	0	0	1	2	0	0	0	1	0	1	1	0	4	0		0		1	1	1
Lyne_18-Q3-R50-59_MAXAC.237	Lyne_18-Q3-R50-59_MAXAC.237_02216	Tat			Clade-I	Bacteria	Proteobacteria	Gammaproteobacteria	Burkholderiales	Comamonadaceae	Ottowia	midas_s_482		Lyne_18-Q3-R50-59_MAXAC.237_02215	0	1	1	0	0	4	1	0	0	0	0	0	0	0	0	0	0	1	4	0	0	0	1	0	1	0	1	2	0		0		1	1	0
Lyne_18-Q3-R50-59_MAXAC.018	Lyne_18-Q3-R50-59_MAXAC.018_01142	Tat			Clade-I	Bacteria	Proteobacteria	Gammaproteobacteria	Burkholderiales	Comamonadaceae	Limnohabitans	midas_s_2834		Lyne_18-Q3-R50-59_MAXAC.018_01143	0	0	0	0	0	1	2	0	1	1	0	0	0	1	1	0	1	1	1	0	0	0	1	0	2	1	0	1	0		0		0	0	2
Lyne_18-Q3-R50-59_BAT3C.630	Lyne_18-Q3-R50-59_BAT3C.630_02018	Tat			Clade-I	Bacteria	Proteobacteria	Gammaproteobacteria	Run-SP154	midas_f_27	midas_g_3775	midas_s_3775		Lyne_18-Q3-R50-59_BAT3C.630_02017	0	1	0	0	0	1	3	0	1	1	0	0	1	0	0	1	0	1	6	0	1	0	0	0	1	0	0	4	0		0		0	0	0
Kalu_18-Q3-R12-55_BATAC.288	Kalu_18-Q3-R12-55_BATAC.288_04041	Tat			Clade-I	Bacteria	Proteobacteria	Gammaproteobacteria	Pseudomonadales	Hahellaceae	Hahella	midas_s_979		Kalu_18-Q3-R12-55_BATAC.288_04042	0	0	0	0	1	1	0	0	2	1	0	0	0	1	1	2	1	1	1	0	0	0	1	0	2	0	0	2	0		1		0	0	5
Hirt_18-Q3-R61-65_BATAC.395	Hirt_18-Q3-R61-65_BATAC.395_01419	Tat			Clade-I	Bacteria	Proteobacteria	Gammaproteobacteria	Burkholderiales	Rhodocyclaceae	Ca_Accumulibacter	midas_s_168		Hirt_18-Q3-R61-65_BATAC.395_01418	0	0	0	0	1	1	1	0	1	1	0	0	0	0	0	1	0	1	1	0	0	0	1	0	2	2	0	1	0		0		1	1	0
Hade_18-Q3-R52-61_BATAC.282	Hade_18-Q3-R52-61_BATAC.282_03656	Tat			Clade-I	Bacteria	Proteobacteria	Gammaproteobacteria	Pseudomonadales	Spongiibacteraceae	BD1-7_clade	midas_s_27		Hade_18-Q3-R52-61_BATAC.282_03657	0	0	1	0	1	2	1	0	0	0	0	0	0	1	1	0	1	1	6	0	1	0	1	0	1	0	0	6	0		0		0	0	1
EsbW_18-Q3-R4-48_BATAC.420	EsbW_18-Q3-R4-48_BATAC.420_01081	Tat			Clade-I	Bacteria	Proteobacteria	Gammaproteobacteria	Pseudomonadales	Spongiibacteraceae	BD1-7_clade	midas_s_27		EsbW_18-Q3-R4-48_BATAC.420_01080	0	0	1	0	1	2	1	0	0	0	0	0	0	1	1	0	1	1	6	0	1	0	1	0	1	0	0	6	0		0		0	0	1
Ega_18-Q3-R5-49_BATAC.333	Ega_18-Q3-R5-49_BATAC.333_02315	Tat			Clade-I	Bacteria	Proteobacteria	Gammaproteobacteria	Burkholderiales	Comamonadaceae	Rhodoferax	midas_s_38		Ega_18-Q3-R5-49_BATAC.333_02314	0	0	1	0	0	3	1	0	1	1	0	0	0	1	1	0	2	1	3	0	0	0	2	0	2	1	0	1	0		0		0	0	2
Damh_18-Q3-R51-60_BATAC.285	Damh_18-Q3-R51-60_BATAC.285_01300	Tat			Clade-I	Bacteria	Proteobacteria	Gammaproteobacteria	Xanthomonadales	Rhodanobacteraceae	Ahniella	midas_s_953		Damh_18-Q3-R51-60_BATAC.285_01301	0	0	0	0	1	0	0	0	0	0	0	0	0	0	0	0	1	1	0	0	0	0	1	0	1	0	0	2	0		0		0	1	2
Bjer_18-Q3-R1-45_MAXAC.141	Bjer_18-Q3-R1-45_MAXAC.141_00008	Tat			Clade-I	Bacteria	Proteobacteria	Gammaproteobacteria	Burkholderiales	Comamonadaceae	Rhodoferax	midas_s_306		Bjer_18-Q3-R1-45_MAXAC.141_00009	0	1	0	0	0	1	2	0	1	1	0	0	0	0	0	1	0	1	2	0	0	0	1	0	1	2	0	1	0		0		1	1	1
Bjer_18-Q3-R1-45_BATAC.569	Bjer_18-Q3-R1-45_BATAC.569_00137	Tat			Clade-I	Bacteria	Proteobacteria	Gammaproteobacteria	Burkholderiales	Comamonadaceae	Limnohabitans	midas_s_2834		Bjer_18-Q3-R1-45_BATAC.569_00136	0	0	0	0	0	1	2	0	1	1	0	0	0	1	1	1	1	1	2	0	0	0	0	0	2	1	0	1	0		0		0	0	3
Bjer_18-Q3-R1-45_BATAC.458	Bjer_18-Q3-R1-45_BATAC.458_02813	Tat			Clade-I	Bacteria	Proteobacteria	Gammaproteobacteria	Burkholderiales	Comamonadaceae	Rhodoferax	midas_s_4982		Bjer_18-Q3-R1-45_BATAC.458_02812	0	0	0	0	0	3	1	0	1	1	0	0	0	1	1	1	1	1	2	0	0	0	1	0	2	1	1	1	0		0		0	0	3
Aved_18-Q3-R54-62_MAXAC.293	Aved_18-Q3-R54-62_MAXAC.293_01118	Tat			Clade-I	Bacteria	Proteobacteria	Gammaproteobacteria	Burkholderiales	Comamonadaceae	Ottowia	midas_s_482		Aved_18-Q3-R54-62_MAXAC.293_01117	0	1	1	0	1	3	1	0	0	0	0	0	0	0	0	0	0	1	4	0	0	0	1	0	1	0	1	2	0		0		1	1	0
Aved_18-Q3-R54-62_BATAC.500	Aved_18-Q3-R54-62_BATAC.500_03853	Tat			Clade-I	Bacteria	Proteobacteria	Gammaproteobacteria	Xanthomonadales	Rhodanobacteraceae	Ahniella	midas_s_953		Aved_18-Q3-R54-62_BATAC.500_03854	0	0	0	0	1	2	0	0	0	0	0	0	0	1	1	0	1	1	0	0	0	0	1	0	1	0	0	3	0		0		1	1	2
Aved_18-Q3-R54-62_BAT3C.448	Aved_18-Q3-R54-62_BAT3C.448_03628	Tat			Clade-I	Bacteria	Proteobacteria	Gammaproteobacteria	Run-SP154	midas_f_27	midas_g_3775	midas_s_3775		Aved_18-Q3-R54-62_BAT3C.448_03629	0	1	0	0	0	1	3	0	1	1	0	0	1	0	0	1	0	1	6	0	1	0	0	0	1	0	0	2	0		0		0	0	0
Aved_18-Q3-R54-62_BAT3C.309	Aved_18-Q3-R54-62_BAT3C.309_01600	Tat			Clade-I	Bacteria	Proteobacteria	Gammaproteobacteria	Burkholderiales	Rhodocyclaceae	Zoogloea	Zoogloea_caeni		Aved_18-Q3-R54-62_BAT3C.309_01602	0	1	0	0	1	1	1	0	3	2	0	0	0	0	0	1	0	1	4	0	0	0	1	0	2	1	1	2	0		2		1	1	1
AalE_18-Q3-R2-46_BATAC.194_sub	AalE_18-Q3-R2-46_BATAC.194_sub_02754	Tat			Clade-I	Bacteria	Proteobacteria	Gammaproteobacteria	Pseudomonadales	Pseudomonadaceae	Pseudomonas	midas_s_1934		AalE_18-Q3-R2-46_BATAC.194_sub_02755	0	0	0	0	0	3	2	0	1	1	0	0	0	0	0	0	1	1	2	0	0	0	1	0	1	0	0	3	0		0		0	0	1
AalE_18-Q3-R2-46_BAT3C.320	AalE_18-Q3-R2-46_BAT3C.320_03471	Tat			Clade-I	Bacteria	Proteobacteria	Gammaproteobacteria	Pseudomonadales	Spongiibacteraceae	BD1-7_clade	midas_s_27		AalE_18-Q3-R2-46_BAT3C.320_03472	0	0	1	0	1	1	1	0	0	0	0	0	0	1	1	0	1	1	6	0	1	0	1	0	1	0	0	6	0		0		0	0	1
AalE_18-Q3-R2-46_BAT3C.116	AalE_18-Q3-R2-46_BAT3C.116_03011	Tat			Clade-I	Bacteria	Proteobacteria	Gammaproteobacteria	Burkholderiales	Comamonadaceae	Rhodoferax	midas_s_38		AalE_18-Q3-R2-46_BAT3C.116_03010	0	0	1	0	0	3	1	0	0	1	0	0	0	1	0	0	1	1	3	0	0	0	2	0	2	1	0	1	0		0		0	0	2
Aved_18-Q3-R54-62_MAXAC.289	Aved_18-Q3-R54-62_MAXAC.289_03359	Tat			Clade-I	Bacteria	Myxococcota	Polyangia	UASB-TL25	midas_f_5277	midas_g_5277	midas_s_5277		Aved_18-Q3-R54-62_MAXAC.289_03358	0	0	0	0	1	1	0	0	0	0	0	0	0	0	0	0	0	1	1	0	1	0	0	0	1	0	0	1	0		0		0	0	0
Rand_18-Q3-R56-63_BAT3C.105_sub	Rand_18-Q3-R56-63_BAT3C.105_sub_00950	No			Clade-I	Bacteria	Proteobacteria	Gammaproteobacteria	Burkholderiales	Comamonadaceae	Rhodoferax	midas_s_38		Rand_18-Q3-R56-63_BAT3C.105_sub_00949	0	0	0	0	0	5	1	0	2	1	0	0	0	0	0	0	1	0	3	0	0	0	1	0	1	0	0	5	0		0		1	1	0
Fred_18-Q3-R57-64_BAT3C.162	Fred_18-Q3-R57-64_BAT3C.162_02910	No			Clade-I	Bacteria	Proteobacteria	Gammaproteobacteria	Burkholderiales	Rhodocyclaceae	Zoogloea	Zoogloea_caeni			0	1	0	0	0	1	1	0	0	2	0	0	0	0	0	1	0	1	3	0	0	0	1	0	2	1	1	1	0		1		1	1	1
Damh_18-Q3-R51-60_MAXAC.071	Damh_18-Q3-R51-60_MAXAC.071_00796	No			Clade-I	Bacteria	Proteobacteria	Gammaproteobacteria	Pseudomonadales	Spongiibacteraceae	BD1-7_clade	midas_s_27		Damh_18-Q3-R51-60_MAXAC.071_00795	0	0	1	0	1	3	1	0	0	0	0	0	0	1	1	0	1	0	6	0	1	0	1	0	1	0	0	6	0		0		0	0	1
Vibo_18-Q3-R45-57_BATAC.273	Vibo_18-Q3-R45-57_BATAC.273_02894	Tat			Clade-II	Bacteria	Gemmatimonadota	Gemmatimonadetes	Gemmatimonadales	Gemmatimonadaceae	Gemmatimonas	midas_s_4486	Vibo_18-Q3-R45-57_BATAC.273_02893		0	1	1	0	0	2	1	0	0	0	0	0	1	0	0	0	0	1	2	0	0	1	1	0	3	0	0	2	0		0		0	0	0
Fred_18-Q3-R57-64_MAXAC.148	Fred_18-Q3-R57-64_MAXAC.148_02157	Tat			Clade-II	Bacteria	Fibrobacterota	Chitinivibrionia	midas_o_1477	midas_f_1477	midas_g_1477	midas_s_4702		Fred_18-Q3-R57-64_MAXAC.148_02155	0	1	0	0	0	1	0	0	0	1	0	0	0	0	1	0	2	1	1	0	1	0	0	0	2	0	0	1	0		0		0	0	1
Hirt_18-Q3-R61-65_BATAC.715	Hirt_18-Q3-R61-65_BATAC.715_03244	Tat			Clade-II	Bacteria	Chloroflexi	OLB14	midas_o_731	midas_f_731	midas_g_731	midas_s_849	Hirt_18-Q3-R61-65_BATAC.715_03242		0	1	0	0	0	1	1	0	0	0	1	0	0	1	1	0	0	1	2	0	0	0	1	0	0	0	0	2	0		0		0	0	0
Aved_18-Q3-R54-62_BAT3C.689	Aved_18-Q3-R54-62_BAT3C.689_02014	Tat			Clade-II	Bacteria	Chloroflexi	OLB14	midas_o_731	midas_f_731	midas_g_1412	midas_s_8871	Aved_18-Q3-R54-62_BAT3C.689_02012		0	1	0	0	0	1	1	0	0	0	1	0	1	1	1	0	0	1	1	0	0	0	0	0	1	0	0	1	0		0		0	0	0
AalW_18-Q3-R10-53_MAXAC.018	AalW_18-Q3-R10-53_MAXAC.018_01582	Tat			Clade-II	Bacteria	Chloroflexi	OLB14	midas_o_731	midas_f_731	midas_g_731	midas_s_849	AalW_18-Q3-R10-53_MAXAC.018_01584		0	1	0	0	0	2	1	0	0	0	1	0	0	1	1	0	0	1	2	0	0	0	1	0	0	0	0	2	0		0		0	0	0
AalE_18-Q3-R2-46_BAT3C.409	AalE_18-Q3-R2-46_BAT3C.409_00880	Tat			Clade-II	Bacteria	Chloroflexi	OLB14	midas_o_731	midas_f_731	midas_g_731	midas_s_849	AalE_18-Q3-R2-46_BAT3C.409_00882		0	1	0	0	0	2	1	0	0	0	1	0	0	1	1	0	0	1	2	0	0	0	1	0	0	0	0	2	0		0		0	0	0
Kalu_18-Q3-R12-55_MAXAC.049_cln	Kalu_18-Q3-R12-55_MAXAC.049_cln_02082	Tat			Clade-II	Bacteria	Actinobacteriota	Acidimicrobiia	Microtrichales	Ilumatobacteraceae	midas_g_462	midas_s_462	Kalu_18-Q3-R12-55_MAXAC.049_cln_02081		0	0	1	0	1	1	0	0	0	0	1	0	1	0	0	0	0	1	3	0	1	0	1	0	1	0	0	4	0		0		0	0	0
Hjor_18-Q3-R7-51_MAXAC.078	Hjor_18-Q3-R7-51_MAXAC.078_01792	Sec			Clade-II	Bacteria	Proteobacteria	Alphaproteobacteria	Rhodobacterales	Rhodobacteraceae	midas_g_75	midas_s_75	Hjor_18-Q3-R7-51_MAXAC.078_01795		0	0	0	0	1	2	0	0	0	0	0	0	1	0	0	0	0	1	0	0	0	0	0	0	1	0	0	5	0		1		0	0	0
Hjor_18-Q3-R7-51_BAT3C.155	Hjor_18-Q3-R7-51_BAT3C.155_00428	Sec			Clade-II	Bacteria	Proteobacteria	Alphaproteobacteria	Rhizobiales	Beijerinckiaceae	midas_g_534	midas_s_5291	Hjor_18-Q3-R7-51_BAT3C.155_00431		0	0	0	0	1	2	0	0	0	0	0	0	0	0	0	0	0	1	2	0	0	0	2	0	1	0	0	2	0		1		1	1	0
Hirt_18-Q3-R61-65_BAT3C.487	Hirt_18-Q3-R61-65_BAT3C.487_01482	Sec			Clade-II	Bacteria	Proteobacteria	Alphaproteobacteria	Rhizobiales	C2U	midas_g_118	midas_s_118	Hirt_18-Q3-R61-65_BAT3C.487_01485		0	0	0	0	1	2	0	0	0	0	0	0	0	0	0	0	0	1	1	0	0	0	0	0	1	0	0	6	0		1		0	0	0
Skiv_18-Q3-R9-52_MAXAC.078_sub	Skiv_18-Q3-R9-52_MAXAC.078_sub_03104	Sec			Clade-II	Bacteria	Proteobacteria	Gammaproteobacteria	Burkholderiales	Rhodocyclaceae	Dechloromonas	Ca_Dechloromonas_phosphorivorans	Skiv_18-Q3-R9-52_MAXAC.078_sub_03101		0	1	1	0	1	1	0	0	2	1	0	0	0	0	0	1	0	1	2	0	0	0	1	0	2	2	0	1	0		1		2	2	1
Skiv_18-Q3-R9-52_BAT3C.148	Skiv_18-Q3-R9-52_BAT3C.148_00496	Sec			Clade-II	Bacteria	Proteobacteria	Gammaproteobacteria	Burkholderiales	Rhodocyclaceae	midas_g_5535	midas_s_5535	Skiv_18-Q3-R9-52_BAT3C.148_00499		0	0	1	0	1	2	0	0	0	0	0	0	0	0	0	0	1	1	5	0	0	0	1	0	1	1	1	1	0		0		0	1	0
Rand_18-Q3-R56-63_BAT3C.8	Rand_18-Q3-R56-63_BAT3C.8_03122	Sec			Clade-II	Bacteria	Proteobacteria	Gammaproteobacteria	Burkholderiales	Rhodocyclaceae	Denitratisoma	midas_s_5897	Rand_18-Q3-R56-63_BAT3C.8_03119		0	0	0	0	1	1	0	0	2	1	0	0	0	0	0	0	1	1	2	0	0	0	1	0	1	0	0	1	0		0		2	2	0
OdNE_18-Q3-R46-58_MAXAC.011	OdNE_18-Q3-R46-58_MAXAC.011_03708	Sec			Clade-II	Bacteria	Proteobacteria	Gammaproteobacteria	Run-SP154	midas_f_27	midas_g_70	midas_s_70	OdNE_18-Q3-R46-58_MAXAC.011_03711		0	0	1	0	1	2	0	0	0	0	0	0	0	0	0	0	0	1	0	0	0	0	1	0	1	0	0	1	0		1		1	1	0
OdNE_18-Q3-R46-58_BAT3C.305	OdNE_18-Q3-R46-58_BAT3C.305_02835	Sec			Clade-II	Bacteria	Proteobacteria	Gammaproteobacteria	Burkholderiales	Rhodocyclaceae	Dechloromonas	midas_s_2534	OdNE_18-Q3-R46-58_BAT3C.305_02831		0	0	0	0	1	1	1	0	1	1	0	0	0	0	0	0	0	1	1	0	0	0	1	0	1	2	1	1	0		0		1	1	1
Lyne_18-Q3-R50-59_MAXAC.017	Lyne_18-Q3-R50-59_MAXAC.017_00499	Sec			Clade-II	Bacteria	Proteobacteria	Gammaproteobacteria	Burkholderiales	Rhodocyclaceae	Sulfuritalea	midas_s_7698	Lyne_18-Q3-R50-59_MAXAC.017_00502		0	1	0	0	1	2	1	0	0	0	0	0	0	0	0	1	0	1	2	0	0	0	1	0	1	1	2	0	0		0		1	1	0
Lyne_18-Q3-R50-59_BAT3C.300	Lyne_18-Q3-R50-59_BAT3C.300_01861	Sec			Clade-II	Bacteria	Proteobacteria	Gammaproteobacteria	Burkholderiales	Rhodocyclaceae	Dechloromonas	midas_s_9605	Lyne_18-Q3-R50-59_BAT3C.300_01864		0	1	0	0	1	1	1	0	1	1	0	0	0	1	1	1	1	1	2	0	0	0	1	0	1	1	1	1	0		1		1	1	3
Kalu_18-Q3-R12-55_BAT3C.181	Kalu_18-Q3-R12-55_BAT3C.181_02554	Sec			Clade-II	Bacteria	Proteobacteria	Gammaproteobacteria	Burkholderiales	Comamonadaceae	midas_g_81	midas_s_8156	Kalu_18-Q3-R12-55_BAT3C.181_02551		0	1	1	0	1	2	1	0	1	0	0	0	0	1	1	0	2	1	2	0	0	0	1	0	2	0	0	4	0		0		1	1	3
Hjor_18-Q3-R7-51_MAXAC.006	Hjor_18-Q3-R7-51_MAXAC.006_02615	Sec			Clade-II	Bacteria	Proteobacteria	Gammaproteobacteria	Burkholderiales	Rhodocyclaceae	Sulfuritalea	midas_s_7698	Hjor_18-Q3-R7-51_MAXAC.006_02618		0	1	0	0	1	3	0	0	1	1	0	0	0	0	1	1	1	1	2	0	0	0	1	0	1	1	2	1	0		0		1	1	1
Hirt_18-Q3-R61-65_MAXAC.059	Hirt_18-Q3-R61-65_MAXAC.059_01762	Sec			Clade-II	Bacteria	Proteobacteria	Gammaproteobacteria	Burkholderiales	Rhodocyclaceae	Sulfuritalea	midas_s_3635	Hirt_18-Q3-R61-65_MAXAC.059_01765		0	1	0	0	1	2	1	0	0	0	0	0	0	0	0	0	1	1	2	0	0	0	1	0	1	1	3	2	0		0		1	1	0
Fred_18-Q3-R57-64_BAT3C.675	Fred_18-Q3-R57-64_BAT3C.675_03815	Sec			Clade-II	Bacteria	Proteobacteria	Gammaproteobacteria	Burkholderiales	Rhodocyclaceae	Dechloromonas	midas_s_9605	Fred_18-Q3-R57-64_BAT3C.675_03812		0	1	0	0	1	1	1	0	1	1	0	0	0	1	1	1	1	1	2	0	0	0	1	0	1	1	2	1	0		1		1	1	3
EsbW_18-Q3-R4-48_MAXAC.050	EsbW_18-Q3-R4-48_MAXAC.050_03256	Sec	EsbW_18-Q3-R4-48_MAXAC.050_03805	Sec	Clade-II	Bacteria	Proteobacteria	Gammaproteobacteria	Burkholderiales	Rhodocyclaceae	Dechloromonas	Ca_Dechloromonas_phosphorivorans	EsbW_18-Q3-R4-48_MAXAC.050_03802		0	1	0	0	1	1	0	0	2	1	0	0	0	0	0	1	0	2	2	0	0	0	1	0	2	1	0	1	0		1		2	2	1
EsbW_18-Q3-R4-48_BATAC.463	EsbW_18-Q3-R4-48_BATAC.463_04893	Sec			Clade-II	Bacteria	Proteobacteria	Gammaproteobacteria	Burkholderiales	Rhodocyclaceae	midas_g_94	midas_s_566	EsbW_18-Q3-R4-48_BATAC.463_04889		0	0	0	0	1	1	0	0	1	1	0	0	0	0	0	1	0	1	1	0	0	0	1	0	1	1	1	1	0		1		2	2	1
EsbW_18-Q3-R4-48_BAT3C.275	EsbW_18-Q3-R4-48_BAT3C.275_02439	Sec			Clade-II	Bacteria	Proteobacteria	Gammaproteobacteria	Burkholderiales	Rhodocyclaceae	Ferribacterium	Ferribacterium_limneticum	EsbW_18-Q3-R4-48_BAT3C.275_02442		0	0	0	0	1	1	0	0	1	1	0	0	0	0	0	1	0	1	2	0	0	0	1	0	2	1	1	1	0		1		1	1	1
Damh_18-Q3-R51-60_BATAC.247	Damh_18-Q3-R51-60_BATAC.247_01285	Sec			Clade-II	Bacteria	Proteobacteria	Gammaproteobacteria	Burkholderiales	Rhodocyclaceae	Denitratisoma	midas_s_5897	Damh_18-Q3-R51-60_BATAC.247_01282		0	0	0	0	1	2	0	0	1	1	0	0	0	0	0	0	1	1	2	0	0	0	1	0	1	0	0	1	0		0		1	1	0
Bjer_18-Q3-R1-45_MAXAC.014	Bjer_18-Q3-R1-45_MAXAC.014_02387	Sec			Clade-II	Bacteria	Proteobacteria	Gammaproteobacteria	Burkholderiales	Rhodocyclaceae	Sulfuritalea	Sulfuritalea_hydrogenivorans	Bjer_18-Q3-R1-45_MAXAC.014_02390		0	1	0	0	1	1	1	0	1	1	0	0	0	0	0	0	0	1	1	0	0	0	1	0	2	1	0	1	0		0		1	1	0
Bjer_18-Q3-R1-45_MAXAC.011	Bjer_18-Q3-R1-45_MAXAC.011_02671	Sec			Clade-II	Bacteria	Proteobacteria	Gammaproteobacteria	Burkholderiales	Rhodocyclaceae	Sulfuritalea	midas_s_7698	Bjer_18-Q3-R1-45_MAXAC.011_02674		0	2	0	0	1	3	2	0	2	2	0	0	0	0	0	1	1	1	2	0	0	0	1	0	1	1	2	1	0		0		1	1	1
AalW_18-Q3-R10-53_MAXAC.393	AalW_18-Q3-R10-53_MAXAC.393_03756	Sec			Clade-II	Bacteria	Proteobacteria	Gammaproteobacteria	Burkholderiales	Rhodocyclaceae	Denitratisoma	midas_s_7174	AalW_18-Q3-R10-53_MAXAC.393_03753		0	1	0	0	1	3	1	0	2	1	0	0	0	0	0	1	1	1	2	0	0	0	1	0	1	0	0	1	0		0		1	1	1
AalW_18-Q3-R10-53_MAXAC.171	AalW_18-Q3-R10-53_MAXAC.171_00834	Sec			Clade-II	Bacteria	Proteobacteria	Gammaproteobacteria	Burkholderiales	Comamonadaceae	Rhodoferax	midas_s_38	AalW_18-Q3-R10-53_MAXAC.171_00837		0	0	0	0	0	2	1	0	1	1	0	0	0	0	1	0	1	1	2	0	0	0	1	0	3	1	1	1	0		0		1	1	1
AalW_18-Q3-R10-53_BATAC.909	AalW_18-Q3-R10-53_BATAC.909_01584	Sec			Clade-II	Bacteria	Proteobacteria	Gammaproteobacteria	Burkholderiales	Rhodocyclaceae	midas_g_5535	midas_s_5535	AalW_18-Q3-R10-53_BATAC.909_01587		0	0	0	0	1	2	0	0	0	0	0	0	0	0	0	0	1	1	5	0	0	0	1	0	1	1	1	1	0		0		1	1	0
AalE_18-Q3-R2-46_MAXAC.100	AalE_18-Q3-R2-46_MAXAC.100_01081	Sec			Clade-II	Bacteria	Proteobacteria	Gammaproteobacteria	Burkholderiales	Rhodocyclaceae	midas_g_5535	midas_s_5535	AalE_18-Q3-R2-46_MAXAC.100_01084		0	0	1	0	1	2	0	0	0	0	0	0	0	0	0	0	1	1	4	0	0	0	1	0	1	1	1	0	0		0		0	0	1
Lyne_18-Q3-R50-59_MAXAC.409	Lyne_18-Q3-R50-59_MAXAC.409_05263	Sec			Clade-II	Bacteria	Planctomycetota	OM190	midas_o_8698	midas_f_8698	midas_g_8698	midas_s_59222	Lyne_18-Q3-R50-59_MAXAC.409_05268		0	0	0	0	0	0	0	0	0	0	0	0	0	0	0	0	0	1	1	0	0	0	1	0	2	1	0	1	0		1		1	0	0
Kalu_18-Q3-R12-55_BAT3C.68	Kalu_18-Q3-R12-55_BAT3C.68_01957	Sec			Clade-II	Bacteria	Planctomycetota	Phycisphaerae	Phycisphaerales	Phycisphaeraceae	SM1A02	midas_s_7383	Kalu_18-Q3-R12-55_BAT3C.68_01956		0	2	1	0	0	0	0	0	0	0	0	0	0	1	1	0	0	1	1	0	0	0	1	0	0	0	0	1	0		0		1	1	0
Kalu_18-Q3-R12-55_BAT3C.140	Kalu_18-Q3-R12-55_BAT3C.140_00472	Sec			Clade-II	Bacteria	Planctomycetota	Phycisphaerae	mle1-8	midas_f_1686	midas_g_52346	midas_s_66702	Kalu_18-Q3-R12-55_BAT3C.140_00471		0	2	1	0	0	1	0	0	0	0	0	0	1	0	0	0	0	1	1	0	1	0	0	0	0	0	0	3	0		0		0	0	0
Fred_18-Q3-R57-64_BATAC.530	Fred_18-Q3-R57-64_BATAC.530_01879	Sec			Clade-II	Bacteria	Planctomycetota	OM190	midas_o_2104	midas_f_2104	midas_g_2104	midas_s_70899	Fred_18-Q3-R57-64_BATAC.530_01874		0	1	0	0	0	0	0	0	0	1	0	0	1	0	0	0	0	1	0	0	0	0	0	0	1	0	0	1	0		0		1	0	0
EsbW_18-Q3-R4-48_BATAC.72	EsbW_18-Q3-R4-48_BATAC.72_02991	Sec			Clade-II	Bacteria	Planctomycetota	Phycisphaerae	Phycisphaerales	Phycisphaeraceae	SM1A02	midas_s_56882	EsbW_18-Q3-R4-48_BATAC.72_02992		0	1	0	0	0	0	0	0	0	0	0	0	0	0	0	0	0	1	1	0	0	0	1	0	0	0	0	1	0		0		0	0	0
Vibo_18-Q3-R45-57_MAXAC.190	Vibo_18-Q3-R45-57_MAXAC.190_04059	Sec			Clade-II	Bacteria	Myxococcota	Polyangia	Haliangiales	Haliangiaceae	Haliangium	midas_s_1059	Vibo_18-Q3-R45-57_MAXAC.190_04055		0	0	0	0	1	0	1	0	0	2	0	0	0	0	0	1	0	1	0	0	0	0	1	0	1	1	0	2	0		0		0	0	0
Kalu_18-Q3-R12-55_MAXAC.107	Kalu_18-Q3-R12-55_MAXAC.107_02564	Sec			Clade-II	Bacteria	Myxococcota	Polyangia	Polyangiales	Polyangiaceae	Polyangium	midas_s_5925	Kalu_18-Q3-R12-55_MAXAC.107_02565		0	1	0	0	0	0	1	0	1	0	0	0	0	1	1	1	0	1	2	0	1	0	2	0	2	0	0	1	0		0		0	0	0
Kalu_18-Q3-R12-55_BATAC.116	Kalu_18-Q3-R12-55_BATAC.116_03226	Sec			Clade-II	Bacteria	Myxococcota	Polyangia	Polyangiales	BIrii41	midas_g_3573	midas_s_6744	Kalu_18-Q3-R12-55_BATAC.116_03227		0	3	0	0	1	2	0	0	0	0	0	0	0	0	0	0	0	1	1	0	0	0	1	0	1	0	0	2	0		0		1	1	0
Hirt_18-Q3-R61-65_BATAC.430	Hirt_18-Q3-R61-65_BATAC.430_06405	Sec			Clade-II	Bacteria	Myxococcota	Polyangia	Haliangiales	Haliangiaceae	Haliangium	midas_s_9517	Hirt_18-Q3-R61-65_BATAC.430_06410		0	1	0	0	1	1	1	0	0	0	0	0	1	0	0	0	0	1	3	0	0	0	1	0	2	0	0	1	0		1		0	0	0
Fred_18-Q3-R57-64_MAXAC.347	Fred_18-Q3-R57-64_MAXAC.347_02759	Sec			Clade-II	Bacteria	Myxococcota	Polyangia	Polyangiales	Polyangiaceae	Pajaroellobacter	midas_s_2878	Fred_18-Q3-R57-64_MAXAC.347_02760		0	1	0	0	1	1	0	0	0	0	0	0	0	0	0	0	0	1	1	0	0	0	1	0	2	0	0	2	0		0		1	1	0
Fred_18-Q3-R57-64_BATAC.308	Fred_18-Q3-R57-64_BATAC.308_02078	Sec			Clade-II	Bacteria	Myxococcota	Myxococcia	Myxococcales	Myxococcaceae	midas_g_49896	midas_s_49896	Fred_18-Q3-R57-64_BATAC.308_02084		0	2	0	0	1	2	0	0	0	0	0	0	0	0	0	0	0	2	1	0	0	0	1	0	1	1	0	2	0		0		0	0	0
Fred_18-Q3-R57-64_BAT3C.417	Fred_18-Q3-R57-64_BAT3C.417_00179	Sec			Clade-II	Bacteria	Myxococcota	Polyangia	Polyangiales	Sandaracinaceae	midas_g_58568	midas_s_58568	Fred_18-Q3-R57-64_BAT3C.417_00174		0	1	1	0	1	1	1	0	0	0	0	0	0	0	0	0	0	1	0	0	0	0	1	0	1	0	0	2	0		1		0	0	0
EsbW_18-Q3-R4-48_MAXAC.252	EsbW_18-Q3-R4-48_MAXAC.252_00857	Sec			Clade-II	Bacteria	Myxococcota	Myxococcia	Myxococcales	Myxococcaceae	midas_g_3060	midas_s_3060	EsbW_18-Q3-R4-48_MAXAC.252_00858		0	3	0	0	1	1	0	0	0	1	0	0	0	2	2	0	0	1	1	0	0	0	1	0	3	0	0	1	0		0		0	0	0
EsbE_18-Q3-R3-47_BAT3C.181	EsbE_18-Q3-R3-47_BAT3C.181_03066	Sec			Clade-II	Bacteria	Myxococcota	Polyangia	Polyangiales	BIrii41	midas_g_3573	midas_s_3573	EsbE_18-Q3-R3-47_BAT3C.181_03065		0	3	0	0	1	2	0	0	0	0	0	0	0	1	1	0	1	1	1	0	0	0	1	0	1	0	0	2	0		0		1	1	2
Ejby_18-Q3-R6-50_BATAC.353	Ejby_18-Q3-R6-50_BATAC.353_03468	Sec			Clade-II	Bacteria	Myxococcota	Polyangia	Haliangiales	Haliangiaceae	Haliangium	midas_s_3599	Ejby_18-Q3-R6-50_BATAC.353_03463		0	1	1	0	1	1	1	0	0	0	0	0	1	0	0	0	0	1	1	0	1	0	1	0	1	0	0	1	0		1		1	1	0
Bjer_18-Q3-R1-45_MAXAC.089	Bjer_18-Q3-R1-45_MAXAC.089_05931	Sec			Clade-II	Bacteria	Myxococcota	Polyangia	mle1-27	midas_f_990	midas_g_990	midas_s_990	Bjer_18-Q3-R1-45_MAXAC.089_05936		0	1	0	0	1	0	1	0	1	0	0	0	1	0	0	0	0	1	1	0	0	0	1	0	4	0	0	0	0		1		0	0	0
Bjer_18-Q3-R1-45_MAXAC.048	Bjer_18-Q3-R1-45_MAXAC.048_02593	Sec			Clade-II	Bacteria	Myxococcota	Polyangia	Haliangiales	Haliangiaceae	Haliangium	midas_s_458	Bjer_18-Q3-R1-45_MAXAC.048_02588		0	1	0	0	1	1	1	0	0	1	0	0	1	1	1	0	0	1	3	0	0	0	2	0	1	0	0	1	0		1		1	1	0
Aved_18-Q3-R54-62_BAT3C.540	Aved_18-Q3-R54-62_BAT3C.540_02973	Sec			Clade-II	Bacteria	Myxococcota	Myxococcia	Myxococcales	Myxococcaceae	P3OB-42	midas_s_6017	Aved_18-Q3-R54-62_BAT3C.540_02974		0	2	0	0	0	0	1	0	0	0	0	0	0	0	0	0	0	1	1	0	0	0	1	0	3	0	0	1	0		0		1	0	0
AalW_18-Q3-R10-53_BATAC.29	AalW_18-Q3-R10-53_BATAC.29_05856	Sec			Clade-II	Bacteria	Myxococcota	Polyangia	mle1-27	midas_f_990	midas_g_3704	midas_s_3704	AalW_18-Q3-R10-53_BATAC.29_05861		0	1	0	0	1	1	1	0	1	0	0	0	1	0	0	0	0	1	1	0	0	0	1	0	2	0	0	1	0		1		1	1	0
AalW_18-Q3-R10-53_BAT3C.9	AalW_18-Q3-R10-53_BAT3C.9_02912	Sec			Clade-II	Bacteria	Myxococcota	Polyangia	Polyangiales	Polyangiaceae	Pajaroellobacter	midas_s_2913	AalW_18-Q3-R10-53_BAT3C.9_02913		0	2	0	0	1	1	0	0	0	0	0	0	1	0	0	0	0	1	0	0	0	0	1	0	3	0	0	2	0		0		1	1	0
Skiv_18-Q3-R9-52_MAXAC.110	Skiv_18-Q3-R9-52_MAXAC.110_01909	Sec			Clade-II	Bacteria	Latescibacterota	midas_c_18	midas_o_753	midas_f_753	midas_g_753	midas_s_753	Skiv_18-Q3-R9-52_MAXAC.110_01904		0	1	0	0	0	1	0	0	0	0	0	0	0	0	0	0	0	1	1	0	1	0	1	0	1	0	0	2	0		0		0	0	0
OdNW_18-Q3-R42-56_BAT3C.388	OdNW_18-Q3-R42-56_BAT3C.388_00558	Sec			Clade-II	Bacteria	Latescibacterota	midas_c_18	midas_o_753	midas_f_753	midas_g_753	midas_s_753	OdNW_18-Q3-R42-56_BAT3C.388_00553		0	1	0	0	0	1	0	0	0	0	0	0	0	0	0	0	0	1	1	0	1	0	1	0	1	0	0	2	0		0		0	0	0
Lyne_18-Q3-R50-59_BATAC.526	Lyne_18-Q3-R50-59_BATAC.526_01747	Sec			Clade-II	Bacteria	Latescibacterota	midas_c_18	midas_o_753	midas_f_753	midas_g_4788	midas_s_4788	Lyne_18-Q3-R50-59_BATAC.526_01752		0	2	1	0	0	1	0	0	0	0	0	0	0	0	0	0	0	1	2	0	1	0	0	0	1	0	0	2	0		0		0	0	0
Fred_18-Q3-R57-64_MAXAC.354	Fred_18-Q3-R57-64_MAXAC.354_04082	Sec			Clade-II	Bacteria	Latescibacterota	midas_c_18	midas_o_753	midas_f_3713	midas_g_6286	midas_s_6286	Fred_18-Q3-R57-64_MAXAC.354_04076		0	2	0	0	0	0	0	0	0	0	0	0	0	1	1	0	0	1	1	0	1	0	0	0	2	0	0	2	0		0		0	0	2
Fred_18-Q3-R57-64_MAXAC.288	Fred_18-Q3-R57-64_MAXAC.288_02374	Sec			Clade-II	Bacteria	Latescibacterota	midas_c_18	midas_o_753	midas_f_753	midas_g_753	midas_s_7564	Fred_18-Q3-R57-64_MAXAC.288_02369		0	1	0	0	0	1	0	0	0	0	0	0	0	0	0	0	0	1	1	0	1	0	1	0	1	0	0	2	0		0		0	0	0
EsbW_18-Q3-R4-48_BATAC.211	EsbW_18-Q3-R4-48_BATAC.211_00792	Sec			Clade-II	Bacteria	Latescibacterota	midas_c_18	midas_o_753	midas_f_753	midas_g_753	midas_s_753	EsbW_18-Q3-R4-48_BATAC.211_00787		0	1	0	0	0	1	0	0	0	0	0	0	0	0	0	0	0	1	1	0	1	0	1	0	1	0	0	2	0		0		0	0	0
Ejby_18-Q3-R6-50_BATAC.338	Ejby_18-Q3-R6-50_BATAC.338_03233	Sec	Ejby_18-Q3-R6-50_BATAC.338_03448	No	Clade-II	Bacteria	Latescibacterota	midas_c_18	midas_o_753	midas_f_753	midas_g_753	midas_s_753	Ejby_18-Q3-R6-50_BATAC.338_03228		0	1	0	0	0	1	0	0	0	0	0	0	0	0	0	0	0	1	1	0	1	0	0	0	1	0	0	2	0		0		0	0	0
Ejby_18-Q3-R6-50_BAT3C.246	Ejby_18-Q3-R6-50_BAT3C.246_01330	Sec			Clade-II	Bacteria	Latescibacterota	midas_c_18	midas_o_753	midas_f_753	midas_g_4788	midas_s_4788	Ejby_18-Q3-R6-50_BAT3C.246_01324		0	2	1	0	0	1	0	0	0	0	0	0	0	0	0	0	0	1	1	0	1	0	0	0	1	0	0	1	0		0		0	0	0
Damh_18-Q3-R51-60_MAXAC.104	Damh_18-Q3-R51-60_MAXAC.104_01688	Sec			Clade-II	Bacteria	Latescibacterota	midas_c_18	midas_o_753	midas_f_753	midas_g_753	midas_s_753	Damh_18-Q3-R51-60_MAXAC.104_01681		0	1	0	0	0	1	0	0	0	0	0	0	0	0	0	0	0	1	1	0	1	0	1	0	1	0	0	1	0		0		0	0	0
Damh_18-Q3-R51-60_BATAC.282	Damh_18-Q3-R51-60_BATAC.282_01872	Sec			Clade-II	Bacteria	Latescibacterota	midas_c_18	midas_o_962	midas_f_4998	midas_g_7867	midas_s_7867	Damh_18-Q3-R51-60_BATAC.282_01873		0	1	0	0	0	0	0	0	0	1	0	0	0	0	0	0	0	1	1	0	1	0	0	0	0	0	0	2	0		0		0	0	0
Bjer_18-Q3-R1-45_MAXAC.225	Bjer_18-Q3-R1-45_MAXAC.225_01340	Sec			Clade-II	Bacteria	Latescibacterota	midas_c_18	midas_o_962	midas_f_962	midas_g_962	midas_s_962	Bjer_18-Q3-R1-45_MAXAC.225_01339		0	2	0	0	0	0	0	0	0	0	0	0	0	0	0	0	0	1	2	0	1	0	1	0	1	0	0	2	0		0		0	0	0
Bjer_18-Q3-R1-45_MAXAC.090	Bjer_18-Q3-R1-45_MAXAC.090_02418	Sec	Bjer_18-Q3-R1-45_MAXAC.090_04453	Sec	Clade-II	Bacteria	Latescibacterota	midas_c_18	midas_o_753	midas_f_753	midas_g_753	midas_s_753	Bjer_18-Q3-R1-45_MAXAC.090_02423		0	1	0	0	0	1	0	0	0	0	0	0	0	0	0	0	0	1	1	0	1	0	1	0	1	0	0	2	0		0		0	0	0
Aved_18-Q3-R54-62_MAXAC.406	Aved_18-Q3-R54-62_MAXAC.406_02950	Sec			Clade-II	Bacteria	Latescibacterota	midas_c_18	midas_o_753	midas_f_753	midas_g_4788	midas_s_4788	Aved_18-Q3-R54-62_MAXAC.406_02945		0	2	1	0	0	1	0	0	0	0	0	0	0	0	0	0	0	1	1	0	1	0	0	0	2	0	0	2	0		0		0	0	0
Aved_18-Q3-R54-62_BATAC.392	Aved_18-Q3-R54-62_BATAC.392_01438	Sec			Clade-II	Bacteria	Latescibacterota	midas_c_18	midas_o_753	midas_f_753	midas_g_753	midas_s_753	Aved_18-Q3-R54-62_BATAC.392_01433		0	1	0	0	0	1	0	0	0	0	0	0	0	0	0	0	0	1	1	0	1	0	1	0	1	0	0	2	0		0		0	0	0
Vibo_18-Q3-R45-57_BATAC.481	Vibo_18-Q3-R45-57_BATAC.481_01153	Sec			Clade-II	Bacteria	Gemmatimonadota	Gemmatimonadetes	Gemmatimonadales	Gemmatimonadaceae	midas_g_992	midas_s_992	Vibo_18-Q3-R45-57_BATAC.481_01154		0	1	0	0	0	0	0	0	0	0	0	0	1	0	0	0	0	1	2	0	0	0	0	0	3	0	0	1	0		0		0	0	0
Rand_18-Q3-R56-63_BAT3C.236	Rand_18-Q3-R56-63_BAT3C.236_00503	Sec			Clade-II	Bacteria	Gemmatimonadota	Gemmatimonadetes	Gemmatimonadales	Gemmatimonadaceae	midas_g_992	midas_s_992	Rand_18-Q3-R56-63_BAT3C.236_00504		0	1	0	0	0	0	0	0	0	0	0	0	1	0	0	0	0	1	2	0	0	0	0	0	3	0	0	1	0		0		0	0	0
Mari_18-Q3-R65-66_BATAC.295	Mari_18-Q3-R65-66_BATAC.295_04674	Sec			Clade-II	Bacteria	Gemmatimonadota	Gemmatimonadetes	Gemmatimonadales	Gemmatimonadaceae	midas_g_764	midas_s_929			0	1	0	0	1	0	0	0	1	0	0	0	2	0	0	0	0	1	2	0	0	0	1	0	2	0	0	2	0		0		0	0	0
Lyne_18-Q3-R50-59_MAXAC.102	Lyne_18-Q3-R50-59_MAXAC.102_02387	Sec			Clade-II	Bacteria	Gemmatimonadota	Gemmatimonadetes	Gemmatimonadales	Gemmatimonadaceae	midas_g_764	midas_s_929	Lyne_18-Q3-R50-59_MAXAC.102_02386		0	1	0	0	1	0	0	0	1	0	0	0	1	0	0	0	0	1	1	0	0	0	1	0	2	0	0	2	0		0		0	0	0
Fred_18-Q3-R57-64_MAXAC.423	Fred_18-Q3-R57-64_MAXAC.423_02733	Sec			Clade-II	Bacteria	Gemmatimonadota	Gemmatimonadetes	Gemmatimonadales	Gemmatimonadaceae	midas_g_51538	midas_s_51538	Fred_18-Q3-R57-64_MAXAC.423_02732		0	1	0	0	0	0	0	0	0	0	0	0	0	0	0	1	0	1	1	0	0	0	1	0	2	0	0	2	0		0		0	0	0
Fred_18-Q3-R57-64_BATAC.76	Fred_18-Q3-R57-64_BATAC.76_05254	Sec			Clade-II	Bacteria	Gemmatimonadota	Gemmatimonadetes	Gemmatimonadales	Gemmatimonadaceae	midas_g_764	midas_s_929			0	1	0	0	1	0	0	0	1	0	0	0	1	0	0	0	0	1	2	0	0	0	1	0	2	0	0	2	0		0		0	0	0
Fred_18-Q3-R57-64_BATAC.299	Fred_18-Q3-R57-64_BATAC.299_03506	Sec			Clade-II	Bacteria	Gemmatimonadota	Gemmatimonadetes	Gemmatimonadales	Gemmatimonadaceae	midas_g_395	midas_s_70935	Fred_18-Q3-R57-64_BATAC.299_03505		0	1	0	0	0	0	0	0	0	0	0	0	0	0	0	0	0	1	2	0	0	0	0	0	1	0	0	2	0		0		0	0	0
Fred_18-Q3-R57-64_BAT3C.243	Fred_18-Q3-R57-64_BAT3C.243_03294	Sec			Clade-II	Bacteria	Gemmatimonadota	Gemmatimonadetes	Gemmatimonadales	Gemmatimonadaceae	midas_g_1970	midas_s_3113			0	1	0	0	0	0	0	0	0	0	0	0	1	0	0	0	0	1	3	0	0	0	0	0	1	1	0	2	0		0		0	0	0
EsbW_18-Q3-R4-48_MAXAC.084	EsbW_18-Q3-R4-48_MAXAC.084_04260	Sec			Clade-II	Bacteria	Gemmatimonadota	Gemmatimonadetes	Gemmatimonadales	Gemmatimonadaceae	midas_g_764	midas_s_929	EsbW_18-Q3-R4-48_MAXAC.084_04259		0	1	0	0	1	0	0	0	1	0	0	0	1	0	0	0	0	1	2	0	0	0	1	0	2	0	0	2	0		0		0	0	0
EsbW_18-Q3-R4-48_BAT3C.251	EsbW_18-Q3-R4-48_BAT3C.251_00253	Sec			Clade-II	Bacteria	Gemmatimonadota	Gemmatimonadetes	Gemmatimonadales	Gemmatimonadaceae	midas_g_992	midas_s_992	EsbW_18-Q3-R4-48_BAT3C.251_00254		0	1	0	0	0	0	0	0	0	0	0	0	1	0	0	0	0	1	2	0	0	0	0	0	3	0	0	1	0		0		0	0	0
Aved_18-Q3-R54-62_MAXAC.126	Aved_18-Q3-R54-62_MAXAC.126_00415	Sec			Clade-II	Bacteria	Gemmatimonadota	Gemmatimonadetes	Gemmatimonadales	Gemmatimonadaceae	midas_g_764	midas_s_929	Aved_18-Q3-R54-62_MAXAC.126_00414		0	1	0	0	1	0	0	0	1	0	0	0	1	0	0	0	0	1	2	0	0	0	1	0	2	0	0	2	0		0		0	0	0
AalW_18-Q3-R10-53_BATAC.41	AalW_18-Q3-R10-53_BATAC.41_01462	Sec			Clade-II	Bacteria	Gemmatimonadota	Gemmatimonadetes	Gemmatimonadales	Gemmatimonadaceae	midas_g_992	midas_s_992	AalW_18-Q3-R10-53_BATAC.41_01461		0	1	0	0	0	0	0	0	1	0	0	0	0	0	0	0	0	1	2	0	0	0	0	0	3	0	0	1	0		0		0	0	0
AalW_18-Q3-R10-53_BATAC.281	AalW_18-Q3-R10-53_BATAC.281_04796	Sec			Clade-II	Bacteria	Gemmatimonadota	Gemmatimonadetes	Gemmatimonadales	Gemmatimonadaceae	midas_g_764	midas_s_764	AalW_18-Q3-R10-53_BATAC.281_04797		0	2	0	0	0	0	1	0	0	0	0	0	1	1	1	0	1	1	2	0	0	0	1	0	2	0	0	2	0		0		0	0	1
AalW_18-Q3-R10-53_BAT3C.461	AalW_18-Q3-R10-53_BAT3C.461_00466	Sec			Clade-II	Bacteria	Gemmatimonadota	Gemmatimonadetes	Gemmatimonadales	Gemmatimonadaceae	midas_g_764	midas_s_929			0	1	0	0	1	0	0	0	1	0	0	0	1	0	0	0	0	1	2	0	0	0	1	0	2	0	0	2	0		0		0	0	0
AalE_18-Q3-R2-46_BAT3C.235	AalE_18-Q3-R2-46_BAT3C.235_00594	Sec			Clade-II	Bacteria	Gemmatimonadota	Gemmatimonadetes	Gemmatimonadales	Gemmatimonadaceae	midas_g_764	midas_s_929	AalE_18-Q3-R2-46_BAT3C.235_00593		0	1	0	0	1	0	0	0	1	0	0	0	0	0	0	0	0	1	2	0	0	0	1	0	2	0	0	1	0		0		0	0	0
Ribe_18-Q3-R11-54_MAXAC.235	Ribe_18-Q3-R11-54_MAXAC.235_01276	Sec			Clade-II	Bacteria	Chloroflexi	Chloroflexia	Chloroflexales	Roseiflexaceae	Kouleothrix	midas_s_2308	Ribe_18-Q3-R11-54_MAXAC.235_01278		0	2	0	0	0	0	1	0	0	1	0	0	1	0	0	0	0	1	0	0	0	0	0	0	1	0	0	5	0		0		0	0	0
Ribe_18-Q3-R11-54_BATAC.253	Ribe_18-Q3-R11-54_BATAC.253_03883	Sec			Clade-II	Bacteria	Chloroflexi	Anaerolineae	SBR1031	A4b	midas_g_4871	midas_s_4871	Ribe_18-Q3-R11-54_BATAC.253_03884		0	0	0	0	1	0	0	0	0	0	0	0	1	0	0	0	0	1	0	0	1	0	1	0	0	1	0	3	0		0		0	0	0
Lyne_18-Q3-R50-59_BATAC.272	Lyne_18-Q3-R50-59_BATAC.272_04895	Sec			Clade-II	Bacteria	Chloroflexi	Anaerolineae	C10-SB1A	Amarolineaceae	Ca_Amarolinea	midas_s_1	Lyne_18-Q3-R50-59_BATAC.272_04896		0	2	0	0	0	0	1	0	0	0	0	0	0	1	1	0	1	1	0	0	1	0	1	0	0	1	0	3	0		0		0	0	0
Kalu_18-Q3-R12-55_BATAC.47	Kalu_18-Q3-R12-55_BATAC.47_05728	Sec			Clade-II	Bacteria	Chloroflexi	Anaerolineae	Ardenticatenales	Ca_Promineofilaceae	midas_g_461	midas_s_461	Kalu_18-Q3-R12-55_BATAC.47_05727		0	1	0	0	0	1	1	0	1	0	0	0	0	0	0	0	0	1	1	0	3	0	0	0	1	0	0	2	0		0		0	0	0
Kalu_18-Q3-R12-55_BAT3C.186	Kalu_18-Q3-R12-55_BAT3C.186_02225	Sec			Clade-II	Bacteria	Chloroflexi	Anaerolineae	SBR1031	A4b	OLB13	midas_s_19645	Kalu_18-Q3-R12-55_BAT3C.186_02226		0	2	0	0	1	0	0	0	0	0	0	0	0	0	0	0	0	1	0	0	0	0	1	0	0	0	0	3	0		0		0	0	0
Hirt_18-Q3-R61-65_BATAC.427	Hirt_18-Q3-R61-65_BATAC.427_01259	Sec			Clade-II	Bacteria	Chloroflexi	Anaerolineae	SBR1031	midas_f_119	midas_g_119	midas_s_119	Hirt_18-Q3-R61-65_BATAC.427_01258		0	1	1	0	0	0	0	0	0	0	0	0	0	0	0	0	0	1	0	0	1	0	3	0	1	1	0	1	0		0		0	0	0
Hade_18-Q3-R52-61_MAXAC.236_sub	Hade_18-Q3-R52-61_MAXAC.236_sub_02439	Sec			Clade-II	Bacteria	Chloroflexi	Anaerolineae	Ardenticatenales	Ca_Promineofilaceae	midas_g_2111	midas_s_2642	Hade_18-Q3-R52-61_MAXAC.236_sub_02440		0	0	0	0	0	1	1	0	0	1	0	0	0	0	0	0	0	1	0	0	1	0	1	0	1	2	0	2	0		0		0	0	0
Fred_18-Q3-R57-64_MAXAC.112	Fred_18-Q3-R57-64_MAXAC.112_02193	Sec	Fred_18-Q3-R57-64_MAXAC.112_04287	Sec	Clade-II	Bacteria	Chloroflexi	Anaerolineae	SBR1031	A4b	OLB13	midas_s_1091	Fred_18-Q3-R57-64_MAXAC.112_02194		0	1	0	0	1	0	0	0	0	0	0	0	1	0	0	0	0	2	0	0	0	1	0	0	1	0	0	3	0		0		0	0	0
Fred_18-Q3-R57-64_BATAC.421	Fred_18-Q3-R57-64_BATAC.421_02318	Sec			Clade-II	Bacteria	Chloroflexi	Anaerolineae	SBR1031	A4b	midas_g_5525	midas_s_5525	Fred_18-Q3-R57-64_BATAC.421_02317		0	1	0	0	0	0	0	0	0	0	0	0	1	0	0	0	0	1	0	0	1	0	1	0	0	0	0	3	0		0		0	0	0
Fred_18-Q3-R57-64_BATAC.359	Fred_18-Q3-R57-64_BATAC.359_04041	Sec			Clade-II	Bacteria	Chloroflexi	Anaerolineae	Caldilineales	Caldilineaceae	midas_g_2265	midas_s_4097	Fred_18-Q3-R57-64_BATAC.359_04040		0	0	0	0	0	0	1	0	1	0	0	0	0	0	0	0	0	1	1	0	3	2	1	0	1	0	0	2	0		0		0	0	0
EsbW_18-Q3-R4-48_MAXAC.090	EsbW_18-Q3-R4-48_MAXAC.090_03439	Sec			Clade-II	Bacteria	Chloroflexi	Anaerolineae	SBR1031	midas_f_119	midas_g_119	midas_s_119	EsbW_18-Q3-R4-48_MAXAC.090_03438		0	0	1	0	0	0	0	0	0	0	0	0	0	0	0	0	0	1	0	0	1	0	2	0	1	1	0	0	0		0		0	0	0
Ega_18-Q3-R5-49_BAT3C.159	Ega_18-Q3-R5-49_BAT3C.159_03336	Sec			Clade-II	Bacteria	Chloroflexi	Anaerolineae	Ardenticatenales	Ca_Promineofilaceae	Ca_Promineofilum	midas_s_176	Ega_18-Q3-R5-49_BAT3C.159_03337		0	1	0	0	0	1	1	0	0	0	0	0	1	0	0	1	0	1	0	0	1	0	0	0	1	1	0	0	0		0		0	0	0
Damh_18-Q3-R51-60_MAXAC.008	Damh_18-Q3-R51-60_MAXAC.008_05660	Sec			Clade-II	Bacteria	Chloroflexi	Anaerolineae	Ardenticatenales	Ca_Promineofilaceae	midas_g_461	midas_s_461	Damh_18-Q3-R51-60_MAXAC.008_05661		0	2	0	0	0	2	0	0	0	0	0	0	0	0	0	0	0	1	0	0	1	0	0	0	1	0	0	1	0		0		0	0	0
Aved_18-Q3-R54-62_BATAC.767	Aved_18-Q3-R54-62_BATAC.767_00368	Sec			Clade-II	Bacteria	Chloroflexi	Anaerolineae	SBR1031	midas_f_119	midas_g_1676	midas_s_1676	Aved_18-Q3-R54-62_BATAC.767_00369		0	1	1	0	0	0	0	0	0	0	0	0	0	0	0	0	0	1	1	0	1	0	1	0	1	1	0	0	0		0		0	0	0
AalW_18-Q3-R10-53_BAT3C.371_sub	AalW_18-Q3-R10-53_BAT3C.371_sub_00459	Sec			Clade-II	Bacteria	Chloroflexi	Anaerolineae	C10-SB1A	Amarolineaceae	Ca_Amarolinea	midas_s_1	AalW_18-Q3-R10-53_BAT3C.371_sub_00460		0	2	0	0	0	0	1	0	0	0	0	0	0	1	1	1	1	1	0	0	1	0	1	0	0	1	0	3	0		0		0	0	0
Viby_18-Q3-R106-67_MAXAC.070	Viby_18-Q3-R106-67_MAXAC.070_01425	Sec			Clade-II	Bacteria	Bacteroidota	Bacteroidia	Cytophagales	Spirosomaceae	Lacihabitans	midas_s_85	Viby_18-Q3-R106-67_MAXAC.070_01426		0	1	0	0	1	1	1	0	0	0	0	0	0	0	0	0	0	1	1	0	0	0	0	0	1	0	0	2	0		1		0	0	0
Viby_18-Q3-R106-67_BATAC.284	Viby_18-Q3-R106-67_BATAC.284_02307	Sec			Clade-II	Bacteria	Bacteroidota	Bacteroidia	Chitinophagales	Saprospiraceae	midas_g_380	midas_s_380	Viby_18-Q3-R106-67_BATAC.284_02306		0	1	0	0	0	0	1	0	0	0	0	0	1	0	0	0	0	1	1	0	0	0	1	0	1	0	0	1	0		1		0	0	0
Vibo_18-Q3-R45-57_MAXAC.200	Vibo_18-Q3-R45-57_MAXAC.200_01405	Sec			Clade-II	Bacteria	Bacteroidota	Bacteroidia	Chitinophagales	Chitinophagaceae	Terrimonas	midas_s_1861	Vibo_18-Q3-R45-57_MAXAC.200_01407		0	1	0	0	0	0	0	0	0	0	0	0	1	0	0	0	0	1	0	0	0	0	1	0	1	0	0	1	0		2		0	0	0
Vibo_18-Q3-R45-57_MAXAC.049	Vibo_18-Q3-R45-57_MAXAC.049_01140	Sec	Vibo_18-Q3-R45-57_MAXAC.049_02104	Sec	Clade-II	Bacteria	Bacteroidota	Bacteroidia	Chitinophagales	Chitinophagaceae	Terrimonas	midas_s_548	Vibo_18-Q3-R45-57_MAXAC.049_01138		0	1	0	0	1	1	0	0	0	0	0	0	0	0	0	0	0	2	0	0	0	0	1	0	3	0	0	1	0		0		0	0	0
Vibo_18-Q3-R45-57_BATAC.458_cln	Vibo_18-Q3-R45-57_BATAC.458_cln_03214	Sec			Clade-II	Bacteria	Bacteroidota	Bacteroidia	Flavobacteriales	NS9_marine_group	midas_g_434	midas_s_434	Vibo_18-Q3-R45-57_BATAC.458_cln_03215		0	2	1	0	0	0	1	0	0	0	0	0	0	1	1	0	0	1	0	0	0	0	0	0	2	0	0	1	0		1		0	0	2
Vibo_18-Q3-R45-57_BATAC.435	Vibo_18-Q3-R45-57_BATAC.435_00384	Sec			Clade-II	Bacteria	Bacteroidota	Kryptonia	Kryptoniales	MSB-3C8	midas_g_1185	midas_s_2919	Vibo_18-Q3-R45-57_BATAC.435_00383		0	1	2	0	0	0	0	0	0	0	0	0	0	0	0	0	0	1	0	0	0	0	0	0	1	0	0	2	0		0		0	0	0
Vibo_18-Q3-R45-57_BATAC.153	Vibo_18-Q3-R45-57_BATAC.153_00909	Sec			Clade-II	Bacteria	Bacteroidota	Bacteroidia	Flavobacteriales	NS9_marine_group	midas_g_385	midas_s_4553	Vibo_18-Q3-R45-57_BATAC.153_00910		0	2	1	0	0	0	1	0	0	0	0	0	0	1	1	0	0	1	0	0	0	1	0	0	1	0	0	1	0		1		0	0	1
Vibo_18-Q3-R45-57_BAT3C.204_sub	Vibo_18-Q3-R45-57_BAT3C.204_sub_04810	Sec			Clade-II	Bacteria	Bacteroidota	Bacteroidia	Chitinophagales	Chitinophagaceae	midas_g_1178	midas_s_1178			0	1	0	0	1	1	0	0	0	0	0	0	0	0	0	0	0	1	0	0	0	0	0	0	3	0	0	2	0		1		0	0	0
Vibo_18-Q3-R45-57_BAT3C.148	Vibo_18-Q3-R45-57_BAT3C.148_01942	Sec			Clade-II	Bacteria	Bacteroidota	Bacteroidia	Flavobacteriales	Flavobacteriaceae	Flavobacterium	midas_s_6048	Vibo_18-Q3-R45-57_BAT3C.148_01943		0	0	0	0	0	0	0	0	0	0	0	0	0	0	1	0	1	1	0	0	0	0	0	0	2	0	0	1	0		0		0	0	1
Skiv_18-Q3-R9-52_MAXAC.329	Skiv_18-Q3-R9-52_MAXAC.329_02602	Sec			Clade-II	Bacteria	Bacteroidota	Bacteroidia	Chitinophagales	Chitinophagaceae	midas_g_32	midas_s_734	Skiv_18-Q3-R9-52_MAXAC.329_02604		0	1	1	0	1	2	1	0	0	0	0	0	0	0	0	0	0	1	0	0	0	0	0	0	1	0	0	1	0		1		0	0	0
Skiv_18-Q3-R9-52_MAXAC.311	Skiv_18-Q3-R9-52_MAXAC.311_04382	Sec			Clade-II	Bacteria	Bacteroidota	Bacteroidia	Chitinophagales	Chitinophagaceae	Ferruginibacter	midas_s_1517	Skiv_18-Q3-R9-52_MAXAC.311_04380		0	1	1	0	1	2	0	0	0	0	0	0	0	0	0	0	0	1	0	0	0	0	1	0	2	0	0	1	0		0		0	0	0
Skiv_18-Q3-R9-52_MAXAC.254	Skiv_18-Q3-R9-52_MAXAC.254_01978	Sec			Clade-II	Bacteria	Bacteroidota	Bacteroidia	Flavobacteriales	NS9_marine_group	midas_g_3492	midas_s_3492	Skiv_18-Q3-R9-52_MAXAC.254_01976		0	1	1	0	0	0	0	0	0	0	0	0	0	0	0	0	0	1	0	0	0	0	0	0	1	0	0	1	0		0		0	0	0
Skiv_18-Q3-R9-52_MAXAC.146	Skiv_18-Q3-R9-52_MAXAC.146_01978	Sec			Clade-II	Bacteria	Bacteroidota	Kapabacteria	Kapabacteriales	midas_f_93	midas_g_93	midas_s_93	Skiv_18-Q3-R9-52_MAXAC.146_01979		0	1	0	0	0	0	1	0	1	1	0	0	0	0	0	0	0	1	0	0	0	0	0	0	2	0	0	1	0		0		0	0	0
Skiv_18-Q3-R9-52_MAXAC.125	Skiv_18-Q3-R9-52_MAXAC.125_03663	Sec			Clade-II	Bacteria	Bacteroidota	Bacteroidia	Sphingobacteriales	KD3-93	midas_g_3846	midas_s_4027	Skiv_18-Q3-R9-52_MAXAC.125_03662		0	1	0	0	0	0	0	0	0	0	0	0	0	0	0	0	0	1	1	0	0	0	0	0	2	0	0	1	0		0		0	0	0
Skiv_18-Q3-R9-52_MAXAC.090	Skiv_18-Q3-R9-52_MAXAC.090_00742	Sec			Clade-II	Bacteria	Bacteroidota	Bacteroidia	Cytophagales	Spirosomaceae	Lacihabitans	midas_s_85	Skiv_18-Q3-R9-52_MAXAC.090_00743		0	1	0	0	1	1	1	0	0	0	0	0	0	0	0	0	0	1	1	0	0	0	0	0	0	0	0	2	0		1		0	0	0
Skiv_18-Q3-R9-52_MAXAC.081	Skiv_18-Q3-R9-52_MAXAC.081_00651	Sec			Clade-II	Bacteria	Bacteroidota	Bacteroidia	Chitinophagales	midas_f_108	midas_g_558	midas_s_676	Skiv_18-Q3-R9-52_MAXAC.081_00650		0	2	0	0	1	1	0	0	0	0	0	0	1	0	0	0	0	1	0	0	0	0	0	0	2	0	0	2	0		1		0	0	0
Skiv_18-Q3-R9-52_MAXAC.058	Skiv_18-Q3-R9-52_MAXAC.058_03177	Sec			Clade-II	Bacteria	Bacteroidota	Bacteroidia	Sphingobacteriales	LiUU-11-161	midas_g_1247	midas_s_1247	Skiv_18-Q3-R9-52_MAXAC.058_03175		0	3	1	0	0	0	0	0	0	0	0	0	0	0	0	0	0	0	1	0	0	0	0	0	3	0	0	1	0		0		0	0	0
Skiv_18-Q3-R9-52_MAXAC.018	Skiv_18-Q3-R9-52_MAXAC.018_01674	Sec			Clade-II	Bacteria	Bacteroidota	Ignavibacteria	SJA-28	midas_f_31	midas_g_31	midas_s_31	Skiv_18-Q3-R9-52_MAXAC.018_01673		0	0	0	0	0	0	0	0	0	0	0	0	0	0	0	0	0	1	0	0	0	0	0	0	2	0	0	2	0		0		0	0	0
Skiv_18-Q3-R9-52_BATAC.703	Skiv_18-Q3-R9-52_BATAC.703_00254	Sec			Clade-II	Bacteria	Bacteroidota	Bacteroidia	Sphingobacteriales	AKYH767	midas_g_300	midas_s_13085	Skiv_18-Q3-R9-52_BATAC.703_00255		0	2	0	0	0	0	0	0	0	0	0	0	0	0	0	0	0	1	1	0	0	0	0	0	1	0	0	1	0		1		0	0	0
Skiv_18-Q3-R9-52_BATAC.474	Skiv_18-Q3-R9-52_BATAC.474_00982	Sec			Clade-II	Bacteria	Bacteroidota	Bacteroidia	Chitinophagales	Chitinophagaceae	Ferruginibacter	midas_s_3714	Skiv_18-Q3-R9-52_BATAC.474_00981		0	1	0	0	0	0	1	0	0	0	0	0	0	0	0	0	0	1	0	0	0	0	0	0	2	0	0	0	0		0		0	0	0
Skiv_18-Q3-R9-52_BATAC.354	Skiv_18-Q3-R9-52_BATAC.354_00157	Sec			Clade-II	Bacteria	Bacteroidota	Bacteroidia	Sphingobacteriales	AKYH767	midas_g_1363	midas_s_1657	Skiv_18-Q3-R9-52_BATAC.354_00156		0	1	0	0	0	0	0	0	0	0	0	0	0	0	0	0	0	1	1	0	0	0	0	0	3	0	0	1	0		0		0	0	0
Skiv_18-Q3-R9-52_BATAC.296	Skiv_18-Q3-R9-52_BATAC.296_03116	Sec			Clade-II	Bacteria	Bacteroidota	Bacteroidia	Chitinophagales	Chitinophagaceae	Terrimonas	midas_s_157	Skiv_18-Q3-R9-52_BATAC.296_03118		0	1	1	0	0	0	0	0	0	0	0	0	0	0	0	0	0	1	0	0	0	0	0	0	2	0	0	1	0		1		0	0	0
Skiv_18-Q3-R9-52_BATAC.284	Skiv_18-Q3-R9-52_BATAC.284_00461	Sec			Clade-II	Bacteria	Bacteroidota	Bacteroidia	Chitinophagales	Chitinophagaceae	Terrimonas	midas_s_32	Skiv_18-Q3-R9-52_BATAC.284_00459		0	1	0	0	0	1	0	0	0	0	0	0	0	0	0	0	0	1	0	0	0	0	1	0	4	0	0	1	0		1		0	0	0
Skiv_18-Q3-R9-52_BATAC.232	Skiv_18-Q3-R9-52_BATAC.232_02726	Sec			Clade-II	Bacteria	Bacteroidota	Bacteroidia	Chitinophagales	Saprospiraceae	midas_g_142	midas_s_142	Skiv_18-Q3-R9-52_BATAC.232_02728		0	2	0	0	0	0	0	0	1	0	0	0	0	0	0	0	0	0	0	0	0	0	1	0	2	0	0	1	0		0		0	0	0
Skiv_18-Q3-R9-52_BAT3C.518	Skiv_18-Q3-R9-52_BAT3C.518_01129	Sec			Clade-II	Bacteria	Bacteroidota	Bacteroidia	Sphingobacteriales	AKYH767	midas_g_283	midas_s_283	Skiv_18-Q3-R9-52_BAT3C.518_01128		0	2	0	0	0	0	0	0	0	0	0	0	0	0	0	0	0	1	1	0	0	0	0	0	1	0	0	1	0		0		0	0	0
Skiv_18-Q3-R9-52_BAT3C.511	Skiv_18-Q3-R9-52_BAT3C.511_01615	Sec			Clade-II	Bacteria	Bacteroidota	Bacteroidia	Flavobacteriales	NS9_marine_group	midas_g_843	midas_s_843	Skiv_18-Q3-R9-52_BAT3C.511_01614		0	1	1	0	0	0	0	0	0	0	0	0	0	0	0	0	0	1	0	0	0	1	1	0	1	0	0	1	0		0		0	0	0
Skiv_18-Q3-R9-52_BAT3C.50	Skiv_18-Q3-R9-52_BAT3C.50_01058	Sec			Clade-II	Bacteria	Bacteroidota	Bacteroidia	Sphingobacteriales	LiUU-11-161	midas_g_1247	midas_s_1247	Skiv_18-Q3-R9-52_BAT3C.50_01057		0	3	1	0	0	0	0	0	0	0	0	0	1	0	0	0	0	1	1	0	0	0	0	0	3	0	0	1	0		2		0	0	0
Skiv_18-Q3-R9-52_BAT3C.489	Skiv_18-Q3-R9-52_BAT3C.489_01457	Sec			Clade-II	Bacteria	Bacteroidota	Bacteroidia	Chitinophagales	Chitinophagaceae	Ferruginibacter	midas_s_1038	Skiv_18-Q3-R9-52_BAT3C.489_01456		0	1	1	0	0	0	0	0	0	0	0	0	0	0	0	0	0	1	0	0	0	0	0	0	3	0	0	1	0		1		0	0	0
Skiv_18-Q3-R9-52_BAT3C.325	Skiv_18-Q3-R9-52_BAT3C.325_00334	Sec			Clade-II	Bacteria	Bacteroidota	Bacteroidia	Sphingobacteriales	AKYH767	midas_g_300	midas_s_364			0	1	0	0	0	0	0	0	0	0	0	0	0	0	0	0	0	1	1	0	0	0	0	0	2	0	0	1	0		1		0	0	0
Skiv_18-Q3-R9-52_BAT3C.266	Skiv_18-Q3-R9-52_BAT3C.266_03406	Sec			Clade-II	Bacteria	Bacteroidota	Bacteroidia	Chitinophagales	Saprospiraceae	midas_g_17	midas_s_17	Skiv_18-Q3-R9-52_BAT3C.266_03407		0	1	0	0	0	0	0	0	0	0	0	0	0	0	0	0	0	1	0	0	0	0	0	0	4	1	0	1	0		0		0	0	0
Ribe_18-Q3-R11-54_MAXAC.273	Ribe_18-Q3-R11-54_MAXAC.273_01655	Sec			Clade-II	Bacteria	Bacteroidota	Bacteroidia	Chitinophagales	Saprospiraceae	midas_g_17	midas_s_632	Ribe_18-Q3-R11-54_MAXAC.273_01654		0	1	0	0	0	0	0	0	0	0	0	0	0	0	0	0	0	1	0	0	0	0	1	0	2	0	0	1	0		0		0	0	0
Ribe_18-Q3-R11-54_MAXAC.199	Ribe_18-Q3-R11-54_MAXAC.199_00882	Sec			Clade-II	Bacteria	Bacteroidota	Bacteroidia	Chitinophagales	Chitinophagaceae	Ferruginibacter	midas_s_11	Ribe_18-Q3-R11-54_MAXAC.199_00883		0	1	0	0	0	0	1	0	0	0	0	0	0	1	1	0	1	1	0	0	0	0	0	0	3	0	0	1	0		1		0	0	1
Ribe_18-Q3-R11-54_MAXAC.096_cln	Ribe_18-Q3-R11-54_MAXAC.096_cln_01084	Sec			Clade-II	Bacteria	Bacteroidota	Kapabacteria	Kapabacteriales	midas_f_93	midas_g_93	midas_s_93	Ribe_18-Q3-R11-54_MAXAC.096_cln_01085		0	1	0	0	0	0	1	0	1	1	0	0	0	0	0	0	0	1	0	0	0	0	0	0	2	0	0	1	0		0		0	0	0
Ribe_18-Q3-R11-54_MAXAC.069	Ribe_18-Q3-R11-54_MAXAC.069_01488	Sec			Clade-II	Bacteria	Bacteroidota	Bacteroidia	Chitinophagales	Saprospiraceae	midas_g_65	midas_s_177	Ribe_18-Q3-R11-54_MAXAC.069_01486		0	2	0	0	0	0	0	0	0	0	0	0	0	0	0	0	0	1	1	0	0	0	0	0	3	0	0	1	0		0		0	0	0
Ribe_18-Q3-R11-54_MAXAC.058	Ribe_18-Q3-R11-54_MAXAC.058_02661	Sec			Clade-II	Bacteria	Bacteroidota	Bacteroidia	Cytophagales	Spirosomaceae	Lacihabitans	midas_s_85	Ribe_18-Q3-R11-54_MAXAC.058_02662		0	1	0	0	1	1	1	0	0	0	0	0	0	0	0	0	0	1	1	0	0	0	0	0	1	0	0	2	0		1		0	0	0
Ribe_18-Q3-R11-54_MAXAC.016	Ribe_18-Q3-R11-54_MAXAC.016_03197	Sec			Clade-II	Bacteria	Bacteroidota	Bacteroidia	Chitinophagales	Chitinophagaceae	Terrimonas	midas_s_32	Ribe_18-Q3-R11-54_MAXAC.016_03195		0	1	0	0	0	1	0	0	0	0	0	0	0	0	0	0	0	1	0	0	0	0	1	0	4	0	0	1	0		1		0	0	0
Ribe_18-Q3-R11-54_BATAC.612	Ribe_18-Q3-R11-54_BATAC.612_00294	Sec			Clade-II	Bacteria	Bacteroidota	Bacteroidia	Chitinophagales	Saprospiraceae	Ca_Epiflobacter	midas_s_452	Ribe_18-Q3-R11-54_BATAC.612_00293		0	1	0	0	1	1	0	0	0	0	0	0	0	0	0	0	0	1	0	0	0	1	2	0	1	0	0	2	0		0		0	0	0
Ribe_18-Q3-R11-54_BATAC.261	Ribe_18-Q3-R11-54_BATAC.261_03289	Sec			Clade-II	Bacteria	Bacteroidota	Bacteroidia	Chitinophagales	Saprospiraceae	midas_g_351	midas_s_351	Ribe_18-Q3-R11-54_BATAC.261_03291		0	1	0	0	0	1	0	0	1	0	0	0	0	0	0	0	0	1	0	0	0	0	0	0	0	0	0	1	0		0		0	0	0
Ribe_18-Q3-R11-54_BAT3C.87	Ribe_18-Q3-R11-54_BAT3C.87_01641	Sec			Clade-II	Bacteria	Bacteroidota	Bacteroidia	Flavobacteriales	NS9_marine_group	midas_g_843	midas_s_1433	Ribe_18-Q3-R11-54_BAT3C.87_01642		0	1	1	0	0	0	0	0	0	0	0	0	0	0	0	0	0	1	0	0	0	0	1	0	1	0	0	1	0		0		0	0	0
Ribe_18-Q3-R11-54_BAT3C.3	Ribe_18-Q3-R11-54_BAT3C.3_03979	Sec			Clade-II	Bacteria	Bacteroidota	Bacteroidia	Sphingobacteriales	AKYH767	midas_g_487	midas_s_487	Ribe_18-Q3-R11-54_BAT3C.3_03977		0	0	0	0	0	0	0	0	0	0	0	0	0	0	0	0	0	1	1	0	0	0	0	0	3	0	0	1	0		0		0	0	0
Ribe_18-Q3-R11-54_BAT3C.271	Ribe_18-Q3-R11-54_BAT3C.271_01622	Sec			Clade-II	Bacteria	Bacteroidota	Bacteroidia	Chitinophagales	midas_f_11003	midas_g_11003	midas_s_27332	Ribe_18-Q3-R11-54_BAT3C.271_01621		0	1	1	0	0	0	0	0	0	0	0	0	0	0	0	0	0	1	0	0	0	0	1	0	2	0	0	1	0		0		0	0	0
Rand_18-Q3-R56-63_MAXAC.026	Rand_18-Q3-R56-63_MAXAC.026_00653	Sec			Clade-II	Bacteria	Bacteroidota	Bacteroidia	Chitinophagales	Chitinophagaceae	Terrimonas	midas_s_32	Rand_18-Q3-R56-63_MAXAC.026_00651		0	1	0	0	0	1	0	0	0	0	0	0	0	0	0	0	0	1	0	0	0	0	1	0	4	0	0	1	0		1		0	0	0
Rand_18-Q3-R56-63_BATAC.320	Rand_18-Q3-R56-63_BATAC.320_00104	Sec			Clade-II	Bacteria	Bacteroidota	Bacteroidia	Sphingobacteriales	AKYH767	midas_g_1363	midas_s_1363	Rand_18-Q3-R56-63_BATAC.320_00105		0	1	0	0	0	0	0	0	0	0	0	0	0	0	0	0	0	1	1	0	0	0	0	0	2	0	0	1	0		1		0	0	0
Rand_18-Q3-R56-63_BAT3C.301	Rand_18-Q3-R56-63_BAT3C.301_01520	Sec			Clade-II	Bacteria	Bacteroidota	Bacteroidia	Chitinophagales	Chitinophagaceae	Terrimonas	midas_s_743	Rand_18-Q3-R56-63_BAT3C.301_01522		0	0	1	0	0	0	0	0	0	0	0	0	0	0	0	0	0	1	0	0	0	0	1	0	1	0	0	1	0		1		0	0	0
Rand_18-Q3-R56-63_BAT3C.19	Rand_18-Q3-R56-63_BAT3C.19_02725	Sec			Clade-II	Bacteria	Bacteroidota	Bacteroidia	Sphingobacteriales	AKYH767	midas_g_300	midas_s_300	Rand_18-Q3-R56-63_BAT3C.19_02723		0	3	1	0	0	0	0	0	0	0	0	0	0	0	0	0	0	1	1	0	0	0	0	0	1	0	0	1	0		1		0	0	0
Rand_18-Q3-R56-63_BAT3C.178	Rand_18-Q3-R56-63_BAT3C.178_01694	Sec			Clade-II	Bacteria	Bacteroidota	Bacteroidia	Chitinophagales	midas_f_536	midas_g_536	midas_s_1785	Rand_18-Q3-R56-63_BAT3C.178_01693		0	1	0	0	0	0	0	0	1	0	0	0	0	0	0	0	0	1	0	0	0	0	0	0	1	0	0	1	0		0		0	0	0
Rand_18-Q3-R56-63_BAT3C.147_cln	Rand_18-Q3-R56-63_BAT3C.147_cln_00630	Sec			Clade-II	Bacteria	Bacteroidota	Bacteroidia	Chitinophagales	Chitinophagaceae	Ferruginibacter	midas_s_11	Rand_18-Q3-R56-63_BAT3C.147_cln_00629		0	1	0	0	0	0	1	0	0	0	0	0	0	1	1	0	1	1	0	0	0	0	0	0	3	0	0	1	0		1		0	0	1
OdNW_18-Q3-R42-56_MAXAC.195	OdNW_18-Q3-R42-56_MAXAC.195_00729	Sec			Clade-II	Bacteria	Bacteroidota	Bacteroidia	Chitinophagales	Chitinophagaceae	Ferruginibacter	midas_s_83	OdNW_18-Q3-R42-56_MAXAC.195_00728		0	1	0	0	0	0	0	0	0	0	0	0	0	0	0	0	0	1	0	0	0	0	1	0	2	0	0	1	0		0		0	0	0
OdNW_18-Q3-R42-56_MAXAC.127	OdNW_18-Q3-R42-56_MAXAC.127_02935	Sec			Clade-II	Bacteria	Bacteroidota	Bacteroidia	Sphingobacteriales	AKYH767	midas_g_300	midas_s_300	OdNW_18-Q3-R42-56_MAXAC.127_02936		0	3	1	0	0	0	0	0	0	0	0	0	0	0	0	0	0	1	1	0	0	0	0	0	1	0	0	1	0		1		0	0	0
OdNW_18-Q3-R42-56_MAXAC.048	OdNW_18-Q3-R42-56_MAXAC.048_01547	Sec			Clade-II	Bacteria	Bacteroidota	Bacteroidia	Chitinophagales	Saprospiraceae	Ca_Epiflobacter	midas_s_23	OdNW_18-Q3-R42-56_MAXAC.048_01548		0	1	0	0	1	1	0	0	0	0	0	0	0	0	0	0	0	1	0	0	0	0	1	0	4	0	0	1	0		1		0	0	0
OdNW_18-Q3-R42-56_BATAC.438	OdNW_18-Q3-R42-56_BATAC.438_01370	Sec			Clade-II	Bacteria	Bacteroidota	Bacteroidia	Sphingobacteriales	AKYH767	midas_g_487	midas_s_2122	OdNW_18-Q3-R42-56_BATAC.438_01368		0	1	0	0	0	0	0	0	0	0	0	0	0	0	0	0	0	1	0	0	0	0	0	0	3	0	0	2	0		0		0	0	0
OdNW_18-Q3-R42-56_BATAC.395	OdNW_18-Q3-R42-56_BATAC.395_01071	Sec			Clade-II	Bacteria	Bacteroidota	Bacteroidia	Chitinophagales	midas_f_536	midas_g_536	midas_s_1785	OdNW_18-Q3-R42-56_BATAC.395_01070		0	1	0	0	0	0	0	0	1	0	0	0	0	0	0	0	0	1	0	0	0	0	0	0	1	0	0	1	0		0		0	0	0
OdNW_18-Q3-R42-56_BAT3C.227	OdNW_18-Q3-R42-56_BAT3C.227_01923	Sec			Clade-II	Bacteria	Bacteroidota	Bacteroidia	Chitinophagales	Saprospiraceae	midas_g_380	midas_s_380	OdNW_18-Q3-R42-56_BAT3C.227_01922		0	1	0	0	0	0	1	0	0	0	0	0	0	0	0	0	0	1	1	0	0	0	0	0	2	0	0	1	0		1		0	0	0
OdNE_18-Q3-R46-58_MAXAC.100_sub	OdNE_18-Q3-R46-58_MAXAC.100_sub_02655	Sec			Clade-II	Bacteria	Bacteroidota	Bacteroidia	Flavobacteriales	NS9_marine_group	midas_g_385	midas_s_1233	OdNE_18-Q3-R46-58_MAXAC.100_sub_02656		0	1	1	0	0	0	0	0	0	0	0	0	0	0	0	0	0	1	0	0	0	0	0	0	2	0	0	1	0		1		0	0	0
OdNE_18-Q3-R46-58_MAXAC.096	OdNE_18-Q3-R46-58_MAXAC.096_04266	Sec			Clade-II	Bacteria	Bacteroidota	Bacteroidia	Cytophagales	Spirosomaceae	Lacihabitans	midas_s_85	OdNE_18-Q3-R46-58_MAXAC.096_04268		0	1	0	0	1	1	1	0	0	0	0	0	0	0	0	0	0	0	1	0	0	0	0	0	1	0	0	1	0		1		0	0	0
OdNE_18-Q3-R46-58_MAXAC.086	OdNE_18-Q3-R46-58_MAXAC.086_01123	Sec			Clade-II	Bacteria	Bacteroidota	Bacteroidia	Chitinophagales	midas_f_536	midas_g_536	midas_s_1785	OdNE_18-Q3-R46-58_MAXAC.086_01122		0	1	0	0	0	0	0	0	1	0	0	0	0	0	0	0	0	1	0	0	0	0	0	0	1	0	0	1	0		0		0	0	0
OdNE_18-Q3-R46-58_MAXAC.077	OdNE_18-Q3-R46-58_MAXAC.077_03039	Sec			Clade-II	Bacteria	Bacteroidota	Bacteroidia	Chitinophagales	Chitinophagaceae	Ferruginibacter	midas_s_83	OdNE_18-Q3-R46-58_MAXAC.077_03040		0	1	0	0	0	0	0	0	0	0	0	0	0	0	0	0	0	1	0	0	0	0	1	0	3	0	0	1	0		0		0	0	0
OdNE_18-Q3-R46-58_MAXAC.070	OdNE_18-Q3-R46-58_MAXAC.070_00576	Sec			Clade-II	Bacteria	Bacteroidota	Bacteroidia	Sphingobacteriales	LiUU-11-161	midas_g_1247	midas_s_1247	OdNE_18-Q3-R46-58_MAXAC.070_00575		0	3	1	0	0	0	0	0	0	0	0	0	0	0	0	0	0	1	1	0	0	0	0	0	3	0	0	1	0		0		0	0	0
OdNE_18-Q3-R46-58_MAXAC.028	OdNE_18-Q3-R46-58_MAXAC.028_01898	Sec			Clade-II	Bacteria	Bacteroidota	Bacteroidia	Chitinophagales	37-13	midas_g_543	midas_s_543	OdNE_18-Q3-R46-58_MAXAC.028_01899		0	2	0	0	0	0	1	0	0	0	0	0	0	0	0	0	0	1	0	0	0	0	0	0	1	0	0	2	0		1		0	0	0
OdNE_18-Q3-R46-58_BATAC.404	OdNE_18-Q3-R46-58_BATAC.404_00115	Sec			Clade-II	Bacteria	Bacteroidota	Bacteroidia	Chitinophagales	Saprospiraceae	Ca_Epiflobacter	midas_s_103	OdNE_18-Q3-R46-58_BATAC.404_00116		0	1	0	0	1	0	0	0	0	0	0	0	0	0	0	0	0	1	0	0	0	0	0	0	3	0	0	2	0		0		0	0	0
OdNE_18-Q3-R46-58_BATAC.385_sub	OdNE_18-Q3-R46-58_BATAC.385_sub_02329	Sec			Clade-II	Bacteria	Bacteroidota	Bacteroidia	Sphingobacteriales	AKYH767	midas_g_300	midas_s_364	OdNE_18-Q3-R46-58_BATAC.385_sub_02328		0	2	0	0	0	0	0	0	0	0	0	0	0	0	0	0	0	1	1	0	0	0	0	0	2	0	0	1	0		1		0	0	0
OdNE_18-Q3-R46-58_BATAC.302	OdNE_18-Q3-R46-58_BATAC.302_04966	Sec	OdNE_18-Q3-R46-58_BATAC.302_05011	Sec	Clade-II	Bacteria	Bacteroidota	Bacteroidia	Chitinophagales	Saprospiraceae	Ca_Epiflobacter	midas_s_720	OdNE_18-Q3-R46-58_BATAC.302_04965		0	1	0	0	0	0	0	0	0	0	0	0	0	0	0	0	0	2	0	0	0	0	1	0	4	0	0	1	0		0		0	0	0
OdNE_18-Q3-R46-58_BATAC.288	OdNE_18-Q3-R46-58_BATAC.288_02088	Sec			Clade-II	Bacteria	Bacteroidota	Bacteroidia	Flavobacteriales	NS9_marine_group	midas_g_225	midas_s_1225	OdNE_18-Q3-R46-58_BATAC.288_02087		0	2	1	0	0	0	0	0	0	1	0	0	0	0	0	0	0	1	0	0	0	0	0	0	2	0	0	1	0		1		0	0	0
OdNE_18-Q3-R46-58_BATAC.16	OdNE_18-Q3-R46-58_BATAC.16_00831	Sec			Clade-II	Bacteria	Bacteroidota	Bacteroidia	Flavobacteriales	Flavobacteriaceae	Flavobacterium	midas_s_2160	OdNE_18-Q3-R46-58_BATAC.16_00830		0	1	1	0	0	0	0	0	0	0	0	0	1	0	0	0	0	1	0	0	0	0	0	0	1	0	0	1	0		2		0	0	0
OdNE_18-Q3-R46-58_BAT3C.84	OdNE_18-Q3-R46-58_BAT3C.84_03211	Sec			Clade-II	Bacteria	Bacteroidota	Bacteroidia	Chitinophagales	Saprospiraceae	Ca_Epiflobacter	midas_s_698	OdNE_18-Q3-R46-58_BAT3C.84_03210		0	2	0	0	0	0	0	0	0	0	0	0	0	0	0	0	0	1	0	0	0	0	1	0	2	0	0	1	0		0		0	0	0
OdNE_18-Q3-R46-58_BAT3C.319	OdNE_18-Q3-R46-58_BAT3C.319_01697	Sec	OdNE_18-Q3-R46-58_BAT3C.319_05806	Sec	Clade-II	Bacteria	Bacteroidota	Bacteroidia	Chitinophagales	Saprospiraceae	Phaeodactylibacter	midas_s_2112	OdNE_18-Q3-R46-58_BAT3C.319_01696		0	2	1	0	0	1	0	0	0	0	0	0	0	0	0	0	0	2	0	0	0	0	0	0	3	2	0	1	0		1		0	0	0
OdNE_18-Q3-R46-58_BAT3C.195	OdNE_18-Q3-R46-58_BAT3C.195_02034	Sec			Clade-II	Bacteria	Bacteroidota	Bacteroidia	Chitinophagales	Saprospiraceae	midas_g_111	midas_s_111	OdNE_18-Q3-R46-58_BAT3C.195_02035		0	1	0	0	1	1	0	0	1	1	0	1	1	0	0	1	0	1	0	0	0	0	0	0	1	0	0	2	0		1		0	0	0
Mari_18-Q3-R65-66_MAXAC.089_sub	Mari_18-Q3-R65-66_MAXAC.089_sub_02594	Sec			Clade-II	Bacteria	Bacteroidota	Bacteroidia	Flavobacteriales	NS9_marine_group	midas_g_385	midas_s_1233	Mari_18-Q3-R65-66_MAXAC.089_sub_02593		0	1	1	0	0	0	0	0	0	0	0	0	0	0	0	0	0	1	1	0	0	0	0	0	2	0	0	1	0		1		0	0	0
Mari_18-Q3-R65-66_MAXAC.086	Mari_18-Q3-R65-66_MAXAC.086_02662	Sec			Clade-II	Bacteria	Bacteroidota	Bacteroidia	Sphingobacteriales	AKYH767	midas_g_300	midas_s_364	Mari_18-Q3-R65-66_MAXAC.086_02664		0	4	0	0	0	0	0	0	0	0	0	0	0	0	0	0	0	1	1	0	0	0	0	0	1	0	0	1	0		1		0	0	0
Mari_18-Q3-R65-66_MAXAC.025	Mari_18-Q3-R65-66_MAXAC.025_00789	Sec			Clade-II	Bacteria	Bacteroidota	Ignavibacteria	SJA-28	midas_f_31	midas_g_31	midas_s_31	Mari_18-Q3-R65-66_MAXAC.025_00788		0	1	0	0	0	0	0	0	0	0	0	0	0	0	0	0	0	1	0	0	0	0	0	0	2	0	0	2	0		0		0	0	0
Mari_18-Q3-R65-66_MAXAC.024	Mari_18-Q3-R65-66_MAXAC.024_00818	Sec			Clade-II	Bacteria	Bacteroidota	Bacteroidia	Chitinophagales	Chitinophagaceae	Terrimonas	midas_s_32	Mari_18-Q3-R65-66_MAXAC.024_00820		0	1	0	0	0	1	0	0	0	0	0	0	0	0	0	0	0	1	0	0	0	0	1	0	4	0	0	1	0		1		0	0	0
Mari_18-Q3-R65-66_BAT3C.397	Mari_18-Q3-R65-66_BAT3C.397_02220	Sec			Clade-II	Bacteria	Bacteroidota	Bacteroidia	Flavobacteriales	NS9_marine_group	midas_g_434	midas_s_4341	Mari_18-Q3-R65-66_BAT3C.397_02219		0	2	1	0	0	0	1	0	0	0	0	0	1	0	0	0	0	1	0	0	0	0	0	0	1	0	0	1	0		0		0	0	0
Mari_18-Q3-R65-66_BAT3C.374	Mari_18-Q3-R65-66_BAT3C.374_03660	Sec			Clade-II	Bacteria	Bacteroidota	Bacteroidia	Chitinophagales	Chitinophagaceae	Ferruginibacter	midas_s_83	Mari_18-Q3-R65-66_BAT3C.374_03659		0	1	0	0	0	0	0	0	0	0	0	0	0	0	0	0	0	1	0	0	0	0	1	0	3	0	0	1	0		0		0	0	0
Mari_18-Q3-R65-66_BAT3C.227	Mari_18-Q3-R65-66_BAT3C.227_01039	Sec			Clade-II	Bacteria	Bacteroidota	Bacteroidia	Flavobacteriales	NS9_marine_group	midas_g_225	midas_s_1225	Mari_18-Q3-R65-66_BAT3C.227_01040		0	2	1	0	0	0	0	0	0	0	0	0	0	0	0	0	0	1	0	0	0	0	0	0	0	0	0	1	0		1		0	0	0
Mari_18-Q3-R65-66_BAT3C.187	Mari_18-Q3-R65-66_BAT3C.187_01315	Sec			Clade-II	Bacteria	Bacteroidota	Bacteroidia	Sphingobacteriales	AKYH767	midas_g_1363	midas_s_1657			0	2	0	0	0	0	0	0	0	0	0	0	1	0	0	0	0	1	0	0	0	0	0	0	4	0	0	1	0		1		0	0	0
Lyne_18-Q3-R50-59_MAXAC.376	Lyne_18-Q3-R50-59_MAXAC.376_03169	Sec			Clade-II	Bacteria	Bacteroidota	Bacteroidia	Chitinophagales	Saprospiraceae	Lewinella	midas_s_9494	Lyne_18-Q3-R50-59_MAXAC.376_03168		0	1	0	0	0	0	0	0	0	0	0	0	0	0	0	0	0	1	0	0	0	0	0	0	3	2	0	2	0		0		0	0	0
Lyne_18-Q3-R50-59_MAXAC.340	Lyne_18-Q3-R50-59_MAXAC.340_01061	Sec			Clade-II	Bacteria	Bacteroidota	Bacteroidia	Chitinophagales	midas_f_536	midas_g_8382	midas_s_8382	Lyne_18-Q3-R50-59_MAXAC.340_01060		0	1	0	0	0	0	0	0	0	0	0	0	0	1	1	0	1	1	0	0	0	0	0	0	1	0	0	1	0		0		0	0	1
Lyne_18-Q3-R50-59_MAXAC.326	Lyne_18-Q3-R50-59_MAXAC.326_01927	Sec			Clade-II	Bacteria	Bacteroidota	Bacteroidia	Chitinophagales	Saprospiraceae	midas_g_142	midas_s_923	Lyne_18-Q3-R50-59_MAXAC.326_01928		0	1	0	0	0	0	0	0	0	0	0	0	0	0	0	0	0	1	0	0	0	0	0	0	3	0	0	1	0		0		0	0	0
Lyne_18-Q3-R50-59_MAXAC.253	Lyne_18-Q3-R50-59_MAXAC.253_01962	Sec			Clade-II	Bacteria	Bacteroidota	Bacteroidia	Chitinophagales	37-13	midas_g_1851	midas_s_9179	Lyne_18-Q3-R50-59_MAXAC.253_01961		0	1	0	0	0	0	0	0	0	0	0	0	0	0	0	0	0	1	1	0	0	0	0	0	2	0	0	2	0		0		0	0	0
Lyne_18-Q3-R50-59_MAXAC.221	Lyne_18-Q3-R50-59_MAXAC.221_01850	Sec			Clade-II	Bacteria	Bacteroidota	Bacteroidia	Chitinophagales	Saprospiraceae	Haliscomenobacter	midas_s_217	Lyne_18-Q3-R50-59_MAXAC.221_01851		0	1	0	0	1	3	0	0	0	0	0	0	0	0	0	0	0	1	0	0	0	0	1	0	1	0	0	1	0		0		0	0	0
Lyne_18-Q3-R50-59_MAXAC.097	Lyne_18-Q3-R50-59_MAXAC.097_03708	Sec			Clade-II	Bacteria	Bacteroidota	Bacteroidia	Chitinophagales	Saprospiraceae	midas_g_65	midas_s_177	Lyne_18-Q3-R50-59_MAXAC.097_03706		0	2	0	0	0	0	0	0	0	0	0	0	0	0	0	0	0	1	1	0	0	0	0	0	4	0	0	1	0		0		0	0	0
Lyne_18-Q3-R50-59_MAXAC.074	Lyne_18-Q3-R50-59_MAXAC.074_02713	Sec			Clade-II	Bacteria	Bacteroidota	Bacteroidia	Sphingobacteriales	AKYH767	midas_g_283	midas_s_283	Lyne_18-Q3-R50-59_MAXAC.074_02712		0	1	0	0	0	0	0	0	0	0	0	0	0	0	0	0	0	1	1	0	0	0	0	0	1	0	0	1	0		1		0	0	0
Lyne_18-Q3-R50-59_BATAC.66	Lyne_18-Q3-R50-59_BATAC.66_02558	Sec			Clade-II	Bacteria	Bacteroidota	Bacteroidia	Chitinophagales	Saprospiraceae	midas_g_3556	midas_s_61727	Lyne_18-Q3-R50-59_BATAC.66_02556		0	2	0	0	0	0	0	0	0	0	0	0	0	0	0	0	0	1	0	0	0	0	0	0	2	2	0	1	0		0		0	0	0
Lyne_18-Q3-R50-59_BATAC.576	Lyne_18-Q3-R50-59_BATAC.576_01884	Sec			Clade-II	Bacteria	Bacteroidota	Ignavibacteria	SJA-28	midas_f_31	midas_g_31	midas_s_2152			0	2	0	0	0	0	0	0	0	0	0	0	1	0	0	0	0	1	0	0	0	0	0	0	2	0	0	2	0		0		0	0	0
Lyne_18-Q3-R50-59_BATAC.569	Lyne_18-Q3-R50-59_BATAC.569_01993	Sec			Clade-II	Bacteria	Bacteroidota	Bacteroidia	Chitinophagales	midas_f_108	midas_g_558	midas_s_4020	Lyne_18-Q3-R50-59_BATAC.569_01992		0	2	0	0	1	1	0	0	0	0	0	0	1	0	0	0	0	1	0	0	0	0	0	0	2	0	0	2	0		1		0	0	0
Lyne_18-Q3-R50-59_BATAC.473	Lyne_18-Q3-R50-59_BATAC.473_03386	Sec			Clade-II	Bacteria	Bacteroidota	Bacteroidia	Chitinophagales	Saprospiraceae	midas_g_6	midas_s_14542	Lyne_18-Q3-R50-59_BATAC.473_03384		0	1	0	0	0	0	0	0	0	0	0	0	0	0	0	0	0	1	1	0	0	0	0	0	1	0	0	1	0		0		0	0	0
Lyne_18-Q3-R50-59_BATAC.464	Lyne_18-Q3-R50-59_BATAC.464_00889	Sec			Clade-II	Bacteria	Bacteroidota	Bacteroidia	Sphingobacteriales	AKYH767	midas_g_1363	midas_s_1363			0	1	0	0	0	0	0	0	0	0	0	0	1	0	0	0	0	1	1	0	0	0	0	0	4	0	0	1	0		1		0	0	0
Lyne_18-Q3-R50-59_BATAC.274	Lyne_18-Q3-R50-59_BATAC.274_02842	Sec			Clade-II	Bacteria	Bacteroidota	Bacteroidia	Chitinophagales	Chitinophagaceae	Terrimonas	midas_s_90	Lyne_18-Q3-R50-59_BATAC.274_02846		0	1	1	0	0	0	0	0	0	0	0	0	0	0	0	0	0	0	0	0	0	0	0	0	2	0	0	1	0		0		0	0	0
Lyne_18-Q3-R50-59_BATAC.195	Lyne_18-Q3-R50-59_BATAC.195_00400	Sec			Clade-II	Bacteria	Bacteroidota	Bacteroidia	Chitinophagales	Saprospiraceae	Phaeodactylibacter	midas_s_6682	Lyne_18-Q3-R50-59_BATAC.195_00399		0	1	0	0	0	1	0	0	0	0	0	0	0	0	0	0	0	1	0	0	0	0	0	0	3	1	0	1	0		0		0	0	0
Lyne_18-Q3-R50-59_BATAC.172	Lyne_18-Q3-R50-59_BATAC.172_01315	Sec			Clade-II	Bacteria	Bacteroidota	Bacteroidia	Chitinophagales	Saprospiraceae	midas_g_1409	midas_s_70435	Lyne_18-Q3-R50-59_BATAC.172_01313		0	1	0	0	0	0	0	0	0	0	0	0	0	1	1	0	1	1	0	0	0	0	1	0	1	0	0	1	0		0		0	0	1
Lyne_18-Q3-R50-59_BAT3C.229	Lyne_18-Q3-R50-59_BAT3C.229_03862	Sec			Clade-II	Bacteria	Bacteroidota	Kapabacteria	Kapabacteriales	midas_f_428	midas_g_2143	midas_s_2143	Lyne_18-Q3-R50-59_BAT3C.229_03861		0	1	0	0	0	0	0	0	1	0	0	0	0	0	0	0	0	1	0	0	0	0	0	0	2	0	0	2	0		0		0	0	0
Kalu_18-Q3-R12-55_MAXAC.077	Kalu_18-Q3-R12-55_MAXAC.077_00819	Sec			Clade-II	Bacteria	Bacteroidota	Bacteroidia	Flavobacteriales	NS9_marine_group	midas_g_3186	midas_s_3186	Kalu_18-Q3-R12-55_MAXAC.077_00818		0	2	1	0	0	0	0	0	0	0	0	0	0	0	0	0	0	1	0	0	0	0	0	0	1	0	0	1	0		1		0	0	0
Kalu_18-Q3-R12-55_MAXAC.076	Kalu_18-Q3-R12-55_MAXAC.076_01457	Sec			Clade-II	Bacteria	Bacteroidota	Bacteroidia	Chitinophagales	Saprospiraceae	midas_g_321	midas_s_321	Kalu_18-Q3-R12-55_MAXAC.076_01459		0	2	0	0	0	0	0	0	0	0	0	0	0	0	0	0	0	1	1	0	0	0	0	0	3	0	0	1	0		0		0	0	0
Kalu_18-Q3-R12-55_MAXAC.067_cln	Kalu_18-Q3-R12-55_MAXAC.067_cln_01968	Sec			Clade-II	Bacteria	Bacteroidota	Bacteroidia	Chitinophagales	37-13	midas_g_11104	midas_s_52491	Kalu_18-Q3-R12-55_MAXAC.067_cln_01967		0	1	0	0	0	0	0	0	0	0	0	0	0	0	0	0	0	1	1	0	0	0	1	0	1	0	0	1	0		0		0	0	0
Kalu_18-Q3-R12-55_MAXAC.032	Kalu_18-Q3-R12-55_MAXAC.032_00415	Sec			Clade-II	Bacteria	Bacteroidota	Bacteroidia	Chitinophagales	Saprospiraceae	midas_g_351	midas_s_19905	Kalu_18-Q3-R12-55_MAXAC.032_00414		0	1	0	0	1	1	0	0	0	0	0	0	0	0	0	0	0	1	0	0	0	0	0	0	3	0	0	1	0		0		0	0	0
Kalu_18-Q3-R12-55_BATAC.22	Kalu_18-Q3-R12-55_BATAC.22_00599	Sec			Clade-II	Bacteria	Bacteroidota	Bacteroidia	Chitinophagales	Saprospiraceae	midas_g_15004	midas_s_18981	Kalu_18-Q3-R12-55_BATAC.22_00596		0	2	0	0	0	0	0	0	0	0	0	0	0	0	0	0	0	0	0	0	0	0	0	0	4	1	0	2	0		0		0	0	0
Kalu_18-Q3-R12-55_BAT3C.8	Kalu_18-Q3-R12-55_BAT3C.8_00150	Sec			Clade-II	Bacteria	Bacteroidota	Bacteroidia	Chitinophagales	Saprospiraceae	midas_g_6	midas_s_14542	Kalu_18-Q3-R12-55_BAT3C.8_00148		0	2	0	0	0	0	0	0	0	0	0	0	0	0	0	0	0	1	1	0	0	0	0	0	1	0	0	1	0		1		0	0	0
Kalu_18-Q3-R12-55_BAT3C.288	Kalu_18-Q3-R12-55_BAT3C.288_01236	Sec			Clade-II	Bacteria	Bacteroidota	Bacteroidia	Chitinophagales	Saprospiraceae	midas_g_1328	midas_s_11341	Kalu_18-Q3-R12-55_BAT3C.288_01237		0	1	0	0	0	0	0	0	0	0	0	0	0	0	0	0	0	1	0	0	0	0	0	0	1	0	0	1	0		0		0	0	0
Kalu_18-Q3-R12-55_BAT3C.173	Kalu_18-Q3-R12-55_BAT3C.173_01657	Sec			Clade-II	Bacteria	Bacteroidota	Ignavibacteria	Ignavibacteriales	Ignavibacteriaceae	Ignavibacterium	midas_s_9920	Kalu_18-Q3-R12-55_BAT3C.173_01656		0	1	2	0	0	1	0	0	0	0	0	0	0	0	0	0	0	1	0	0	1	0	0	0	2	0	0	2	0		0		0	0	0
Kalu_18-Q3-R12-55_BAT3C.130	Kalu_18-Q3-R12-55_BAT3C.130_02410	Sec			Clade-II	Bacteria	Bacteroidota	Bacteroidia	Flavobacteriales	NS9_marine_group	midas_g_225	midas_s_2313	Kalu_18-Q3-R12-55_BAT3C.130_02409		0	1	1	0	0	0	0	0	0	0	0	0	0	0	0	0	0	1	0	0	0	0	0	0	1	0	0	1	0		2		0	0	0
Hjor_18-Q3-R7-51_BATAC.166	Hjor_18-Q3-R7-51_BATAC.166_02583	Sec			Clade-II	Bacteria	Bacteroidota	Bacteroidia	Chitinophagales	Chitinophagaceae	Ferruginibacter	midas_s_31003	Hjor_18-Q3-R7-51_BATAC.166_02582		0	1	0	0	0	0	1	0	0	0	0	0	1	1	1	0	1	1	0	0	0	0	1	0	1	0	0	1	0		1		0	0	1
Hjor_18-Q3-R7-51_BATAC.116	Hjor_18-Q3-R7-51_BATAC.116_01841	Sec			Clade-II	Bacteria	Bacteroidota	Bacteroidia	Chitinophagales	Saprospiraceae	midas_g_1063	midas_s_1631	Hjor_18-Q3-R7-51_BATAC.116_01842		0	2	0	0	0	0	0	0	0	0	0	0	0	0	0	0	0	1	0	0	0	0	0	0	2	0	0	1	0		0		0	0	0
Hirt_18-Q3-R61-65_MAXAC.366	Hirt_18-Q3-R61-65_MAXAC.366_01067	Sec			Clade-II	Bacteria	Bacteroidota	Bacteroidia	Flavobacteriales	NS9_marine_group	midas_g_434	midas_s_3278	Hirt_18-Q3-R61-65_MAXAC.366_01066		0	2	1	0	0	0	1	0	0	0	0	0	0	0	0	0	0	1	0	0	0	0	0	0	2	0	0	1	0		0		0	0	0
Hirt_18-Q3-R61-65_MAXAC.324_sub	Hirt_18-Q3-R61-65_MAXAC.324_sub_02571	Sec			Clade-II	Bacteria	Bacteroidota	Bacteroidia	Chitinophagales	Chitinophagaceae	Ferruginibacter	midas_s_83	Hirt_18-Q3-R61-65_MAXAC.324_sub_02572		0	1	1	0	0	0	0	0	0	0	0	0	0	0	0	0	0	1	0	0	0	0	1	0	2	0	0	1	0		0		0	0	0
Hirt_18-Q3-R61-65_MAXAC.232	Hirt_18-Q3-R61-65_MAXAC.232_03625	Sec			Clade-II	Bacteria	Bacteroidota	Bacteroidia	Flavobacteriales	NS9_marine_group	midas_g_434	midas_s_434	Hirt_18-Q3-R61-65_MAXAC.232_03626		0	2	1	0	0	0	1	0	0	0	0	0	0	1	1	0	0	1	0	0	0	0	0	0	2	0	0	1	0		1		0	0	2
Hirt_18-Q3-R61-65_MAXAC.133	Hirt_18-Q3-R61-65_MAXAC.133_01250	Sec			Clade-II	Bacteria	Bacteroidota	Bacteroidia	Flavobacteriales	NS9_marine_group	midas_g_225	midas_s_597	Hirt_18-Q3-R61-65_MAXAC.133_01249		0	1	1	0	0	0	1	0	0	1	0	0	0	0	0	0	0	1	0	0	0	0	1	0	2	0	0	1	0		1		0	0	0
Hirt_18-Q3-R61-65_MAXAC.063	Hirt_18-Q3-R61-65_MAXAC.063_00842	Sec			Clade-II	Bacteria	Bacteroidota	Bacteroidia	Sphingobacteriales	AKYH767	midas_g_283	midas_s_886	Hirt_18-Q3-R61-65_MAXAC.063_00843		0	1	0	0	0	0	0	0	0	0	0	0	0	0	0	0	0	1	1	0	0	0	0	0	1	0	0	1	0		0		0	0	0
Hirt_18-Q3-R61-65_BATAC.72	Hirt_18-Q3-R61-65_BATAC.72_00678	Sec			Clade-II	Bacteria	Bacteroidota	Ignavibacteria	SJA-28	midas_f_31	midas_g_31	midas_s_137	Hirt_18-Q3-R61-65_BATAC.72_00679		0	1	0	0	0	0	0	0	0	0	0	0	0	0	0	0	0	1	0	0	0	0	0	0	2	0	0	1	0		0		0	0	0
Hirt_18-Q3-R61-65_BATAC.551	Hirt_18-Q3-R61-65_BATAC.551_03499	Sec			Clade-II	Bacteria	Bacteroidota	Bacteroidia	Chitinophagales	Saprospiraceae	midas_g_23133	midas_s_33726	Hirt_18-Q3-R61-65_BATAC.551_03500		0	2	0	0	0	0	0	0	0	0	0	0	0	0	0	0	0	1	0	0	0	0	0	0	2	0	0	0	0		0		0	0	0
Hirt_18-Q3-R61-65_BATAC.511	Hirt_18-Q3-R61-65_BATAC.511_00069	Sec			Clade-II	Bacteria	Bacteroidota	Bacteroidia	Chitinophagales	Saprospiraceae	Ca_Epiflobacter	midas_s_37	Hirt_18-Q3-R61-65_BATAC.511_00068		0	2	0	0	0	0	0	0	0	0	0	0	0	0	0	0	0	1	0	0	0	0	1	0	4	0	0	1	0		0		0	0	0
Hirt_18-Q3-R61-65_BATAC.270	Hirt_18-Q3-R61-65_BATAC.270_03479	Sec			Clade-II	Bacteria	Bacteroidota	Bacteroidia	Chitinophagales	Saprospiraceae	Ca_Epiflobacter	midas_s_452	Hirt_18-Q3-R61-65_BATAC.270_03478		0	1	0	0	1	1	1	0	0	0	0	0	0	0	0	0	0	1	0	0	0	1	2	0	3	0	0	2	0		0		0	0	0
Hirt_18-Q3-R61-65_BATAC.102	Hirt_18-Q3-R61-65_BATAC.102_01650	Sec			Clade-II	Bacteria	Bacteroidota	Bacteroidia	Flavobacteriales	NS9_marine_group	midas_g_385	midas_s_4553	Hirt_18-Q3-R61-65_BATAC.102_01651		0	1	1	0	0	0	0	0	0	0	0	0	0	0	0	0	0	1	0	0	0	0	1	0	1	0	0	1	0		0		0	0	0
Hirt_18-Q3-R61-65_BAT3C.594	Hirt_18-Q3-R61-65_BAT3C.594_04097	Sec			Clade-II	Bacteria	Bacteroidota	Bacteroidia	Chitinophagales	Chitinophagaceae	Ferruginibacter	midas_s_83	Hirt_18-Q3-R61-65_BAT3C.594_04096		0	1	0	0	0	0	0	0	0	0	0	0	0	0	0	0	0	1	0	0	0	0	1	0	1	0	0	1	0		0		0	0	0
Hirt_18-Q3-R61-65_BAT3C.578	Hirt_18-Q3-R61-65_BAT3C.578_00896	Sec			Clade-II	Bacteria	Bacteroidota	Bacteroidia	Chitinophagales	Saprospiraceae	midas_g_1838	midas_s_5796	Hirt_18-Q3-R61-65_BAT3C.578_00897		0	2	1	0	0	0	0	0	0	0	0	0	0	0	0	0	0	1	0	0	0	0	0	0	2	0	0	2	0		0		0	0	0
Hirt_18-Q3-R61-65_BAT3C.499	Hirt_18-Q3-R61-65_BAT3C.499_00704	Sec			Clade-II	Bacteria	Bacteroidota	Bacteroidia	Chitinophagales	midas_f_536	midas_g_8382	midas_s_8382	Hirt_18-Q3-R61-65_BAT3C.499_00705		0	1	0	0	0	0	0	0	0	0	0	0	0	1	1	0	1	1	0	0	0	0	0	0	1	0	0	1	0		0		0	0	1
Hirt_18-Q3-R61-65_BAT3C.307	Hirt_18-Q3-R61-65_BAT3C.307_02147	Sec			Clade-II	Bacteria	Bacteroidota	Bacteroidia	Chitinophagales	Saprospiraceae	midas_g_6	midas_s_6	Hirt_18-Q3-R61-65_BAT3C.307_02149		0	1	0	0	0	0	0	0	0	0	0	0	0	0	0	0	0	1	1	0	0	0	0	0	1	0	0	1	0		0		0	0	0
Hirt_18-Q3-R61-65_BAT3C.134	Hirt_18-Q3-R61-65_BAT3C.134_00188	Sec			Clade-II	Bacteria	Bacteroidota	Bacteroidia	Chitinophagales	midas_f_8836	midas_g_8836	midas_s_8836	Hirt_18-Q3-R61-65_BAT3C.134_00189		0	2	0	0	0	0	0	0	0	0	0	0	0	0	0	0	0	1	1	0	0	0	1	0	1	0	0	1	0		0		0	0	0
Hade_18-Q3-R52-61_MAXAC.344	Hade_18-Q3-R52-61_MAXAC.344_03091	Sec			Clade-II	Bacteria	Bacteroidota	Bacteroidia	Chitinophagales	Saprospiraceae	midas_g_6	midas_s_6	Hade_18-Q3-R52-61_MAXAC.344_03089		0	1	0	0	0	0	0	0	0	0	0	0	0	0	0	0	0	1	1	0	0	0	0	0	1	0	0	1	0		0		0	0	0
Hade_18-Q3-R52-61_MAXAC.228	Hade_18-Q3-R52-61_MAXAC.228_00150	Sec	Hade_18-Q3-R52-61_MAXAC.228_03509	No	Clade-II	Bacteria	Bacteroidota	Bacteroidia	Chitinophagales	Saprospiraceae	midas_g_729	midas_s_729	Hade_18-Q3-R52-61_MAXAC.228_00151		0	2	0	0	1	1	0	0	0	0	0	0	0	0	0	0	0	2	0	0	0	0	0	0	3	1	0	2	0		0		0	0	0
Hade_18-Q3-R52-61_MAXAC.112	Hade_18-Q3-R52-61_MAXAC.112_02612	Sec			Clade-II	Bacteria	Bacteroidota	Bacteroidia	Chitinophagales	Saprospiraceae	midas_g_65	midas_s_177	Hade_18-Q3-R52-61_MAXAC.112_02614		0	2	0	0	0	0	0	0	0	0	0	0	0	0	0	0	0	1	1	0	0	0	0	0	4	0	0	1	0		0		0	0	0
Hade_18-Q3-R52-61_MAXAC.102	Hade_18-Q3-R52-61_MAXAC.102_03183	Sec			Clade-II	Bacteria	Bacteroidota	Bacteroidia	Sphingobacteriales	AKYH767	midas_g_300	midas_s_364	Hade_18-Q3-R52-61_MAXAC.102_03184		0	3	0	0	0	0	0	0	0	0	0	0	0	0	0	0	0	1	1	0	0	0	0	0	1	0	0	1	0		1		0	0	0
Hade_18-Q3-R52-61_MAXAC.092	Hade_18-Q3-R52-61_MAXAC.092_04239	Sec			Clade-II	Bacteria	Bacteroidota	Bacteroidia	Chitinophagales	Saprospiraceae	midas_g_111	midas_s_111	Hade_18-Q3-R52-61_MAXAC.092_04240		0	1	0	0	0	1	1	0	1	1	0	1	1	0	0	1	0	1	0	0	0	0	0	0	1	0	0	2	0		0		0	0	0
Hade_18-Q3-R52-61_MAXAC.079	Hade_18-Q3-R52-61_MAXAC.079_02855	Sec			Clade-II	Bacteria	Bacteroidota	Bacteroidia	Chitinophagales	midas_f_108	midas_g_558	midas_s_558	Hade_18-Q3-R52-61_MAXAC.079_02856		0	2	0	0	1	0	0	0	0	0	0	0	1	0	0	0	0	1	0	0	0	0	0	0	0	0	0	2	0		0		0	0	0
Hade_18-Q3-R52-61_MAXAC.028	Hade_18-Q3-R52-61_MAXAC.028_01932	Sec			Clade-II	Bacteria	Bacteroidota	Ignavibacteria	SJA-28	midas_f_31	midas_g_31	midas_s_31	Hade_18-Q3-R52-61_MAXAC.028_01933		0	1	0	0	0	0	0	0	0	0	0	0	0	0	0	0	0	1	0	0	0	0	0	0	2	0	0	2	0		0		0	0	0
Hade_18-Q3-R52-61_BATAC.713	Hade_18-Q3-R52-61_BATAC.713_01175	Sec	Hade_18-Q3-R52-61_BATAC.713_03844	Sec	Clade-II	Bacteria	Bacteroidota	Bacteroidia	Sphingobacteriales	env.OPS_17	midas_g_3838	midas_s_6658	Hade_18-Q3-R52-61_BATAC.713_01174		0	1	0	0	0	0	0	0	0	0	0	0	0	0	0	0	0	2	0	0	0	0	0	0	2	0	0	1	0		2		0	0	0
Hade_18-Q3-R52-61_BATAC.500	Hade_18-Q3-R52-61_BATAC.500_00164	Sec			Clade-II	Bacteria	Bacteroidota	Bacteroidia	Chitinophagales	Saprospiraceae	Ca_Epiflobacter	midas_s_103	Hade_18-Q3-R52-61_BATAC.500_00163		0	1	0	0	1	1	0	0	0	0	0	0	0	0	0	0	0	1	0	0	0	0	0	0	3	0	0	1	0		0		0	0	0
Hade_18-Q3-R52-61_BATAC.34	Hade_18-Q3-R52-61_BATAC.34_02218	Sec			Clade-II	Bacteria	Bacteroidota	Bacteroidia	Chitinophagales	Chitinophagaceae	Terrimonas	midas_s_743	Hade_18-Q3-R52-61_BATAC.34_02216		0	1	0	0	0	0	1	0	0	0	0	0	0	0	0	0	0	1	0	0	0	0	1	0	2	0	0	1	0		1		0	0	0
Hade_18-Q3-R52-61_BATAC.180	Hade_18-Q3-R52-61_BATAC.180_02157	Sec			Clade-II	Bacteria	Bacteroidota	Bacteroidia	Cytophagales	Microscillaceae	OLB12	midas_s_1472	Hade_18-Q3-R52-61_BATAC.180_02156		0	1	1	0	1	0	1	0	0	0	0	0	0	0	0	0	0	1	0	0	0	0	1	0	0	0	0	2	0		0		0	0	0
Hade_18-Q3-R52-61_BAT3C.248	Hade_18-Q3-R52-61_BAT3C.248_02204	Sec			Clade-II	Bacteria	Bacteroidota	Bacteroidia	Chitinophagales	Saprospiraceae	midas_g_6	midas_s_862	Hade_18-Q3-R52-61_BAT3C.248_02206		0	2	0	0	0	0	0	0	0	0	0	0	0	0	0	0	0	1	1	0	0	0	1	0	1	0	0	1	0		0		0	0	0
Hade_18-Q3-R52-61_BAT3C.212	Hade_18-Q3-R52-61_BAT3C.212_01121	Sec			Clade-II	Bacteria	Bacteroidota	Bacteroidia	Chitinophagales	Chitinophagaceae	Terrimonas	midas_s_32	Hade_18-Q3-R52-61_BAT3C.212_01123		0	1	0	0	0	1	0	0	0	0	0	0	0	0	0	0	0	1	0	0	0	0	1	0	4	0	0	1	0		1		0	0	0
Fred_18-Q3-R57-64_MAXAC.370	Fred_18-Q3-R57-64_MAXAC.370_02228	Sec			Clade-II	Bacteria	Bacteroidota	Bacteroidia	Chitinophagales	Saprospiraceae	midas_g_1914	midas_s_4607	Fred_18-Q3-R57-64_MAXAC.370_02230		0	2	0	0	0	0	0	0	0	0	0	0	0	0	0	0	0	1	0	0	0	0	0	0	1	0	0	1	0		0		0	0	0
Fred_18-Q3-R57-64_MAXAC.248	Fred_18-Q3-R57-64_MAXAC.248_01802	Sec			Clade-II	Bacteria	Bacteroidota	Bacteroidia	Chitinophagales	Chitinophagaceae	Terrimonas	midas_s_390	Fred_18-Q3-R57-64_MAXAC.248_01800		0	0	1	0	0	1	0	0	0	0	0	0	0	0	0	0	0	1	0	0	0	0	1	0	2	0	0	1	0		1		0	0	0
Fred_18-Q3-R57-64_BATAC.439	Fred_18-Q3-R57-64_BATAC.439_02702	Sec			Clade-II	Bacteria	Bacteroidota	Bacteroidia	Chitinophagales	Saprospiraceae	Haliscomenobacter	midas_s_217	Fred_18-Q3-R57-64_BATAC.439_02700		0	1	0	0	1	2	0	0	0	0	0	0	0	0	0	0	0	1	0	0	0	0	1	0	1	0	0	0	0		0		0	0	0
Fred_18-Q3-R57-64_BATAC.298	Fred_18-Q3-R57-64_BATAC.298_02168	Sec			Clade-II	Bacteria	Bacteroidota	Kapabacteria	Kapabacteriales	midas_f_428	midas_g_9818	midas_s_9818	Fred_18-Q3-R57-64_BATAC.298_02167		0	1	0	0	0	0	0	0	0	0	0	0	0	0	0	0	0	1	0	0	0	0	0	0	1	0	0	1	0		0		0	0	0
Fred_18-Q3-R57-64_BATAC.274	Fred_18-Q3-R57-64_BATAC.274_00732	Sec			Clade-II	Bacteria	Bacteroidota	Bacteroidia	Sphingobacteriales	AKYH767	midas_g_283	midas_s_283	Fred_18-Q3-R57-64_BATAC.274_00731		0	2	0	0	0	0	0	0	0	0	0	0	0	0	0	0	0	1	1	0	0	0	0	0	1	0	0	1	0		0		0	0	0
Fred_18-Q3-R57-64_BATAC.232	Fred_18-Q3-R57-64_BATAC.232_00647	Sec			Clade-II	Bacteria	Bacteroidota	Ignavibacteria	Ignavibacteriales	Melioribacteraceae	IheB3-7	midas_s_1841	Fred_18-Q3-R57-64_BATAC.232_00646		0	0	1	0	0	2	1	0	0	0	0	0	0	0	0	0	0	1	0	0	1	0	0	0	1	0	0	1	0		0		0	0	0
Fred_18-Q3-R57-64_BATAC.17	Fred_18-Q3-R57-64_BATAC.17_01645	Sec			Clade-II	Bacteria	Bacteroidota	Bacteroidia	Chitinophagales	midas_f_18379	midas_g_18379	midas_s_18379	Fred_18-Q3-R57-64_BATAC.17_01643		0	1	0	0	0	0	0	0	0	0	0	0	0	0	0	0	0	1	1	0	0	0	0	0	4	0	0	0	0		0		0	0	0
Fred_18-Q3-R57-64_BAT3C.606	Fred_18-Q3-R57-64_BAT3C.606_01128	Sec			Clade-II	Bacteria	Bacteroidota	Bacteroidia	Bacteroidales	Bacteroidetes_BD2-2	midas_g_9711	midas_s_9711	Fred_18-Q3-R57-64_BAT3C.606_01129		0	3	0	0	0	0	0	0	0	0	0	0	0	1	1	0	0	1	1	0	0	0	0	0	1	0	0	1	0		0		0	0	0
Fred_18-Q3-R57-64_BAT3C.517	Fred_18-Q3-R57-64_BAT3C.517_01554	Sec			Clade-II	Bacteria	Bacteroidota	Bacteroidia	Sphingobacteriales	AKYH767	midas_g_2126	midas_s_5484	Fred_18-Q3-R57-64_BAT3C.517_01550		0	1	0	0	0	0	0	0	0	0	0	0	1	0	0	0	0	1	1	0	0	0	0	0	1	0	0	1	0		1		0	0	0
Fred_18-Q3-R57-64_BAT3C.394	Fred_18-Q3-R57-64_BAT3C.394_03802	Sec			Clade-II	Bacteria	Bacteroidota	Bacteroidia	Sphingobacteriales	AKYH767	midas_g_1363	midas_s_1657	Fred_18-Q3-R57-64_BAT3C.394_03801		0	2	0	0	0	0	0	0	0	0	0	0	0	0	0	0	0	1	1	0	0	0	0	0	4	0	0	1	0		1		0	0	0
Fred_18-Q3-R57-64_BAT3C.352	Fred_18-Q3-R57-64_BAT3C.352_03579	Sec			Clade-II	Bacteria	Bacteroidota	Bacteroidia	Flavobacteriales	NS9_marine_group	midas_g_225	midas_s_4693	Fred_18-Q3-R57-64_BAT3C.352_03581		0	1	1	0	0	0	0	0	0	0	0	0	0	0	0	0	0	0	1	0	0	1	0	0	1	0	0	1	0		0		0	0	0
Fred_18-Q3-R57-64_BAT3C.331	Fred_18-Q3-R57-64_BAT3C.331_01354	Sec			Clade-II	Bacteria	Bacteroidota	Bacteroidia	Chitinophagales	Saprospiraceae	midas_g_65	midas_s_177	Fred_18-Q3-R57-64_BAT3C.331_01356		0	2	0	0	0	0	0	0	0	0	0	0	0	0	0	0	0	1	1	0	0	0	0	0	5	0	0	1	0		0		0	0	0
Fred_18-Q3-R57-64_BAT3C.308	Fred_18-Q3-R57-64_BAT3C.308_00539	Sec			Clade-II	Bacteria	Bacteroidota	Bacteroidia	Chitinophagales	Saprospiraceae	midas_g_5849	midas_s_5849	Fred_18-Q3-R57-64_BAT3C.308_00536		0	2	0	0	1	1	0	0	1	0	0	0	0	0	0	0	0	1	0	0	0	0	0	0	3	1	0	2	0		0		0	0	0
Fred_18-Q3-R57-64_BAT3C.3	Fred_18-Q3-R57-64_BAT3C.3_01200	Sec			Clade-II	Bacteria	Bacteroidota	Bacteroidia	Chitinophagales	Saprospiraceae	midas_g_6	midas_s_862	Fred_18-Q3-R57-64_BAT3C.3_01198		0	2	0	0	0	0	0	0	1	0	0	0	0	0	0	0	0	1	1	0	0	0	1	0	1	0	0	1	0		0		0	0	0
Fred_18-Q3-R57-64_BAT3C.256	Fred_18-Q3-R57-64_BAT3C.256_03077	Sec			Clade-II	Bacteria	Bacteroidota	Bacteroidia	Sphingobacteriales	AKYH767	midas_g_6425	midas_s_11619	Fred_18-Q3-R57-64_BAT3C.256_03080		0	1	1	0	0	0	0	0	0	0	0	0	0	0	0	0	0	1	1	0	0	0	0	0	2	0	0	1	0		0		0	0	0
Fred_18-Q3-R57-64_BAT3C.208	Fred_18-Q3-R57-64_BAT3C.208_02471	Sec			Clade-II	Bacteria	Bacteroidota	Bacteroidia	Flavobacteriales	NS9_marine_group	midas_g_3186	midas_s_18986	Fred_18-Q3-R57-64_BAT3C.208_02470		0	1	1	0	0	0	0	0	0	0	0	0	0	0	0	0	0	1	0	0	0	0	0	0	2	0	0	1	0		0		0	0	0
Fred_18-Q3-R57-64_BAT3C.169	Fred_18-Q3-R57-64_BAT3C.169_00053	Sec			Clade-II	Bacteria	Bacteroidota	Ignavibacteria	Ignavibacteriales	Ignavibacteriaceae	Ignavibacterium	midas_s_1940			0	1	1	0	0	1	0	0	0	0	0	0	0	0	0	0	0	1	0	0	1	0	0	0	1	0	0	2	0		0		0	0	0
Fred_18-Q3-R57-64_BAT3C.164	Fred_18-Q3-R57-64_BAT3C.164_00855	Sec			Clade-II	Bacteria	Bacteroidota	Bacteroidia	Chitinophagales	Saprospiraceae	midas_g_132	midas_s_2987	Fred_18-Q3-R57-64_BAT3C.164_00854		0	1	0	0	1	1	0	0	0	0	0	0	0	0	0	0	0	1	0	0	0	0	1	0	2	0	0	0	0		0		0	0	0
EsbW_18-Q3-R4-48_MAXAC.253	EsbW_18-Q3-R4-48_MAXAC.253_02012	Sec			Clade-II	Bacteria	Bacteroidota	Bacteroidia	Sphingobacteriales	AKYH767	midas_g_300	midas_s_300	EsbW_18-Q3-R4-48_MAXAC.253_02011		0	3	1	0	0	0	0	0	0	0	0	0	0	0	0	0	0	1	1	0	0	0	0	0	2	0	0	1	0		1		0	0	0
EsbW_18-Q3-R4-48_MAXAC.076	EsbW_18-Q3-R4-48_MAXAC.076_02657	Sec			Clade-II	Bacteria	Bacteroidota	Bacteroidia	Chitinophagales	Saprospiraceae	midas_g_142	midas_s_142	EsbW_18-Q3-R4-48_MAXAC.076_02658		0	2	0	0	0	0	0	0	1	0	0	0	0	0	0	0	0	1	0	0	0	0	1	0	2	0	0	1	0		0		0	0	0
EsbW_18-Q3-R4-48_MAXAC.074	EsbW_18-Q3-R4-48_MAXAC.074_03261	Sec			Clade-II	Bacteria	Bacteroidota	Bacteroidia	Chitinophagales	Saprospiraceae	midas_g_65	midas_s_177	EsbW_18-Q3-R4-48_MAXAC.074_03263		0	2	0	0	0	0	0	0	0	0	0	0	0	0	0	0	0	1	1	0	0	0	0	0	4	0	0	1	0		0		0	0	0
EsbW_18-Q3-R4-48_MAXAC.058_sub	EsbW_18-Q3-R4-48_MAXAC.058_sub_03986	Sec			Clade-II	Bacteria	Bacteroidota	Bacteroidia	Chitinophagales	Saprospiraceae	Ca_Epiflobacter	midas_s_40	EsbW_18-Q3-R4-48_MAXAC.058_sub_03985		0	1	0	0	1	1	0	0	0	0	0	0	0	0	0	0	0	1	0	0	0	0	1	0	3	0	0	2	0		0		0	0	0
EsbW_18-Q3-R4-48_BATAC.523	EsbW_18-Q3-R4-48_BATAC.523_01878	Sec			Clade-II	Bacteria	Bacteroidota	Bacteroidia	Chitinophagales	Saprospiraceae	midas_g_1838	midas_s_5796	EsbW_18-Q3-R4-48_BATAC.523_01877		0	2	1	0	0	0	0	0	0	0	0	0	0	0	0	0	0	1	0	0	0	0	0	0	2	0	0	2	0		0		0	0	0
EsbW_18-Q3-R4-48_BATAC.389	EsbW_18-Q3-R4-48_BATAC.389_00173	Sec			Clade-II	Bacteria	Bacteroidota	Bacteroidia	Sphingobacteriales	env.OPS_17	midas_g_8908	midas_s_8908	EsbW_18-Q3-R4-48_BATAC.389_00172		0	1	0	0	0	0	0	0	0	0	0	0	1	0	0	0	0	1	0	0	0	0	0	0	3	0	0	0	0		2		0	0	0
EsbW_18-Q3-R4-48_BATAC.313	EsbW_18-Q3-R4-48_BATAC.313_01002	Sec			Clade-II	Bacteria	Bacteroidota	Bacteroidia	Chitinophagales	Chitinophagaceae	Terrimonas	midas_s_32	EsbW_18-Q3-R4-48_BATAC.313_01000		0	1	0	0	0	1	0	0	0	0	0	0	0	0	0	0	0	1	0	0	0	0	1	0	4	0	0	1	0		1		0	0	0
EsbW_18-Q3-R4-48_BATAC.26	EsbW_18-Q3-R4-48_BATAC.26_01470	Sec			Clade-II	Bacteria	Bacteroidota	Bacteroidia	Sphingobacteriales	AKYH767	midas_g_1363	midas_s_1363	EsbW_18-Q3-R4-48_BATAC.26_01471		0	2	0	0	0	0	0	0	0	0	0	0	0	0	0	0	0	1	1	0	0	0	0	0	2	0	0	1	0		0		0	0	0
EsbW_18-Q3-R4-48_BAT3C.7	EsbW_18-Q3-R4-48_BAT3C.7_02802	Sec			Clade-II	Bacteria	Bacteroidota	Bacteroidia	Cytophagales	Microscillaceae	OLB12	midas_s_1472	EsbW_18-Q3-R4-48_BAT3C.7_02803		0	2	0	0	0	0	0	0	0	0	0	0	0	1	1	0	1	1	0	0	0	0	1	0	2	0	0	0	0		0		0	0	0
EsbW_18-Q3-R4-48_BAT3C.148	EsbW_18-Q3-R4-48_BAT3C.148_00171	Sec			Clade-II	Bacteria	Bacteroidota	Bacteroidia	Chitinophagales	Saprospiraceae	midas_g_1328	midas_s_3372	EsbW_18-Q3-R4-48_BAT3C.148_00170		0	2	0	0	0	0	0	0	0	0	0	0	0	0	0	0	0	1	0	0	0	0	1	0	2	0	0	1	0		1		0	0	0
EsbE_18-Q3-R3-47_MAXAC.197	EsbE_18-Q3-R3-47_MAXAC.197_03935	Sec			Clade-II	Bacteria	Bacteroidota	Ignavibacteria	Ignavibacteriales	PHOS-HE36	midas_g_179	midas_s_1255	EsbE_18-Q3-R3-47_MAXAC.197_03937		0	1	2	0	0	1	0	0	0	0	0	0	0	2	2	0	2	1	0	0	2	0	0	0	1	0	0	2	0		0		0	0	2
EsbE_18-Q3-R3-47_MAXAC.191	EsbE_18-Q3-R3-47_MAXAC.191_03394	Sec			Clade-II	Bacteria	Bacteroidota	Bacteroidia	Chitinophagales	Chitinophagaceae	Ferruginibacter	midas_s_329	EsbE_18-Q3-R3-47_MAXAC.191_03395		0	1	0	0	0	0	0	0	0	0	0	0	0	0	0	0	0	1	0	0	0	0	0	0	3	0	0	1	0		1		0	0	0
EsbE_18-Q3-R3-47_MAXAC.180	EsbE_18-Q3-R3-47_MAXAC.180_04065	Sec			Clade-II	Bacteria	Bacteroidota	Bacteroidia	Chitinophagales	Saprospiraceae	midas_g_1838	midas_s_1838	EsbE_18-Q3-R3-47_MAXAC.180_04064		0	2	0	0	0	1	0	0	0	0	0	0	0	0	0	0	0	1	0	0	0	0	1	0	4	0	0	2	0		0		0	0	0
EsbE_18-Q3-R3-47_MAXAC.154	EsbE_18-Q3-R3-47_MAXAC.154_00567	Sec			Clade-II	Bacteria	Bacteroidota	Bacteroidia	Chitinophagales	Saprospiraceae	midas_g_6	midas_s_862	EsbE_18-Q3-R3-47_MAXAC.154_00564		0	2	0	0	0	0	0	0	1	0	0	0	0	0	0	0	0	1	1	0	0	0	1	0	1	0	0	2	0		0		0	0	0
EsbE_18-Q3-R3-47_MAXAC.140	EsbE_18-Q3-R3-47_MAXAC.140_02050	Sec			Clade-II	Bacteria	Bacteroidota	Bacteroidia	Flavobacteriales	NS9_marine_group	midas_g_434	midas_s_434			0	2	1	0	0	0	1	0	0	0	0	0	0	1	1	0	1	1	0	0	0	0	0	0	2	0	0	0	0		0		0	0	0
EsbE_18-Q3-R3-47_BATAC.451	EsbE_18-Q3-R3-47_BATAC.451_01507	Sec			Clade-II	Bacteria	Bacteroidota	Bacteroidia	Flavobacteriales	NS9_marine_group	midas_g_385	midas_s_4553	EsbE_18-Q3-R3-47_BATAC.451_01506		0	2	1	0	0	0	0	0	0	1	0	0	0	1	1	0	1	1	0	0	0	1	0	0	1	0	0	1	0		1		0	0	2
EsbE_18-Q3-R3-47_BATAC.289	EsbE_18-Q3-R3-47_BATAC.289_02263	Sec			Clade-II	Bacteria	Bacteroidota	Bacteroidia	Chitinophagales	Chitinophagaceae	Terrimonas	midas_s_743	EsbE_18-Q3-R3-47_BATAC.289_02261		0	1	0	0	0	1	0	0	0	0	0	0	1	0	0	0	0	1	0	0	0	0	0	0	2	0	0	1	0		1		0	0	0
EsbE_18-Q3-R3-47_BATAC.232	EsbE_18-Q3-R3-47_BATAC.232_03516	Sec			Clade-II	Bacteria	Bacteroidota	Bacteroidia	Chitinophagales	Saprospiraceae	midas_g_56	midas_s_56	EsbE_18-Q3-R3-47_BATAC.232_03520		0	1	0	0	1	1	0	0	0	0	0	0	0	0	0	0	0	0	0	0	0	0	0	0	3	0	0	2	0		0		0	0	0
EsbE_18-Q3-R3-47_BAT3C.200	EsbE_18-Q3-R3-47_BAT3C.200_02237	Sec			Clade-II	Bacteria	Bacteroidota	Bacteroidia	Chitinophagales	Chitinophagaceae	Terrimonas	midas_s_157	EsbE_18-Q3-R3-47_BAT3C.200_02239		0	1	1	0	0	0	0	0	0	0	0	0	0	0	0	0	0	1	0	0	0	0	0	0	3	0	0	0	0		1		0	0	0
EsbE_18-Q3-R3-47_BAT3C.162	EsbE_18-Q3-R3-47_BAT3C.162_01356	Sec			Clade-II	Bacteria	Bacteroidota	Bacteroidia	Chitinophagales	Chitinophagaceae	Ferruginibacter	midas_s_1038	EsbE_18-Q3-R3-47_BAT3C.162_01355		0	1	1	0	0	0	0	0	0	0	0	0	0	0	0	0	0	1	0	0	0	0	0	0	2	0	0	1	0		0		0	0	0
EsbE_18-Q3-R3-47_BAT3C.161	EsbE_18-Q3-R3-47_BAT3C.161_00808	Sec			Clade-II	Bacteria	Bacteroidota	Bacteroidia	Chitinophagales	midas_f_536	midas_g_536	midas_s_1785	EsbE_18-Q3-R3-47_BAT3C.161_00809		0	1	0	0	0	0	0	0	0	0	0	0	0	0	0	0	0	1	0	0	0	0	0	0	1	0	0	1	0		0		0	0	0
Ejby_18-Q3-R6-50_MAXAC.240	Ejby_18-Q3-R6-50_MAXAC.240_02692	Sec			Clade-II	Bacteria	Bacteroidota	Bacteroidia	Chitinophagales	Saprospiraceae	midas_g_896	midas_s_896	Ejby_18-Q3-R6-50_MAXAC.240_02691		0	1	0	0	0	0	1	0	0	0	0	0	0	0	0	0	0	1	1	0	0	0	1	0	2	0	0	0	0		0		0	0	0
Ejby_18-Q3-R6-50_MAXAC.161	Ejby_18-Q3-R6-50_MAXAC.161_03764	Sec			Clade-II	Bacteria	Bacteroidota	Bacteroidia	Flavobacteriales	NS9_marine_group	midas_g_843	midas_s_1171	Ejby_18-Q3-R6-50_MAXAC.161_03763		0	0	1	0	0	0	0	0	0	0	0	0	0	0	0	0	0	1	0	0	0	1	0	0	2	0	0	1	0		1		0	0	0
Ejby_18-Q3-R6-50_MAXAC.157	Ejby_18-Q3-R6-50_MAXAC.157_02509	Sec			Clade-II	Bacteria	Bacteroidota	Bacteroidia	Chitinophagales	Chitinophagaceae	Ferruginibacter	midas_s_1038	Ejby_18-Q3-R6-50_MAXAC.157_02508		0	0	0	0	0	0	0	0	0	0	0	0	0	0	0	0	0	1	0	0	0	0	1	0	2	0	0	1	0		0		0	0	0
Ejby_18-Q3-R6-50_BATAC.314	Ejby_18-Q3-R6-50_BATAC.314_02485	Sec			Clade-II	Bacteria	Bacteroidota	Bacteroidia	Chitinophagales	Chitinophagaceae	midas_g_679	midas_s_5542	Ejby_18-Q3-R6-50_BATAC.314_02486		0	1	0	0	0	0	0	0	0	0	0	0	0	0	0	0	0	1	0	0	0	0	1	0	2	0	0	1	0		1		0	0	0
Ejby_18-Q3-R6-50_BATAC.272	Ejby_18-Q3-R6-50_BATAC.272_02359	Sec			Clade-II	Bacteria	Bacteroidota	Bacteroidia	Chitinophagales	Saprospiraceae	midas_g_6	midas_s_862	Ejby_18-Q3-R6-50_BATAC.272_02361		0	2	0	0	0	0	0	0	1	0	0	0	0	0	0	0	0	1	1	0	0	0	1	0	1	0	0	1	0		0		0	0	0
Ejby_18-Q3-R6-50_BATAC.240	Ejby_18-Q3-R6-50_BATAC.240_01002	Sec			Clade-II	Bacteria	Bacteroidota	Bacteroidia	Chitinophagales	Saprospiraceae	OLB8	midas_s_3279	Ejby_18-Q3-R6-50_BATAC.240_01003		0	1	0	0	0	0	0	0	0	0	0	0	0	0	0	0	0	1	0	0	0	0	1	0	2	0	0	1	0		1		0	0	0
Ejby_18-Q3-R6-50_BATAC.215_sub	Ejby_18-Q3-R6-50_BATAC.215_sub_03899	Sec			Clade-II	Bacteria	Bacteroidota	Bacteroidia	Flavobacteriales	NS9_marine_group	midas_g_225	midas_s_597			0	0	0	0	0	0	1	0	0	0	0	0	0	0	0	0	0	1	0	0	0	0	1	0	2	0	0	1	0		2		0	0	0
Ejby_18-Q3-R6-50_BAT3C.370	Ejby_18-Q3-R6-50_BAT3C.370_00102	Sec			Clade-II	Bacteria	Bacteroidota	Bacteroidia	Chitinophagales	Chitinophagaceae	Ferruginibacter	midas_s_11	Ejby_18-Q3-R6-50_BAT3C.370_00101		0	0	0	0	0	0	1	0	0	0	0	0	0	0	1	0	1	1	0	0	0	0	0	0	2	0	0	1	0		1		0	0	1
Ejby_18-Q3-R6-50_BAT3C.200	Ejby_18-Q3-R6-50_BAT3C.200_00513	Sec			Clade-II	Bacteria	Bacteroidota	Bacteroidia	Chitinophagales	midas_f_536	midas_g_536	midas_s_536	Ejby_18-Q3-R6-50_BAT3C.200_00515		0	1	1	0	0	0	0	0	0	0	0	0	0	0	0	0	0	1	0	0	0	0	0	0	1	0	1	1	0		0		0	0	0
Ejby_18-Q3-R6-50_BAT3C.142_sub	Ejby_18-Q3-R6-50_BAT3C.142_sub_04068	Sec			Clade-II	Bacteria	Bacteroidota	Bacteroidia	Chitinophagales	Saprospiraceae	midas_g_65	midas_s_177	Ejby_18-Q3-R6-50_BAT3C.142_sub_04070		0	2	0	0	0	0	0	0	0	0	0	0	0	0	0	0	0	1	1	0	0	0	0	0	4	0	0	1	0		0		0	0	0
Ega_18-Q3-R5-49_MAXAC.075	Ega_18-Q3-R5-49_MAXAC.075_03812	Sec			Clade-II	Bacteria	Bacteroidota	Bacteroidia	Sphingobacteriales	AKYH767	midas_g_283	midas_s_283	Ega_18-Q3-R5-49_MAXAC.075_03813		0	2	0	0	0	0	0	0	0	0	0	0	0	0	0	0	0	1	1	0	0	0	0	0	1	0	0	1	0		1		0	0	0
Ega_18-Q3-R5-49_BATAC.76	Ega_18-Q3-R5-49_BATAC.76_02596	Sec			Clade-II	Bacteria	Bacteroidota	Ignavibacteria	Ignavibacteriales	Ignavibacteriaceae	Ignavibacterium	midas_s_1940	Ega_18-Q3-R5-49_BATAC.76_02597		0	2	1	0	0	1	0	0	0	0	0	0	0	0	0	0	0	1	0	0	1	0	0	0	1	0	0	1	0		0		0	0	0
Ega_18-Q3-R5-49_BATAC.545	Ega_18-Q3-R5-49_BATAC.545_02949	Sec			Clade-II	Bacteria	Bacteroidota	Bacteroidia	Chitinophagales	Saprospiraceae	Haliscomenobacter	midas_s_217	Ega_18-Q3-R5-49_BATAC.545_02950		0	1	0	0	1	2	0	0	0	0	0	0	0	0	0	0	0	1	0	0	0	0	1	0	1	0	0	0	0		0		0	0	0
Ega_18-Q3-R5-49_BATAC.486	Ega_18-Q3-R5-49_BATAC.486_02748	Sec			Clade-II	Bacteria	Bacteroidota	Bacteroidia	Sphingobacteriales	AKYH767	midas_g_300	midas_s_1014	Ega_18-Q3-R5-49_BATAC.486_02747		0	3	0	0	0	0	0	0	0	0	0	0	0	0	0	0	0	1	1	0	0	0	0	0	2	0	0	1	0		1		0	0	0
Ega_18-Q3-R5-49_BATAC.280	Ega_18-Q3-R5-49_BATAC.280_03723	Sec			Clade-II	Bacteria	Bacteroidota	Bacteroidia	Flavobacteriales	NS9_marine_group	midas_g_225	midas_s_597	Ega_18-Q3-R5-49_BATAC.280_03724		0	0	0	0	0	0	1	0	0	0	0	0	0	0	0	0	0	1	0	0	0	0	1	0	2	0	0	1	0		0		0	0	0
Ega_18-Q3-R5-49_BATAC.213	Ega_18-Q3-R5-49_BATAC.213_03933	Sec			Clade-II	Bacteria	Bacteroidota	Ignavibacteria	SJA-28	midas_f_31	midas_g_31	midas_s_31	Ega_18-Q3-R5-49_BATAC.213_03934		0	1	0	0	0	0	0	0	0	0	0	0	0	0	0	0	0	1	0	0	0	0	0	0	0	0	0	2	0		0		0	0	0
Ega_18-Q3-R5-49_BATAC.118	Ega_18-Q3-R5-49_BATAC.118_00031	Sec			Clade-II	Bacteria	Bacteroidota	Kryptonia	Kryptoniales	BSV26	midas_g_627	midas_s_627	Ega_18-Q3-R5-49_BATAC.118_00032		0	0	1	0	1	1	0	0	0	0	0	0	0	0	0	0	0	1	0	0	1	0	0	0	1	0	0	2	0		0		0	0	0
Ega_18-Q3-R5-49_BAT3C.230	Ega_18-Q3-R5-49_BAT3C.230_03406	Sec			Clade-II	Bacteria	Bacteroidota	Bacteroidia	Flavobacteriales	NS9_marine_group	midas_g_385	midas_s_7538	Ega_18-Q3-R5-49_BAT3C.230_03407		0	1	1	0	0	0	1	0	0	0	0	0	0	1	1	0	0	1	0	0	0	0	0	0	3	0	0	0	0		1		0	0	1
Ega_18-Q3-R5-49_BAT3C.193	Ega_18-Q3-R5-49_BAT3C.193_01339	Sec			Clade-II	Bacteria	Bacteroidota	Ignavibacteria	Ignavibacteriales	PHOS-HE36	midas_g_179	midas_s_179	Ega_18-Q3-R5-49_BAT3C.193_01340		0	0	1	0	0	1	0	0	0	0	0	0	0	0	0	0	0	1	0	0	1	0	0	0	1	0	0	2	0		0		0	0	0
Ega_18-Q3-R5-49_BAT3C.104	Ega_18-Q3-R5-49_BAT3C.104_03699	Sec			Clade-II	Bacteria	Bacteroidota	Bacteroidia	Chitinophagales	Saprospiraceae	midas_g_142	midas_s_142	Ega_18-Q3-R5-49_BAT3C.104_03701		0	2	0	0	0	0	0	0	0	0	0	0	0	0	0	0	0	0	0	0	0	0	1	0	2	0	0	1	0		0		0	0	0
Damh_18-Q3-R51-60_MAXAC.246	Damh_18-Q3-R51-60_MAXAC.246_00035	Sec			Clade-II	Bacteria	Bacteroidota	Bacteroidia	Chitinophagales	Saprospiraceae	midas_g_321	midas_s_321	Damh_18-Q3-R51-60_MAXAC.246_00037		0	1	0	0	0	0	0	0	0	0	0	0	0	0	0	0	0	1	1	0	0	0	0	0	3	0	0	1	0		0		0	0	0
Damh_18-Q3-R51-60_MAXAC.126_sub	Damh_18-Q3-R51-60_MAXAC.126_sub_03032	Sec			Clade-II	Bacteria	Bacteroidota	Bacteroidia	Sphingobacteriales	KD3-93	midas_g_3846	midas_s_3846	Damh_18-Q3-R51-60_MAXAC.126_sub_03031		0	1	0	0	0	0	0	0	0	0	0	0	0	1	0	0	1	1	0	0	0	0	0	0	2	0	0	0	0		1		0	0	1
Damh_18-Q3-R51-60_BATAC.307	Damh_18-Q3-R51-60_BATAC.307_01883	Sec			Clade-II	Bacteria	Bacteroidota	Bacteroidia	Chitinophagales	37-13	midas_g_1851	midas_s_9179	Damh_18-Q3-R51-60_BATAC.307_01884		0	1	0	0	0	0	0	0	0	0	0	0	0	0	0	0	0	1	1	0	0	0	0	0	1	0	0	2	0		0		0	0	0
Damh_18-Q3-R51-60_BATAC.300	Damh_18-Q3-R51-60_BATAC.300_00201	Sec			Clade-II	Bacteria	Bacteroidota	Ignavibacteria	SJA-28	midas_f_31	midas_g_31	midas_s_31	Damh_18-Q3-R51-60_BATAC.300_00202		0	1	0	0	0	0	0	0	0	0	0	0	0	0	0	0	0	1	0	0	0	0	0	0	2	0	0	2	0		0		0	0	0
Damh_18-Q3-R51-60_BAT3C.395	Damh_18-Q3-R51-60_BAT3C.395_01392	Sec			Clade-II	Bacteria	Bacteroidota	Bacteroidia	Chitinophagales	Chitinophagaceae	Ferruginibacter	midas_s_83			0	1	0	0	0	0	0	0	0	0	0	0	0	0	0	0	0	1	0	0	0	0	1	0	2	0	0	1	0		0		0	0	0
Damh_18-Q3-R51-60_BAT3C.266	Damh_18-Q3-R51-60_BAT3C.266_03457	Sec			Clade-II	Bacteria	Bacteroidota	Bacteroidia	Flavobacteriales	Crocinitomicaceae	Crocinitomix	midas_s_3696	Damh_18-Q3-R51-60_BAT3C.266_03456		0	2	1	0	0	0	0	0	0	0	0	0	0	1	1	0	0	1	1	0	0	0	1	0	2	0	0	1	0		1		0	0	3
Damh_18-Q3-R51-60_BAT3C.248	Damh_18-Q3-R51-60_BAT3C.248_00443	Sec			Clade-II	Bacteria	Bacteroidota	Bacteroidia	Flavobacteriales	NS9_marine_group	midas_g_385	midas_s_758	Damh_18-Q3-R51-60_BAT3C.248_00442		0	1	1	0	0	0	1	0	0	0	0	0	0	1	1	0	1	1	1	0	0	0	0	0	3	0	0	1	0		1		0	0	2
Bjer_18-Q3-R1-45_MAXAC.250	Bjer_18-Q3-R1-45_MAXAC.250_01861	Sec	Bjer_18-Q3-R1-45_MAXAC.250_02427	Sec	Clade-II	Bacteria	Bacteroidota	Ignavibacteria	Ignavibacteriales	Melioribacteraceae	IheB3-7	midas_s_1841	Bjer_18-Q3-R1-45_MAXAC.250_01862		0	0	1	0	0	2	1	0	0	0	0	0	0	1	1	0	1	2	0	0	1	0	0	0	1	0	0	1	0		0		0	0	1
Bjer_18-Q3-R1-45_MAXAC.232	Bjer_18-Q3-R1-45_MAXAC.232_00200	Sec			Clade-II	Bacteria	Bacteroidota	Bacteroidia	Chitinophagales	midas_f_536	midas_g_8382	midas_s_8382	Bjer_18-Q3-R1-45_MAXAC.232_00199		0	1	0	0	0	0	0	0	0	0	0	0	0	1	1	0	1	1	0	0	0	0	0	0	1	0	0	1	0		0		0	0	1
Bjer_18-Q3-R1-45_MAXAC.214	Bjer_18-Q3-R1-45_MAXAC.214_01552	Sec			Clade-II	Bacteria	Bacteroidota	Bacteroidia	Chitinophagales	Saprospiraceae	midas_g_207	midas_s_207	Bjer_18-Q3-R1-45_MAXAC.214_01553		0	0	2	0	0	0	0	0	0	0	0	0	0	0	0	0	0	1	1	0	1	0	0	0	1	0	0	2	0		0		0	0	0
Bjer_18-Q3-R1-45_MAXAC.115	Bjer_18-Q3-R1-45_MAXAC.115_03469	Sec	Bjer_18-Q3-R1-45_MAXAC.115_03649	No	Clade-II	Bacteria	Bacteroidota	Bacteroidia	Flavobacteriales	NS9_marine_group	midas_g_225	midas_s_597	Bjer_18-Q3-R1-45_MAXAC.115_03468		0	1	1	0	0	0	1	0	0	0	0	0	0	0	0	0	0	1	0	0	0	0	1	0	3	0	0	1	0		1		0	0	0
Bjer_18-Q3-R1-45_MAXAC.024	Bjer_18-Q3-R1-45_MAXAC.024_02927	Sec			Clade-II	Bacteria	Bacteroidota	Bacteroidia	Chitinophagales	midas_f_536	midas_g_536	midas_s_536	Bjer_18-Q3-R1-45_MAXAC.024_02925		0	1	1	0	0	0	0	0	0	0	0	0	0	0	0	0	0	1	0	0	0	0	0	0	1	0	1	2	0		0		0	0	0
Bjer_18-Q3-R1-45_BATAC.496	Bjer_18-Q3-R1-45_BATAC.496_03889	Sec			Clade-II	Bacteria	Bacteroidota	Bacteroidia	Chitinophagales	Saprospiraceae	midas_g_142	midas_s_142	Bjer_18-Q3-R1-45_BATAC.496_03888		0	2	0	0	0	0	0	0	1	0	0	0	0	0	0	0	0	1	0	0	0	0	1	0	3	0	0	1	0		0		0	0	0
Bjer_18-Q3-R1-45_BATAC.444	Bjer_18-Q3-R1-45_BATAC.444_01251	Sec			Clade-II	Bacteria	Bacteroidota	Bacteroidia	Chitinophagales	Chitinophagaceae	Terrimonas	midas_s_743	Bjer_18-Q3-R1-45_BATAC.444_01253		0	0	0	0	0	0	2	0	0	0	0	0	0	0	0	0	0	1	0	0	0	0	1	0	2	0	0	1	0		1		0	0	0
Bjer_18-Q3-R1-45_BATAC.43	Bjer_18-Q3-R1-45_BATAC.43_02922	Sec			Clade-II	Bacteria	Bacteroidota	Bacteroidia	Sphingobacteriales	AKYH767	midas_g_300	midas_s_364	Bjer_18-Q3-R1-45_BATAC.43_02923		0	3	0	0	0	0	0	0	0	0	0	0	0	0	0	0	0	1	1	0	0	0	0	0	2	0	0	0	0		1		0	0	0
Bjer_18-Q3-R1-45_BATAC.331	Bjer_18-Q3-R1-45_BATAC.331_01234	Sec			Clade-II	Bacteria	Bacteroidota	Bacteroidia	Sphingobacteriales	env.OPS_17	midas_g_3838	midas_s_6658	Bjer_18-Q3-R1-45_BATAC.331_01236		0	1	0	0	0	0	0	0	0	0	0	0	1	0	0	0	0	0	0	0	0	0	0	0	2	0	0	0	0		2		0	0	0
Bjer_18-Q3-R1-45_BATAC.113	Bjer_18-Q3-R1-45_BATAC.113_00613	Sec			Clade-II	Bacteria	Bacteroidota	Bacteroidia	Cytophagales	Spirosomaceae	Lacihabitans	midas_s_85	Bjer_18-Q3-R1-45_BATAC.113_00616		0	1	0	0	0	1	1	0	0	0	0	0	0	0	0	0	0	0	1	0	0	0	0	0	1	0	0	2	0		1		0	0	0
Bjer_18-Q3-R1-45_BAT3C.224	Bjer_18-Q3-R1-45_BAT3C.224_02721	Sec			Clade-II	Bacteria	Bacteroidota	Bacteroidia	Flavobacteriales	NS9_marine_group	midas_g_385	midas_s_385	Bjer_18-Q3-R1-45_BAT3C.224_02722		0	2	1	0	0	0	1	0	0	0	0	0	0	1	1	0	0	1	0	0	0	1	0	0	3	0	0	1	0		1		0	0	1
Aved_18-Q3-R54-62_MAXAC.439	Aved_18-Q3-R54-62_MAXAC.439_02505	Sec			Clade-II	Bacteria	Bacteroidota	Bacteroidia	Chitinophagales	Saprospiraceae	midas_g_1409	midas_s_70435	Aved_18-Q3-R54-62_MAXAC.439_02503		0	1	0	0	0	0	0	0	0	0	0	0	0	1	1	0	1	1	0	0	0	0	1	0	1	0	0	1	0		1		0	0	2
Aved_18-Q3-R54-62_MAXAC.426	Aved_18-Q3-R54-62_MAXAC.426_00468	Sec			Clade-II	Bacteria	Bacteroidota	Ignavibacteria	Ignavibacteriales	PHOS-HE36	midas_g_179	midas_s_1255	Aved_18-Q3-R54-62_MAXAC.426_00470		0	1	2	0	0	1	0	0	0	0	0	0	0	0	1	0	1	1	0	0	1	0	0	0	1	0	0	2	0		0		0	0	1
Aved_18-Q3-R54-62_MAXAC.386	Aved_18-Q3-R54-62_MAXAC.386_01216	Sec			Clade-II	Bacteria	Bacteroidota	Bacteroidia	Chitinophagales	Saprospiraceae	midas_g_1838	midas_s_1838	Aved_18-Q3-R54-62_MAXAC.386_01215		0	2	0	0	0	1	0	0	0	0	0	0	0	0	0	0	0	1	0	0	0	0	1	0	4	2	0	2	0		0		0	0	0
Aved_18-Q3-R54-62_MAXAC.297	Aved_18-Q3-R54-62_MAXAC.297_00946	Sec			Clade-II	Bacteria	Bacteroidota	Ignavibacteria	SJA-28	midas_f_31	midas_g_31	midas_s_137	Aved_18-Q3-R54-62_MAXAC.297_00945		0	1	0	0	0	0	0	0	0	0	0	0	0	0	0	0	0	1	0	0	0	0	0	0	2	0	0	2	0		0		0	0	0
Aved_18-Q3-R54-62_MAXAC.142	Aved_18-Q3-R54-62_MAXAC.142_00065	Sec			Clade-II	Bacteria	Bacteroidota	Bacteroidia	Sphingobacteriales	env.OPS_17	midas_g_2883	midas_s_2883	Aved_18-Q3-R54-62_MAXAC.142_00066		0	0	0	0	0	0	0	0	0	1	0	0	1	0	0	0	0	1	0	0	0	0	0	0	2	0	0	1	0		2		0	0	0
Aved_18-Q3-R54-62_MAXAC.112	Aved_18-Q3-R54-62_MAXAC.112_01982	Sec			Clade-II	Bacteria	Bacteroidota	Bacteroidia	Chitinophagales	Saprospiraceae	midas_g_65	midas_s_177	Aved_18-Q3-R54-62_MAXAC.112_01980		0	1	0	0	0	0	0	0	0	0	0	0	0	0	0	0	0	1	0	0	0	0	0	0	3	0	0	1	0		0		0	0	0
Aved_18-Q3-R54-62_MAXAC.105	Aved_18-Q3-R54-62_MAXAC.105_04387	Sec			Clade-II	Bacteria	Bacteroidota	Bacteroidia	Chitinophagales	Chitinophagaceae	Terrimonas	midas_s_548	Aved_18-Q3-R54-62_MAXAC.105_04385		0	1	0	0	1	1	0	0	0	0	0	0	0	0	0	0	0	1	0	0	0	0	1	0	4	0	0	1	0		0		0	0	0
Aved_18-Q3-R54-62_MAXAC.067	Aved_18-Q3-R54-62_MAXAC.067_00582	Sec			Clade-II	Bacteria	Bacteroidota	Bacteroidia	Chitinophagales	Saprospiraceae	midas_g_56	midas_s_56	Aved_18-Q3-R54-62_MAXAC.067_00579		0	1	0	0	0	0	0	0	0	0	0	0	0	0	0	0	0	1	0	0	0	0	0	0	3	0	0	2	0		0		0	0	0
Aved_18-Q3-R54-62_MAXAC.030	Aved_18-Q3-R54-62_MAXAC.030_01518	Sec			Clade-II	Bacteria	Bacteroidota	Ignavibacteria	SJA-28	midas_f_31	midas_g_31	midas_s_31	Aved_18-Q3-R54-62_MAXAC.030_01519		0	1	0	0	0	0	0	0	0	0	0	0	0	0	0	0	0	1	0	0	0	0	0	0	2	0	0	2	0		0		0	0	0
Aved_18-Q3-R54-62_BATAC.823_sub	Aved_18-Q3-R54-62_BATAC.823_sub_02360	Sec			Clade-II	Bacteria	Bacteroidota	Bacteroidia	Flavobacteriales	NS9_marine_group	midas_g_843	midas_s_1171	Aved_18-Q3-R54-62_BATAC.823_sub_02359		0	1	1	0	0	0	0	0	0	0	0	0	0	0	0	0	0	1	0	0	0	1	0	0	2	0	0	1	0		1		0	0	0
Aved_18-Q3-R54-62_BATAC.626	Aved_18-Q3-R54-62_BATAC.626_02327	Sec	Aved_18-Q3-R54-62_BATAC.626_02863	Sec	Clade-II	Bacteria	Bacteroidota	Bacteroidia	Flavobacteriales	NS9_marine_group	midas_g_225	midas_s_597	Aved_18-Q3-R54-62_BATAC.626_02326		0	1	1	0	0	0	1	0	0	0	0	0	0	0	0	0	0	2	0	0	0	0	1	0	2	0	0	1	0		1		0	0	0
Aved_18-Q3-R54-62_BATAC.266	Aved_18-Q3-R54-62_BATAC.266_02974	Sec			Clade-II	Bacteria	Bacteroidota	Bacteroidia	Chitinophagales	Saprospiraceae	midas_g_65	midas_s_65	Aved_18-Q3-R54-62_BATAC.266_02973		0	2	0	0	0	0	0	0	0	0	0	0	0	0	0	0	0	1	1	0	0	0	1	0	1	0	0	1	0		0		0	0	0
Aved_18-Q3-R54-62_BATAC.249	Aved_18-Q3-R54-62_BATAC.249_02705	Sec			Clade-II	Bacteria	Bacteroidota	Ignavibacteria	Ignavibacteriales	Ignavibacteriaceae	Ignavibacterium	midas_s_1940	Aved_18-Q3-R54-62_BATAC.249_02706		0	2	1	0	0	0	0	0	0	0	0	0	0	0	0	0	0	1	1	0	1	0	0	0	1	0	0	2	0		0		0	0	0
Aved_18-Q3-R54-62_BAT3C.695	Aved_18-Q3-R54-62_BAT3C.695_02634	Sec			Clade-II	Bacteria	Bacteroidota	Bacteroidia	Chitinophagales	Saprospiraceae	Ca_Epiflobacter	midas_s_89	Aved_18-Q3-R54-62_BAT3C.695_02633		0	1	0	0	0	0	1	0	0	0	0	0	0	0	0	0	0	1	0	0	0	0	1	0	1	0	0	1	0		1		0	0	0
Aved_18-Q3-R54-62_BAT3C.302	Aved_18-Q3-R54-62_BAT3C.302_00784	Sec			Clade-II	Bacteria	Bacteroidota	Bacteroidia	Sphingobacteriales	AKYH767	midas_g_283	midas_s_283	Aved_18-Q3-R54-62_BAT3C.302_00783		0	1	0	0	0	0	0	0	0	0	0	0	0	0	0	0	0	1	1	0	0	0	0	0	1	0	0	0	0		0		0	0	0
Aved_18-Q3-R54-62_BAT3C.258_sub	Aved_18-Q3-R54-62_BAT3C.258_sub_03670	Sec			Clade-II	Bacteria	Bacteroidota	Bacteroidia	Chitinophagales	Chitinophagaceae	Ferruginibacter	midas_s_83	Aved_18-Q3-R54-62_BAT3C.258_sub_03671		0	0	0	0	0	0	0	0	0	0	0	0	0	0	0	0	0	1	0	0	0	0	1	0	2	0	0	1	0		0		0	0	0
AalW_18-Q3-R10-53_MAXAC.410	AalW_18-Q3-R10-53_MAXAC.410_02340	Sec			Clade-II	Bacteria	Bacteroidota	Bacteroidia	Flavobacteriales	NS9_marine_group	midas_g_3186	midas_s_3186	AalW_18-Q3-R10-53_MAXAC.410_02341		0	1	1	0	0	0	0	0	0	0	0	0	0	1	1	0	0	1	0	0	0	0	0	0	2	0	0	1	0		0		0	0	3
AalW_18-Q3-R10-53_MAXAC.392	AalW_18-Q3-R10-53_MAXAC.392_03484	Sec			Clade-II	Bacteria	Bacteroidota	Bacteroidia	Chitinophagales	Saprospiraceae	midas_g_1838	midas_s_1838	AalW_18-Q3-R10-53_MAXAC.392_03486		0	2	0	0	0	1	0	0	0	0	0	0	0	0	0	0	0	0	0	0	0	0	1	0	4	2	0	2	0		0		0	0	0
AalW_18-Q3-R10-53_MAXAC.353	AalW_18-Q3-R10-53_MAXAC.353_02179	Sec			Clade-II	Bacteria	Bacteroidota	Bacteroidia	Chitinophagales	37-13	midas_g_1223	midas_s_1223	AalW_18-Q3-R10-53_MAXAC.353_02178		0	2	0	0	0	0	1	0	0	0	0	0	0	0	1	0	1	1	0	0	0	0	0	0	2	0	0	1	0		0		0	0	1
AalW_18-Q3-R10-53_MAXAC.123	AalW_18-Q3-R10-53_MAXAC.123_00432	Sec			Clade-II	Bacteria	Bacteroidota	Bacteroidia	Chitinophagales	Saprospiraceae	midas_g_65	midas_s_177	AalW_18-Q3-R10-53_MAXAC.123_00430		0	2	0	0	0	0	0	0	0	0	0	0	0	0	0	0	0	1	1	0	0	0	0	0	4	0	0	1	0		0		0	0	0
AalW_18-Q3-R10-53_MAXAC.054	AalW_18-Q3-R10-53_MAXAC.054_00003	Sec	AalW_18-Q3-R10-53_MAXAC.054_01653	Sec	Clade-II	Bacteria	Bacteroidota	Bacteroidia	Chitinophagales	Saprospiraceae	Ca_Epiflobacter	midas_s_37	AalW_18-Q3-R10-53_MAXAC.054_00004		0	2	0	0	0	0	0	0	0	0	0	0	0	0	0	0	0	2	0	0	0	0	1	0	1	0	0	1	0		0		0	0	0
AalW_18-Q3-R10-53_BATAC.906	AalW_18-Q3-R10-53_BATAC.906_01520	Sec			Clade-II	Bacteria	Bacteroidota	Bacteroidia	Chitinophagales	Saprospiraceae	midas_g_6	midas_s_6	AalW_18-Q3-R10-53_BATAC.906_01522		0	2	0	0	0	0	0	0	0	0	0	0	0	0	0	0	0	1	1	0	0	0	0	0	1	0	0	1	0		0		0	0	0
AalW_18-Q3-R10-53_BATAC.872	AalW_18-Q3-R10-53_BATAC.872_00460	Sec			Clade-II	Bacteria	Bacteroidota	Bacteroidia	Flavobacteriales	NS9_marine_group	midas_g_385	midas_s_758	AalW_18-Q3-R10-53_BATAC.872_00461		0	1	1	0	0	0	1	0	0	0	0	0	0	1	1	0	1	1	1	0	0	0	0	0	3	0	0	1	0		1		0	0	2
AalW_18-Q3-R10-53_BATAC.822	AalW_18-Q3-R10-53_BATAC.822_02441	Sec			Clade-II	Bacteria	Bacteroidota	Bacteroidia	Flavobacteriales	NS9_marine_group	midas_g_843	midas_s_3050	AalW_18-Q3-R10-53_BATAC.822_02442		0	1	1	0	0	0	1	0	0	0	0	0	0	0	0	0	0	1	0	0	0	0	1	0	2	0	0	1	0		0		0	0	0
AalW_18-Q3-R10-53_BATAC.706	AalW_18-Q3-R10-53_BATAC.706_02006	Sec			Clade-II	Bacteria	Bacteroidota	Ignavibacteria	SJA-28	midas_f_31	midas_g_31	midas_s_31	AalW_18-Q3-R10-53_BATAC.706_02005		0	1	0	0	0	0	0	0	0	0	0	0	0	0	0	0	0	1	0	0	0	0	0	0	2	0	0	2	0		0		0	0	0
AalW_18-Q3-R10-53_BATAC.340	AalW_18-Q3-R10-53_BATAC.340_01603	Sec			Clade-II	Bacteria	Bacteroidota	Ignavibacteria	SJA-28	midas_f_31	midas_g_31	midas_s_137	AalW_18-Q3-R10-53_BATAC.340_01602		0	1	0	0	0	0	0	0	0	0	0	0	0	0	0	0	0	1	0	0	0	0	0	0	2	0	0	2	0		0		0	0	0
AalW_18-Q3-R10-53_BATAC.324	AalW_18-Q3-R10-53_BATAC.324_04069	Sec			Clade-II	Bacteria	Bacteroidota	Bacteroidia	Chitinophagales	Saprospiraceae	Ca_Epiflobacter	midas_s_89	AalW_18-Q3-R10-53_BATAC.324_04070		0	1	0	0	0	0	0	0	0	0	0	0	0	0	0	0	0	1	0	0	0	0	0	0	2	0	0	1	0		1		0	0	0
AalW_18-Q3-R10-53_BATAC.16	AalW_18-Q3-R10-53_BATAC.16_03387	Sec			Clade-II	Bacteria	Bacteroidota	Bacteroidia	Flavobacteriales	NS9_marine_group	midas_g_385	midas_s_385	AalW_18-Q3-R10-53_BATAC.16_03388		0	2	1	0	0	0	1	0	0	0	0	0	0	1	1	0	0	1	0	0	0	0	0	0	3	0	0	1	0		1		0	0	1
AalW_18-Q3-R10-53_BATAC.11	AalW_18-Q3-R10-53_BATAC.11_00673	Sec			Clade-II	Bacteria	Bacteroidota	Bacteroidia	Chitinophagales	Saprospiraceae	midas_g_56	midas_s_56	AalW_18-Q3-R10-53_BATAC.11_00675		0	1	0	0	1	1	0	0	0	0	0	0	0	0	0	0	0	1	0	0	0	0	0	0	3	0	0	2	0		0		0	0	0
AalW_18-Q3-R10-53_BAT3C.196	AalW_18-Q3-R10-53_BAT3C.196_00746	Sec			Clade-II	Bacteria	Bacteroidota	Bacteroidia	Sphingobacteriales	AKYH767	midas_g_300	midas_s_300	AalW_18-Q3-R10-53_BAT3C.196_00747		0	3	1	0	0	0	0	0	0	0	0	0	0	0	0	0	0	1	0	0	0	0	0	0	1	0	0	1	0		1		0	0	0
AalE_18-Q3-R2-46_MAXAC.103	AalE_18-Q3-R2-46_MAXAC.103_02369	Sec			Clade-II	Bacteria	Bacteroidota	Bacteroidia	Sphingobacteriales	AKYH767	midas_g_300	midas_s_364	AalE_18-Q3-R2-46_MAXAC.103_02368		0	3	0	0	0	0	0	0	0	0	0	0	0	0	0	0	0	1	1	0	0	0	0	0	1	0	0	1	0		1		0	0	0
AalE_18-Q3-R2-46_MAXAC.082	AalE_18-Q3-R2-46_MAXAC.082_04061	Sec			Clade-II	Bacteria	Bacteroidota	Bacteroidia	Chitinophagales	Chitinophagaceae	Ferruginibacter	midas_s_83	AalE_18-Q3-R2-46_MAXAC.082_04062		0	1	0	0	0	0	0	0	0	0	0	0	1	0	0	0	0	1	0	0	0	0	1	0	3	0	0	1	0		1		0	0	0
AalE_18-Q3-R2-46_MAXAC.064	AalE_18-Q3-R2-46_MAXAC.064_01496	Sec			Clade-II	Bacteria	Bacteroidota	Bacteroidia	Chitinophagales	Saprospiraceae	midas_g_56	midas_s_56	AalE_18-Q3-R2-46_MAXAC.064_01492		0	1	0	0	0	1	0	0	0	0	0	0	0	0	0	0	0	1	0	0	0	0	0	0	3	0	0	2	0		0		0	0	0
AalE_18-Q3-R2-46_MAXAC.039	AalE_18-Q3-R2-46_MAXAC.039_01429	Sec			Clade-II	Bacteria	Bacteroidota	Bacteroidia	Chitinophagales	Chitinophagaceae	Terrimonas	midas_s_32	AalE_18-Q3-R2-46_MAXAC.039_01427		0	1	0	0	0	1	0	0	0	0	0	0	0	0	0	0	0	1	0	0	0	0	1	0	4	0	0	1	0		1		0	0	0
AalE_18-Q3-R2-46_BATAC.604	AalE_18-Q3-R2-46_BATAC.604_02538	Sec			Clade-II	Bacteria	Bacteroidota	Bacteroidia	Flavobacteriales	NS9_marine_group	midas_g_385	midas_s_758	AalE_18-Q3-R2-46_BATAC.604_02537		0	1	1	0	0	0	1	0	0	0	0	0	0	1	1	0	1	1	1	0	0	0	0	0	3	0	0	1	0		1		0	0	0
AalE_18-Q3-R2-46_BATAC.574	AalE_18-Q3-R2-46_BATAC.574_00439	Sec			Clade-II	Bacteria	Bacteroidota	Bacteroidia	Chitinophagales	Chitinophagaceae	midas_g_679	midas_s_679	AalE_18-Q3-R2-46_BATAC.574_00438		0	1	0	0	0	0	0	0	0	0	0	0	1	0	0	0	0	1	1	0	0	0	0	0	1	0	0	1	0		2		0	0	0
AalE_18-Q3-R2-46_BATAC.321	AalE_18-Q3-R2-46_BATAC.321_01149	Sec			Clade-II	Bacteria	Bacteroidota	Kapabacteria	Kapabacteriales	midas_f_428	midas_g_428	midas_s_428	AalE_18-Q3-R2-46_BATAC.321_01150		0	1	0	0	0	0	0	0	0	0	0	0	0	0	0	0	0	1	1	0	0	0	0	0	1	1	0	1	0		0		0	0	0
AalE_18-Q3-R2-46_BATAC.29	AalE_18-Q3-R2-46_BATAC.29_02303	Sec			Clade-II	Bacteria	Bacteroidota	Bacteroidia	Chitinophagales	midas_f_108	midas_g_558	midas_s_558	AalE_18-Q3-R2-46_BATAC.29_02304		0	1	0	0	0	0	0	0	0	0	0	0	1	0	0	0	0	1	0	0	0	0	0	0	1	0	0	2	0		1		0	0	0
AalE_18-Q3-R2-46_BAT3C.229	AalE_18-Q3-R2-46_BAT3C.229_03151	Sec			Clade-II	Bacteria	Bacteroidota	Bacteroidia	Chitinophagales	Saprospiraceae	midas_g_65	midas_s_177	AalE_18-Q3-R2-46_BAT3C.229_03153		0	2	0	0	0	0	0	0	0	0	0	0	0	0	0	0	0	1	1	0	0	0	0	0	3	0	0	1	0		0		0	0	0
AalE_18-Q3-R2-46_BAT3C.189	AalE_18-Q3-R2-46_BAT3C.189_01375	Sec			Clade-II	Bacteria	Bacteroidota	Bacteroidia	Flavobacteriales	NS9_marine_group	midas_g_225	midas_s_2313	AalE_18-Q3-R2-46_BAT3C.189_01376		0	1	1	0	0	0	0	0	0	0	0	0	0	0	0	0	0	1	0	0	0	1	1	0	1	0	0	1	0		1		0	0	0
Lyne_18-Q3-R50-59_MAXAC.015	Lyne_18-Q3-R50-59_MAXAC.015_00416	Sec			Clade-II	Bacteria	Acidobacteriota	Holophagae	Subgroup_7	midas_f_973	midas_g_973	midas_s_973	Lyne_18-Q3-R50-59_MAXAC.015_00417		0	1	0	0	0	2	1	0	1	0	0	0	0	1	1	1	1	1	1	0	2	0	1	0	2	0	0	3	0		0		0	0	2
Hirt_18-Q3-R61-65_MAXAC.091	Hirt_18-Q3-R61-65_MAXAC.091_01300	Sec	Hirt_18-Q3-R61-65_MAXAC.091_01653	Sec	Clade-II	Bacteria	Acidobacteriota	Vicinamibacteria	Vicinamibacterales	midas_f_352	midas_g_352	midas_s_352	Hirt_18-Q3-R61-65_MAXAC.091_01301		0	0	0	0	0	1	0	0	0	0	0	0	0	0	0	1	0	2	1	0	0	1	1	0	1	0	0	1	0		0		1	1	0
EsbW_18-Q3-R4-48_BAT3C.4_cln	EsbW_18-Q3-R4-48_BAT3C.4_cln_01459	Sec			Clade-II	Bacteria	Acidobacteriota	Thermoanaerobaculia	Thermoanaerobaculales	Thermoanaerobaculaceae	Subgroup_10	midas_s_4082	EsbW_18-Q3-R4-48_BAT3C.4_cln_01460		0	2	0	0	0	1	1	0	0	0	0	0	0	0	0	3	0	1	1	0	2	0	1	0	1	0	0	2	0		0		0	0	1
Vibo_18-Q3-R45-57_MAXAC.094	Vibo_18-Q3-R45-57_MAXAC.094_01380	Sec			Clade-II	Bacteria	Spirochaetota	Leptospirae	Leptospirales	Leptospiraceae	Leptospira	midas_s_1386	Vibo_18-Q3-R45-57_MAXAC.094_01379		0	0	0	0	1	1	1	0	0	0	1	0	1	0	0	0	0	1	0	0	0	0	0	0	2	0	0	1	0		1		0	0	0
OdNE_18-Q3-R46-58_MAXAC.176	OdNE_18-Q3-R46-58_MAXAC.176_02357	Sec			Clade-II	Bacteria	Spirochaetota	Leptospirae	Leptospirales	Leptospiraceae	Leptospira	midas_s_1386	OdNE_18-Q3-R46-58_MAXAC.176_02356		0	0	0	0	1	2	1	0	0	0	1	0	1	0	0	0	0	1	0	0	0	0	0	0	2	0	0	1	0		1		0	0	0
Hade_18-Q3-R52-61_MAXAC.192	Hade_18-Q3-R52-61_MAXAC.192_00536	Sec			Clade-II	Bacteria	Spirochaetota	Leptospirae	Leptospirales	Leptospiraceae	Leptospira	midas_s_1386	Hade_18-Q3-R52-61_MAXAC.192_00537		0	0	0	0	1	2	1	0	0	0	1	0	0	0	0	0	0	1	0	0	0	0	0	0	1	0	0	1	0		1		0	0	0
Bjer_18-Q3-R1-45_MAXAC.114	Bjer_18-Q3-R1-45_MAXAC.114_00464	Sec			Clade-II	Bacteria	Spirochaetota	Leptospirae	Leptospirales	Leptospiraceae	Leptospira	midas_s_1386	Bjer_18-Q3-R1-45_MAXAC.114_00465		0	0	0	0	1	2	1	0	0	0	1	0	1	0	0	0	0	1	0	0	0	0	0	0	2	0	0	1	0		1		0	0	0
AalW_18-Q3-R10-53_MAXAC.200	AalW_18-Q3-R10-53_MAXAC.200_00328	Sec			Clade-II	Bacteria	Spirochaetota	Leptospirae	Leptospirales	Leptospiraceae	Leptospira	midas_s_1386	AalW_18-Q3-R10-53_MAXAC.200_00327		0	0	0	0	1	2	1	0	0	0	1	0	1	0	0	0	0	1	0	0	0	0	0	0	2	0	0	0	0		1		0	0	0
Skiv_18-Q3-R9-52_BAT3C.155	Skiv_18-Q3-R9-52_BAT3C.155_00734	Sec			Clade-II	Bacteria	Verrucomicrobiota	Verrucomicrobiae	Opitutales	Opitutaceae	Lacunisphaera	midas_s_3597	Skiv_18-Q3-R9-52_BAT3C.155_00735		0	0	0	0	0	2	1	0	0	0	1	0	0	0	0	1	0	1	1	0	0	0	0	0	0	0	0	1	0		0		1	1	0
EsbW_18-Q3-R4-48_MAXAC.070	EsbW_18-Q3-R4-48_MAXAC.070_00858	No			Clade-II	Bacteria	Proteobacteria	Gammaproteobacteria	Burkholderiales	Rhodocyclaceae	midas_g_5535	midas_s_5535	EsbW_18-Q3-R4-48_MAXAC.070_00855		0	0	1	0	1	2	0	0	0	0	0	0	0	0	0	0	1	0	5	0	0	0	2	0	0	1	1	1	0		0		1	1	0
Aved_18-Q3-R54-62_BATAC.321_sub	Aved_18-Q3-R54-62_BATAC.321_sub_01414	No			Clade-II	Bacteria	Proteobacteria	Gammaproteobacteria	Burkholderiales	Comamonadaceae	Sphaerotilus	midas_s_4338	Aved_18-Q3-R54-62_BATAC.321_sub_01417		0	2	0	0	1	6	0	0	1	1	0	0	0	1	0	1	1	1	2	0	0	1	1	0	1	1	0	4	0		1		1	1	3
Kalu_18-Q3-R12-55_BAT3C.357	Kalu_18-Q3-R12-55_BAT3C.357_01420	No			Clade-II	Bacteria	Planctomycetota	OM190	midas_o_2104	midas_f_2104	midas_g_2663	midas_s_2663	Kalu_18-Q3-R12-55_BAT3C.357_01415		0	2	1	0	0	0	1	0	0	1	0	0	0	0	0	0	0	0	0	0	0	0	1	0	1	1	0	3	0		0		1	0	0
Fred_18-Q3-R57-64_MAXAC.330_cln	Fred_18-Q3-R57-64_MAXAC.330_cln_00516	No			Clade-II	Bacteria	Planctomycetota	Phycisphaerae	Phycisphaerales	Phycisphaeraceae	midas_g_12190	midas_s_12190	Fred_18-Q3-R57-64_MAXAC.330_cln_00518		0	2	1	0	0	0	0	0	0	0	0	0	0	0	0	0	0	0	0	0	0	0	1	0	0	0	0	1	0		0		0	0	0
Viby_18-Q3-R106-67_BAT3C.149	Viby_18-Q3-R106-67_BAT3C.149_02577	No			Clade-II	Bacteria	Myxococcota	Polyangia	Polyangiales	Polyangiaceae	Pajaroellobacter	midas_s_2913	Viby_18-Q3-R106-67_BAT3C.149_02578		0	1	0	0	1	1	0	0	0	0	0	0	1	0	0	0	0	1	0	0	0	0	1	0	4	0	0	2	0		0		1	1	0
Lyne_18-Q3-R50-59_MAXAC.106_sub	Lyne_18-Q3-R50-59_MAXAC.106_sub_01356	No			Clade-II	Bacteria	Myxococcota	Polyangia	mle1-27	midas_f_990	midas_g_990	midas_s_990	Lyne_18-Q3-R50-59_MAXAC.106_sub_01362		0	1	0	0	1	1	1	0	1	0	0	0	1	0	0	0	0	0	1	0	0	0	1	0	4	0	0	1	0		1		1	1	0
Fred_18-Q3-R57-64_BATAC.269	Fred_18-Q3-R57-64_BATAC.269_01538	No			Clade-II	Bacteria	Desulfobacterota	midas_c_41	midas_o_41	midas_f_681	midas_g_681	midas_s_681	Fred_18-Q3-R57-64_BATAC.269_01534		0	0	0	0	0	2	1	0	0	2	0	0	0	0	1	0	1	0	3	0	1	0	0	0	0	1	0	0	0		0		0	0	0
Lyne_18-Q3-R50-59_BAT3C.496	Lyne_18-Q3-R50-59_BAT3C.496_04433	No			Clade-II	Bacteria	Chloroflexi	Anaerolineae	Ardenticatenales	Ca_Promineofilaceae	midas_g_461	midas_s_461	Lyne_18-Q3-R50-59_BAT3C.496_04434		0	2	0	0	0	2	1	0	0	0	0	0	0	0	0	0	0	0	0	0	1	0	0	0	1	0	0	1	0		0		0	0	0
Hjor_18-Q3-R7-51_MAXAC.079_sub	Hjor_18-Q3-R7-51_MAXAC.079_sub_05037	No			Clade-II	Bacteria	Chloroflexi	Anaerolineae	Caldilineales	Caldilineaceae	midas_g_105	midas_s_105	Hjor_18-Q3-R7-51_MAXAC.079_sub_05036		0	1	0	0	0	1	0	0	0	0	0	0	0	0	0	0	0	1	1	0	1	1	0	0	1	0	0	2	0		0		0	0	0
Hirt_18-Q3-R61-65_MAXAC.142	Hirt_18-Q3-R61-65_MAXAC.142_03883	No			Clade-II	Bacteria	Chloroflexi	Anaerolineae	Ardenticatenales	Ca_Promineofilaceae	midas_g_1951	midas_s_5115	Hirt_18-Q3-R61-65_MAXAC.142_03882		0	1	0	0	0	1	0	0	2	0	0	0	0	0	0	0	0	0	0	0	1	0	1	0	1	0	0	2	0		0		0	0	0
AalW_18-Q3-R10-53_MAXAC.024	AalW_18-Q3-R10-53_MAXAC.024_01359	No			Clade-II	Bacteria	Campylobacterota	Campylobacteria	Campylobacterales	Arcobacteraceae	Arcobacter	Arcobacter_cryaerophilus	AalW_18-Q3-R10-53_MAXAC.024_01360		0	0	1	0	0	0	0	0	0	0	0	0	0	0	0	0	0	1	0	0	0	0	0	0	1	0	0	1	0		1		1	1	0
Fred_18-Q3-R57-64_BATAC.187	Fred_18-Q3-R57-64_BATAC.187_01585	No			Clade-II	Bacteria	Bdellovibrionota	Bdellovibrionia	Bdellovibrionales	Bdellovibrionaceae	midas_g_33317	midas_s_33317	Fred_18-Q3-R57-64_BATAC.187_01584		0	0	0	0	0	1	0	0	0	0	0	0	0	0	1	0	0	1	1	0	0	0	1	0	1	0	0	0	0		0		0	0	0
Vibo_18-Q3-R45-57_MAXAC.086_sub	Vibo_18-Q3-R45-57_MAXAC.086_sub_02888	No			Clade-II	Bacteria	Bacteroidota	Bacteroidia	Chitinophagales	Saprospiraceae	midas_g_380	midas_s_380	Vibo_18-Q3-R45-57_MAXAC.086_sub_02887		0	1	0	0	0	0	1	0	0	0	0	0	1	0	0	0	0	1	1	0	0	0	1	0	3	0	0	1	0		1		0	0	0
Vibo_18-Q3-R45-57_BATAC.460	Vibo_18-Q3-R45-57_BATAC.460_02993	No			Clade-II	Bacteria	Bacteroidota	Bacteroidia	Chitinophagales	Chitinophagaceae	Ferruginibacter	midas_s_387	Vibo_18-Q3-R45-57_BATAC.460_02994		0	1	0	0	0	0	0	0	0	0	0	0	0	0	0	0	0	1	0	0	0	0	1	0	1	0	0	1	0		0		0	0	0
Skiv_18-Q3-R9-52_BAT3C.440	Skiv_18-Q3-R9-52_BAT3C.440_02440	No			Clade-II	Bacteria	Bacteroidota	Bacteroidia	Flavobacteriales	Flavobacteriaceae	Flavobacterium	midas_s_2160	Skiv_18-Q3-R9-52_BAT3C.440_02439		0	1	1	0	0	0	0	0	0	0	0	0	1	0	0	0	0	0	0	0	0	0	1	0	2	0	0	1	0		1		0	0	0
Ribe_18-Q3-R11-54_BAT3C.418	Ribe_18-Q3-R11-54_BAT3C.418_03599	No			Clade-II	Bacteria	Bacteroidota	Bacteroidia	Flavobacteriales	NS9_marine_group	midas_g_385	midas_s_499	Ribe_18-Q3-R11-54_BAT3C.418_03600		0	2	1	0	0	0	0	0	0	0	0	0	0	0	0	0	0	0	1	0	0	0	0	0	2	0	0	1	0		1		0	0	0
Ribe_18-Q3-R11-54_BAT3C.373	Ribe_18-Q3-R11-54_BAT3C.373_01443	No			Clade-II	Bacteria	Bacteroidota	Bacteroidia	Chitinophagales	Saprospiraceae	midas_g_65	midas_s_65	Ribe_18-Q3-R11-54_BAT3C.373_01445		0	2	0	0	0	0	0	0	0	0	0	0	0	0	0	0	0	0	1	0	0	0	1	0	2	0	0	1	0		0		0	0	0
OdNW_18-Q3-R42-56_BAT3C.379	OdNW_18-Q3-R42-56_BAT3C.379_00311	No			Clade-II	Bacteria	Bacteroidota	Bacteroidia	Flavobacteriales	NS9_marine_group	midas_g_843	midas_s_1171	OdNW_18-Q3-R42-56_BAT3C.379_00310		0	1	1	0	0	0	0	0	0	0	0	0	0	0	0	0	0	1	0	0	0	1	0	0	2	0	0	1	0		1		0	0	0
Lyne_18-Q3-R50-59_MAXAC.310	Lyne_18-Q3-R50-59_MAXAC.310_02405	No			Clade-II	Bacteria	Bacteroidota	Bacteroidia	Chitinophagales	Chitinophagaceae	midas_g_679	midas_s_4380	Lyne_18-Q3-R50-59_MAXAC.310_02406		0	0	0	0	0	0	0	0	0	0	0	0	0	0	0	0	0	0	0	0	0	0	1	0	2	0	0	0	0		1		0	0	0
Lyne_18-Q3-R50-59_MAXAC.021	Lyne_18-Q3-R50-59_MAXAC.021_02682	No			Clade-II	Bacteria	Bacteroidota	Bacteroidia	Sphingobacteriales	Lentimicrobiaceae	Lentimicrobium	midas_s_1390	Lyne_18-Q3-R50-59_MAXAC.021_02684		0	0	2	0	0	0	0	0	0	0	0	0	0	0	0	0	0	1	0	0	1	0	0	0	1	0	0	2	0		0		0	0	0
Lyne_18-Q3-R50-59_BAT3C.189	Lyne_18-Q3-R50-59_BAT3C.189_02208	No			Clade-II	Bacteria	Bacteroidota	Bacteroidia	Flavobacteriales	NS9_marine_group	midas_g_3186	midas_s_3186	Lyne_18-Q3-R50-59_BAT3C.189_02209		0	1	1	0	0	0	0	0	0	0	0	0	0	0	1	0	0	0	0	0	0	0	0	0	2	0	0	1	0		0		0	0	2
Hjor_18-Q3-R7-51_BAT3C.56	Hjor_18-Q3-R7-51_BAT3C.56_03566	No			Clade-II	Bacteria	Bacteroidota	Bacteroidia	Chitinophagales	Saprospiraceae	midas_g_17	midas_s_17	Hjor_18-Q3-R7-51_BAT3C.56_03567		0	1	0	0	0	0	0	0	0	0	0	0	0	0	0	0	0	1	0	0	0	0	1	0	2	0	0	1	0		1		0	0	0
Hirt_18-Q3-R61-65_BATAC.172	Hirt_18-Q3-R61-65_BATAC.172_01040	No			Clade-II	Bacteria	Bacteroidota	Ignavibacteria	SJA-28	midas_f_31	midas_g_31	midas_s_398	Hirt_18-Q3-R61-65_BATAC.172_01038		0	1	0	0	0	0	0	0	0	0	0	0	0	0	0	0	0	0	0	0	0	0	0	0	2	0	0	1	0		0		0	0	0
Hirt_18-Q3-R61-65_BAT3C.449	Hirt_18-Q3-R61-65_BAT3C.449_07011	No			Clade-II	Bacteria	Bacteroidota	Bacteroidia	Chitinophagales	Saprospiraceae	Lewinella	midas_s_1732	Hirt_18-Q3-R61-65_BAT3C.449_07012		0	0	0	0	0	1	0	0	0	0	0	0	0	0	1	0	1	1	0	0	0	1	1	0	2	0	0	2	0		1		0	0	2
Hade_18-Q3-R52-61_BATAC.786	Hade_18-Q3-R52-61_BATAC.786_00693	No			Clade-II	Bacteria	Bacteroidota	Bacteroidia	Chitinophagales	midas_f_536	midas_g_536	midas_s_1785	Hade_18-Q3-R52-61_BATAC.786_00694		0	1	0	0	0	0	0	0	0	0	0	0	0	0	0	0	0	1	0	0	0	0	0	0	1	0	0	1	0		0		0	0	0
Hade_18-Q3-R52-61_BATAC.255	Hade_18-Q3-R52-61_BATAC.255_01480	No			Clade-II	Bacteria	Bacteroidota	Bacteroidia	Flavobacteriales	NS9_marine_group	midas_g_843	midas_s_3050	Hade_18-Q3-R52-61_BATAC.255_01479		0	1	1	0	0	0	0	0	0	0	0	0	0	0	0	0	0	1	0	0	0	0	0	0	1	0	0	0	0		0		0	0	0
Fred_18-Q3-R57-64_MAXAC.344	Fred_18-Q3-R57-64_MAXAC.344_01792	No			Clade-II	Bacteria	Bacteroidota	Bacteroidia	Flavobacteriales	NS9_marine_group	midas_g_225	midas_s_2313			0	1	1	0	0	0	0	0	0	0	0	0	0	0	0	0	0	1	0	0	0	1	0	0	2	0	0	1	0		0		0	0	0
Fred_18-Q3-R57-64_BATAC.80	Fred_18-Q3-R57-64_BATAC.80_04479	No			Clade-II	Bacteria	Bacteroidota	Bacteroidia	Chitinophagales	Saprospiraceae	Ca_Epiflobacter	midas_s_23	Fred_18-Q3-R57-64_BATAC.80_04480		0	1	0	0	0	1	0	0	0	0	0	0	0	0	0	0	0	0	0	0	0	0	1	0	3	0	0	1	0		1		0	0	0
Fred_18-Q3-R57-64_BATAC.296	Fred_18-Q3-R57-64_BATAC.296_02314	No			Clade-II	Bacteria	Bacteroidota	Bacteroidia	Sphingobacteriales	AKYH767	midas_g_1363	midas_s_1363	Fred_18-Q3-R57-64_BATAC.296_02315		0	2	0	0	0	0	0	0	0	0	0	0	1	0	0	0	0	0	1	0	0	0	0	0	2	0	0	0	0		2		0	0	0
EsbW_18-Q3-R4-48_MAXAC.017	EsbW_18-Q3-R4-48_MAXAC.017_00298	No			Clade-II	Bacteria	Bacteroidota	Ignavibacteria	SJA-28	midas_f_31	midas_g_31	midas_s_31	EsbW_18-Q3-R4-48_MAXAC.017_00297		0	1	0	0	0	0	0	0	0	0	0	0	0	0	0	0	0	1	0	0	0	0	0	0	2	0	0	2	0		0		0	0	0
EsbE_18-Q3-R3-47_MAXAC.073	EsbE_18-Q3-R3-47_MAXAC.073_01985	No			Clade-II	Bacteria	Bacteroidota	Bacteroidia	Chitinophagales	Saprospiraceae	midas_g_65	midas_s_177	EsbE_18-Q3-R3-47_MAXAC.073_01981		0	2	0	0	0	0	0	0	0	0	0	0	0	0	0	0	0	0	1	0	0	0	0	0	4	0	0	1	0		0		0	0	0
EsbE_18-Q3-R3-47_MAXAC.055	EsbE_18-Q3-R3-47_MAXAC.055_02681	No			Clade-II	Bacteria	Bacteroidota	Bacteroidia	Chitinophagales	Chitinophagaceae	Ferruginibacter	midas_s_83	EsbE_18-Q3-R3-47_MAXAC.055_02678		0	1	0	0	0	0	0	0	0	0	0	0	0	0	0	0	0	0	0	0	0	0	0	0	3	0	0	1	0		0		0	0	0
EsbE_18-Q3-R3-47_BAT3C.118	EsbE_18-Q3-R3-47_BAT3C.118_00025	No			Clade-II	Bacteria	Bacteroidota	Bacteroidia	Sphingobacteriales	AKYH767	midas_g_300	midas_s_364	EsbE_18-Q3-R3-47_BAT3C.118_00026		0	1	0	0	0	0	0	0	0	0	0	0	0	0	0	0	0	1	1	0	0	0	0	0	2	0	0	1	0		1		0	0	0
Ejby_18-Q3-R6-50_MAXAC.047	Ejby_18-Q3-R6-50_MAXAC.047_01303	No			Clade-II	Bacteria	Bacteroidota	Bacteroidia	Chitinophagales	Saprospiraceae	Ca_Epiflobacter	midas_s_37	Ejby_18-Q3-R6-50_MAXAC.047_01304		0	2	0	0	0	0	0	0	0	0	0	0	0	0	0	0	0	0	0	0	0	0	1	0	1	0	0	0	0		0		0	0	0
Ega_18-Q3-R5-49_MAXAC.074	Ega_18-Q3-R5-49_MAXAC.074_01313	No			Clade-II	Bacteria	Bacteroidota	Bacteroidia	Chitinophagales	Chitinophagaceae	midas_g_679	midas_s_679	Ega_18-Q3-R5-49_MAXAC.074_01312		0	1	0	0	0	0	0	0	0	0	0	0	1	0	0	0	0	1	0	0	0	0	1	0	1	0	0	1	0		2		0	0	0
Ega_18-Q3-R5-49_MAXAC.048	Ega_18-Q3-R5-49_MAXAC.048_03375	No			Clade-II	Bacteria	Bacteroidota	Bacteroidia	Chitinophagales	Saprospiraceae	midas_g_56	midas_s_56	Ega_18-Q3-R5-49_MAXAC.048_03373		0	1	0	0	1	1	0	0	0	0	0	0	0	0	0	0	0	1	0	0	0	0	0	0	3	0	0	2	0		0		0	0	0
Damh_18-Q3-R51-60_MAXAC.107	Damh_18-Q3-R51-60_MAXAC.107_01638	No			Clade-II	Bacteria	Bacteroidota	Bacteroidia	Sphingobacteriales	Lentimicrobiaceae	midas_g_1061	midas_s_2768			0	0	2	0	0	0	0	0	0	0	0	0	0	0	0	0	0	0	0	0	1	0	0	0	1	0	0	3	0		1		0	0	0
Damh_18-Q3-R51-60_MAXAC.084	Damh_18-Q3-R51-60_MAXAC.084_02963	No			Clade-II	Bacteria	Bacteroidota	Bacteroidia	Sphingobacteriales	Lentimicrobiaceae	midas_g_1061	midas_s_1061	Damh_18-Q3-R51-60_MAXAC.084_02965		0	0	2	0	0	0	0	0	0	0	0	0	0	0	0	0	0	0	0	0	0	0	0	0	1	0	0	3	0		0		0	0	0
Bjer_18-Q3-R1-45_MAXAC.058_sub	Bjer_18-Q3-R1-45_MAXAC.058_sub_00095	No			Clade-II	Bacteria	Bacteroidota	Bacteroidia	Sphingobacteriales	Lentimicrobiaceae	midas_g_1061	midas_s_1061	Bjer_18-Q3-R1-45_MAXAC.058_sub_00096		0	0	1	0	0	0	0	0	0	0	0	0	0	0	0	0	0	1	0	0	0	0	0	0	1	0	0	3	0		0		0	0	0
Bjer_18-Q3-R1-45_BATAC.327	Bjer_18-Q3-R1-45_BATAC.327_04965	No			Clade-II	Bacteria	Bacteroidota	Bacteroidia	Chitinophagales	Saprospiraceae	midas_g_1226	midas_s_1226	Bjer_18-Q3-R1-45_BATAC.327_04964		0	2	0	0	0	0	0	0	0	0	0	0	0	0	0	0	0	1	0	0	0	0	0	0	4	1	0	1	0		0		0	0	0
Bjer_18-Q3-R1-45_BAT3C.220	Bjer_18-Q3-R1-45_BAT3C.220_02295	No			Clade-II	Bacteria	Bacteroidota	Bacteroidia	Sphingobacteriales	Lentimicrobiaceae	Lentimicrobium	midas_s_362	Bjer_18-Q3-R1-45_BAT3C.220_02294		0	0	2	0	0	0	0	0	0	0	0	0	0	0	0	0	0	0	1	0	1	0	0	0	1	0	0	2	0		0		0	0	0
Bjer_18-Q3-R1-45_BAT3C.170	Bjer_18-Q3-R1-45_BAT3C.170_01893	No			Clade-II	Bacteria	Bacteroidota	Bacteroidia	Chitinophagales	Saprospiraceae	Haliscomenobacter	midas_s_217	Bjer_18-Q3-R1-45_BAT3C.170_01894		0	1	0	0	1	1	0	0	0	0	0	0	0	0	0	0	0	0	0	0	0	0	1	0	1	0	0	1	0		0		0	0	0
Aved_18-Q3-R54-62_MAXAC.302	Aved_18-Q3-R54-62_MAXAC.302_01382	No			Clade-II	Bacteria	Bacteroidota	Bacteroidia	Flavobacteriales	NS9_marine_group	midas_g_434	midas_s_434	Aved_18-Q3-R54-62_MAXAC.302_01383		0	2	1	0	0	0	1	0	0	0	0	0	0	1	1	0	0	1	0	0	0	0	0	0	2	0	0	1	0		1		0	0	2
Aved_18-Q3-R54-62_MAXAC.265	Aved_18-Q3-R54-62_MAXAC.265_00849	No			Clade-II	Bacteria	Bacteroidota	Bacteroidia	Chitinophagales	Saprospiraceae	midas_g_6	midas_s_862	Aved_18-Q3-R54-62_MAXAC.265_00847		0	2	0	0	0	0	0	0	0	0	0	0	0	0	0	0	0	1	1	0	0	0	1	0	1	0	0	1	0		0		0	0	0
Aved_18-Q3-R54-62_MAXAC.153	Aved_18-Q3-R54-62_MAXAC.153_03599	No			Clade-II	Bacteria	Bacteroidota	Bacteroidia	Sphingobacteriales	AKYH767	midas_g_300	midas_s_300			0	1	1	0	0	0	0	0	0	0	0	0	0	0	0	0	0	0	1	0	0	0	0	0	1	0	0	1	0		1		0	0	0
AalE_18-Q3-R2-46_MAXAC.025	AalE_18-Q3-R2-46_MAXAC.025_02553	No	AalE_18-Q3-R2-46_MAXAC.025_03743	No	Clade-II	Bacteria	Bacteroidota	Bacteroidia	Sphingobacteriales	Lentimicrobiaceae	Lentimicrobium	midas_s_1390	AalE_18-Q3-R2-46_MAXAC.025_02555		0	0	2	0	0	0	0	0	0	0	0	0	0	0	0	0	0	2	0	0	1	0	0	0	1	0	0	2	0		0		0	0	0
AalE_18-Q3-R2-46_BATAC.147	AalE_18-Q3-R2-46_BATAC.147_03484	No			Clade-II	Bacteria	Bacteroidota	Bacteroidia	Chitinophagales	Saprospiraceae	Ca_Epiflobacter	midas_s_37	AalE_18-Q3-R2-46_BATAC.147_03485		0	1	0	0	0	0	0	0	0	0	0	0	0	0	0	0	0	0	0	0	0	0	1	0	4	0	0	1	0		0		0	0	0
OdNE_18-Q3-R46-58_BATAC.193	OdNE_18-Q3-R46-58_BATAC.193_05049	No			Clade-II	Bacteria	Acidobacteriota	Holophagae	Subgroup_7	midas_f_973	midas_g_973	midas_s_973			0	1	0	0	0	2	1	0	0	0	0	0	0	1	1	1	1	0	0	0	2	0	1	0	1	0	0	2	0		0		0	0	2
AalE_18-Q3-R2-46_MAXAC.019	AalE_18-Q3-R2-46_MAXAC.019_00997	No			Clade-II	Bacteria	Acidobacteriota	Holophagae	Subgroup_7	midas_f_973	midas_g_973	midas_s_973	AalE_18-Q3-R2-46_MAXAC.019_00996		0	1	0	0	0	2	0	0	0	0	0	0	0	1	1	0	1	1	1	0	2	0	1	0	1	0	0	2	0		0		0	0	1
Kalu_18-Q3-R12-55_MAXAC.127v2	Kalu_18-Q3-R12-55_MAXAC.127v2_02477	Tm			Clade-II	Bacteria	Bacteroidota	Ignavibacteria	Ignavibacteriales	PHOS-HE36	midas_g_26735	midas_s_26735	Kalu_18-Q3-R12-55_MAXAC.127v2_02474		0	1	2	0	0	1	0	0	0	0	0	0	0	0	0	0	0	1	0	0	1	0	0	0	1	0	0	2	0		0		0	0	0
Mari_18-Q3-R65-66_BAT3C.366						Bacteria	Proteobacteria	Gammaproteobacteria	Methylococcales	Methylomonadaceae	Crenothrix	midas_s_4009			0	0	0	0	1	1	0	0	2	1	0	0	0	0	0	1	0	0	0	0	0	1	1	0	3	0	0	2	0		2		0	0	0
AalW_18-Q3-R10-53_MAXAC.389						Bacteria	Proteobacteria	Gammaproteobacteria	Burkholderiales	Nitrosomonadaceae	Nitrosomonas	midas_s_2254			0	0	1	0	0	0	1	0	0	0	0	0	1	0	0	0	0	0	0	0	0	0	1	0	0	1	0	1	0		1		0	0	0
Bjer_18-Q3-R1-45_BAT3C.235						Bacteria	Proteobacteria	Gammaproteobacteria	Burkholderiales	Nitrosomonadaceae	Nitrosomonas	midas_s_717			0	0	1	0	0	0	1	0	0	0	0	0	1	0	0	0	0	0	0	0	0	0	1	0	1	0	0	1	0		1		0	0	0
Ega_18-Q3-R5-49_MAXAC.038						Bacteria	Proteobacteria	Gammaproteobacteria	Burkholderiales	Nitrosomonadaceae	Nitrosomonas	Nitrosomonas_oligotropha			0	0	1	0	0	0	1	0	0	0	0	0	1	0	0	0	0	0	0	0	0	0	1	0	1	1	0	1	0		1		0	0	0
EsbE_18-Q3-R3-47_MAXAC.155						Bacteria	Proteobacteria	Gammaproteobacteria	Burkholderiales	Nitrosomonadaceae	Nitrosomonas	midas_s_478			0	0	1	0	0	0	1	0	0	0	0	0	1	0	0	0	0	0	0	0	0	0	1	0	1	1	0	1	0		1		0	0	0
EsbW_18-Q3-R4-48_BAT3C.13						Bacteria	Proteobacteria	Gammaproteobacteria	Burkholderiales	Nitrosomonadaceae	Nitrosomonas	midas_s_478			0	0	1	0	0	0	1	0	0	0	0	0	1	0	0	0	0	0	0	0	0	0	0	0	1	1	0	1	0		1		0	0	0
Hade_18-Q3-R52-61_BAT3C.250						Bacteria	Nitrospirota	Nitrospiria	Nitrospirales	Nitrospiraceae	Nitrospira	Nitrospira_nitrosa			0	1	0	0	1	1	0	0	0	2	0	0	1	2	0	0	0	0	0	0	0	0	0	0	0	0	0	1	0		0		0	0	1
Ribe_18-Q3-R11-54_MAXAC.200						Bacteria	Nitrospirota	Nitrospiria	Nitrospirales	Nitrospiraceae	Nitrospira	Nitrospira_nitrosa			0	1	0	0	1	1	0	0	0	2	0	0	1	2	2	0	0	0	0	0	0	0	0	0	1	1	0	2	0		0		0	0	1
Kalu_18-Q3-R12-55_MAXAC.132v2						Bacteria	Nitrospirota	Nitrospiria	Nitrospirales	Nitrospiraceae	Nitrospira	Nitrospira_nitrosa			0	1	0	0	1	1	0	0	0	1	0	0	0	1	1	0	0	0	0	0	0	0	0	0	1	2	0	1	0		0		0	0	0
Damh_18-Q3-R51-60_MAXAC.106						Bacteria	Chloroflexi	Anaerolineae	C10-SB1A	Amarolineaceae	Ca_Amarolinea	midas_s_1	Damh_18-Q3-R51-60_MAXAC.106_00115		0	2	0	0	0	0	1	0	0	0	0	0	0	1	1	0	1	1	0	0	1	0	1	0	0	1	0	3	0		0		0	0	0
OdNW_18-Q3-R42-56_BAT3C.33_sub						Bacteria	Chloroflexi	Anaerolineae	C10-SB1A	Amarolineaceae	Ca_Amarolinea	midas_s_1	OdNW_18-Q3-R42-56_BAT3C.33_sub_00788		0	2	0	0	0	0	0	0	0	0	0	0	0	1	1	1	1	1	0	0	1	0	1	0	0	1	0	2	0		0		0	0	0
Lyne_18-Q3-R50-59_MAXAC.052						Bacteria	Bacteroidota	Bacteroidia	Chitinophagales	Saprospiraceae	Ca_Epiflobacter	midas_s_37	Lyne_18-Q3-R50-59_MAXAC.052_01451		0	2	0	0	0	0	0	0	0	0	0	0	0	0	0	0	0	1	0	0	0	0	1	0	1	0	0	1	0		0		0	0	0
Vibo_18-Q3-R45-57_BAT3C.70						Bacteria	Bacteroidota	Bacteroidia	Chitinophagales	Chitinophagaceae	Ferruginibacter	midas_s_83	Vibo_18-Q3-R45-57_BAT3C.70_02632		0	1	0	0	0	0	0	0	0	0	0	0	0	0	0	0	0	1	0	0	0	0	1	0	4	0	0	1	0		0		0	0	0
OdNE_18-Q3-R46-58_BAT3C.223						Bacteria	Bacteroidota	Bacteroidia	Chitinophagales	Saprospiraceae	Haliscomenobacter	midas_s_217	OdNE_18-Q3-R46-58_BAT3C.223_02888		0	1	0	0	0	2	0	0	0	0	0	0	0	0	0	0	0	1	0	0	0	0	1	0	1	0	0	1	0		0		0	0	0
Lyne_18-Q3-R50-59_MAXAC.197						Bacteria	Bacteroidota	Ignavibacteria	Ignavibacteriales	Ignavibacteriaceae	Ignavibacterium	midas_s_1940	Lyne_18-Q3-R50-59_MAXAC.197_03433		0	2	1	0	0	1	0	0	0	0	0	0	0	0	0	0	0	1	1	0	1	0	0	0	1	0	0	1	0		0		0	0	0
Rand_18-Q3-R56-63_MAXAC.050						Bacteria	Bacteroidota	Bacteroidia	Sphingobacteriales	LiUU-11-161	midas_g_1247	midas_s_1247	Rand_18-Q3-R56-63_MAXAC.050_02389		0	3	1	0	0	0	0	0	0	0	0	0	0	0	0	0	0	1	1	0	0	0	0	0	2	0	0	1	0		0		0	0	0
Mari_18-Q3-R65-66_BATAC.401						Bacteria	Bacteroidota	Bacteroidia	Sphingobacteriales	AKYH767	midas_g_283	midas_s_283	Mari_18-Q3-R65-66_BATAC.401_03375		0	2	0	0	0	0	0	0	0	0	0	0	0	0	0	0	0	1	1	0	0	0	0	0	0	0	0	1	0		0		0	0	0
Kalu_18-Q3-R12-55_MAXAC.064						Bacteria	Bacteroidota	Bacteroidia	Flavobacteriales	NS9_marine_group	midas_g_385	midas_s_4553			0	1	1	0	0	0	0	0	0	0	0	0	0	0	0	0	0	1	0	0	0	1	0	0	2	0	0	1	0		0		0	0	0
AalE_18-Q3-R2-46_MAXAC.133						Bacteria	Gemmatimonadota	Gemmatimonadetes	Gemmatimonadales	Gemmatimonadaceae	midas_g_395	midas_s_395	AalE_18-Q3-R2-46_MAXAC.133_00692		0	1	0	0	1	0	0	0	0	0	0	0	0	0	0	0	0	1	2	0	0	0	1	0	1	0	0	2	0		0		0	0	0
Vibo_18-Q3-R45-57_BAT3C.26						Bacteria	Bacteroidota	Kapabacteria	Kapabacteriales	midas_f_428	midas_g_428	midas_s_428	Vibo_18-Q3-R45-57_BAT3C.26_01164		0	1	0	0	0	0	0	0	0	0	0	0	0	0	0	0	0	1	1	0	0	0	0	0	1	1	0	1	0		0		0	0	0
Viby_18-Q3-R106-67_BAT3C.20						Bacteria	Bacteroidota	Bacteroidia	Chitinophagales	midas_f_536	midas_g_536	midas_s_1785	Viby_18-Q3-R106-67_BAT3C.20_00753		0	1	0	0	0	0	0	0	1	0	0	0	0	0	0	0	0	1	0	0	0	0	0	0	1	0	0	1	0		0		0	0	0
Hade_18-Q3-R52-61_BAT3C.470						Bacteria	Bacteroidota	Bacteroidia	Chitinophagales	Saprospiraceae	midas_g_56	midas_s_56	Hade_18-Q3-R52-61_BAT3C.470_00302		0	1	0	0	1	1	0	0	0	0	0	0	0	0	0	0	0	1	0	0	0	0	0	0	4	0	0	2	0		0		0	0	0
OdNW_18-Q3-R42-56_BATAC.410						Bacteria	Bacteroidota	Bacteroidia	Chitinophagales	Saprospiraceae	midas_g_56	midas_s_56	OdNW_18-Q3-R42-56_BATAC.410_00621		0	1	0	0	1	0	0	0	0	0	0	0	0	0	0	0	0	1	0	0	0	0	0	0	3	0	0	2	0		0		0	0	0
OdNW_18-Q3-R42-56_BAT3C.339						Bacteria	Bacteroidota	Bacteroidia	Chitinophagales	Saprospiraceae	midas_g_6	midas_s_6	OdNW_18-Q3-R42-56_BAT3C.339_02433		0	2	0	0	0	0	0	0	0	0	0	0	0	0	0	0	0	1	1	0	0	0	0	0	1	0	0	1	0		0		0	0	0
Vibo_18-Q3-R45-57_MAXAC.073						Bacteria	Bacteroidota	Bacteroidia	Chitinophagales	Saprospiraceae	midas_g_65	midas_s_65	Vibo_18-Q3-R45-57_MAXAC.073_03608		0	2	0	0	0	0	0	0	0	0	0	0	0	0	0	0	0	1	1	0	0	0	1	0	2	0	0	1	0		0		0	0	0
Damh_18-Q3-R51-60_BAT3C.259						Bacteria	Chloroflexi	OLB14	midas_o_731	midas_f_731	midas_g_731	midas_s_849	Damh_18-Q3-R51-60_BAT3C.259_03122		0	1	0	0	0	2	1	0	0	0	1	0	0	1	1	0	0	1	2	0	0	0	1	0	0	0	0	2	0		0		0	0	0
Lyne_18-Q3-R50-59_MAXAC.019						Bacteria	Chloroflexi	OLB14	midas_o_731	midas_f_731	midas_g_731	midas_s_849	Lyne_18-Q3-R50-59_MAXAC.019_01756		0	1	0	0	0	2	0	0	0	0	1	0	0	1	1	0	0	1	2	0	0	0	1	0	0	0	0	2	0		0		0	0	0
Rand_18-Q3-R56-63_BAT3C.210						Bacteria	Chloroflexi	OLB14	midas_o_731	midas_f_731	midas_g_731	midas_s_849	Rand_18-Q3-R56-63_BAT3C.210_02134		0	1	0	0	0	2	1	0	0	0	1	0	0	1	1	0	0	1	1	0	0	0	1	0	0	0	0	2	0		0		0	0	0
OdNE_18-Q3-R46-58_MAXAC.071						Bacteria	Proteobacteria	Gammaproteobacteria	Burkholderiales	Rhodocyclaceae	Ca_Accumulibacter	midas_s_168			0	0	0	0	1	1	1	0	1	1	0	0	0	0	0	0	0	1	1	0	0	0	1	0	2	2	0	1	0		0		0	1	1
Aved_18-Q3-R54-62_BATAC.843						Bacteria	Gemmatimonadota	Gemmatimonadetes	Gemmatimonadales	Gemmatimonadaceae	midas_g_395	midas_s_395	Aved_18-Q3-R54-62_BATAC.843_00503		0	1	0	0	1	0	0	0	0	0	0	0	1	0	0	0	0	1	2	0	0	0	1	0	1	0	0	2	0		0		0	0	0
Ejby_18-Q3-R6-50_BAT3C.80						Bacteria	Gemmatimonadota	Gemmatimonadetes	Gemmatimonadales	Gemmatimonadaceae	midas_g_395	midas_s_395	Ejby_18-Q3-R6-50_BAT3C.80_01059		0	1	0	0	1	0	0	0	0	0	0	0	1	0	0	0	0	1	2	0	0	0	1	0	1	0	0	1	0		0		0	0	0
EsbE_18-Q3-R3-47_MAXAC.085						Bacteria	Gemmatimonadota	Gemmatimonadetes	Gemmatimonadales	Gemmatimonadaceae	midas_g_395	midas_s_395	EsbE_18-Q3-R3-47_MAXAC.085_01056		0	1	0	0	1	0	0	0	0	0	0	0	1	0	0	0	0	1	2	0	0	0	0	0	1	0	0	2	0		0		0	0	0
EsbW_18-Q3-R4-48_MAXAC.089						Bacteria	Gemmatimonadota	Gemmatimonadetes	Gemmatimonadales	Gemmatimonadaceae	midas_g_395	midas_s_395	EsbW_18-Q3-R4-48_MAXAC.089_01048		0	1	0	0	1	0	0	0	0	0	0	0	1	0	0	0	0	1	2	0	0	0	1	0	1	0	0	2	0		0		0	0	0
Fred_18-Q3-R57-64_BAT3C.6						Bacteria	Gemmatimonadota	Gemmatimonadetes	Gemmatimonadales	Gemmatimonadaceae	midas_g_395	midas_s_395	Fred_18-Q3-R57-64_BAT3C.6_02980		0	1	0	0	1	0	0	0	0	0	0	0	1	0	0	0	0	1	2	0	0	0	0	0	1	0	0	2	0		0		0	0	0
Hirt_18-Q3-R61-65_MAXAC.111						Bacteria	Gemmatimonadota	Gemmatimonadetes	Gemmatimonadales	Gemmatimonadaceae	midas_g_395	midas_s_395	Hirt_18-Q3-R61-65_MAXAC.111_02988		0	1	0	0	1	0	0	0	0	0	0	0	1	0	0	0	0	1	2	0	0	0	1	0	1	0	0	2	0		0		0	0	0
Rand_18-Q3-R56-63_MAXAC.104						Bacteria	Gemmatimonadota	Gemmatimonadetes	Gemmatimonadales	Gemmatimonadaceae	midas_g_395	midas_s_395	Rand_18-Q3-R56-63_MAXAC.104_00630		0	1	0	0	1	0	0	0	0	0	0	0	1	0	0	0	0	1	2	0	0	0	1	0	1	0	0	1	0		0		0	0	0
Aved_18-Q3-R54-62_BATAC.241						Bacteria	Proteobacteria	Gammaproteobacteria	Burkholderiales	Rhodocyclaceae	midas_g_5535	midas_s_5535	Aved_18-Q3-R54-62_BATAC.241_03263		0	0	1	0	1	3	0	0	0	0	0	0	0	0	0	0	1	1	5	0	0	0	1	0	0	0	1	1	0		0		1	1	0
Lyne_18-Q3-R50-59_MAXAC.071_sub						Bacteria	Proteobacteria	Gammaproteobacteria	Burkholderiales	Rhodocyclaceae	midas_g_5535	midas_s_5535	Lyne_18-Q3-R50-59_MAXAC.071_sub_01854		0	0	1	0	1	2	0	0	0	0	0	0	0	0	0	0	1	1	5	0	0	0	1	0	1	1	1	1	0		0		0	1	0
AalW_18-Q3-R10-53_MAXAC.061						Bacteria	Proteobacteria	Gammaproteobacteria	Burkholderiales	Comamonadaceae	Rhodoferax	Rhodoferax_saidenbachensis			0	0	1	0	0	3	1	0	1	1	0	0	0	1	1	0	2	1	3	0	0	0	2	0	2	1	0	1	0		0		0	0	2
EsbE_18-Q3-R3-47_BATAC.414						Bacteria	Proteobacteria	Gammaproteobacteria	Burkholderiales	Comamonadaceae	Rhodoferax	midas_s_38			0	0	1	0	0	3	1	0	1	1	0	0	0	1	1	0	2	1	3	0	0	0	2	0	2	1	0	1	0		0		0	0	2
Viby_18-Q3-R106-67_MAXAC.046						Bacteria	Proteobacteria	Gammaproteobacteria	Burkholderiales	Comamonadaceae	Rhodoferax	midas_s_38			0	0	1	0	0	2	1	0	1	1	0	0	0	0	1	0	1	1	3	0	0	0	2	0	2	1	0	1	0		0		0	0	2
AalW_18-Q3-R10-53_MAXAC.084						Bacteria	Proteobacteria	Gammaproteobacteria	Pseudomonadales	Spongiibacteraceae	BD1-7_clade	midas_s_27			0	0	1	0	1	2	1	0	0	0	0	0	0	1	1	0	1	1	5	0	1	0	1	0	2	0	0	6	0		0		0	0	1
EsbE_18-Q3-R3-47_BATAC.204						Bacteria	Proteobacteria	Gammaproteobacteria	Pseudomonadales	Spongiibacteraceae	BD1-7_clade	midas_s_27			0	0	1	0	1	2	1	0	0	0	0	0	0	1	1	0	1	1	6	0	1	0	1	0	1	0	0	6	0		0		0	0	1
Rand_18-Q3-R56-63_BATAC.255						Bacteria	Proteobacteria	Gammaproteobacteria	Pseudomonadales	Spongiibacteraceae	BD1-7_clade	midas_s_27			0	0	1	0	1	2	1	0	0	0	0	0	0	1	1	0	1	1	6	0	1	0	1	0	1	0	0	6	0		0		0	0	1
EsbW_18-Q3-R4-48_BATAC.476_sub						Bacteria	Bacteroidota	Bacteroidia	Chitinophagales	Saprospiraceae	Ca_Epiflobacter	midas_s_89	EsbW_18-Q3-R4-48_BATAC.476_sub_00456		0	1	0	0	0	0	1	0	0	0	0	0	0	0	0	0	0	1	0	0	0	0	0	0	1	0	0	1	0		1		0	0	0
Hade_18-Q3-R52-61_MAXAC.064						Bacteria	Bacteroidota	Bacteroidia	Chitinophagales	Saprospiraceae	Ca_Epiflobacter	midas_s_37	Hade_18-Q3-R52-61_MAXAC.064_01617		0	1	0	0	0	0	0	0	0	0	0	0	0	0	0	0	0	2	0	0	0	0	1	0	2	0	0	1	0		0		0	0	0
Mari_18-Q3-R65-66_BATAC.234_sub						Bacteria	Bacteroidota	Bacteroidia	Chitinophagales	Saprospiraceae	Ca_Epiflobacter	midas_s_89	Mari_18-Q3-R65-66_BATAC.234_sub_01128		0	1	0	0	0	0	1	0	0	0	0	0	0	0	0	0	0	1	0	0	0	0	0	0	1	0	0	1	0		1		0	0	0
Mari_18-Q3-R65-66_BATAC.305						Bacteria	Bacteroidota	Bacteroidia	Chitinophagales	Saprospiraceae	Ca_Epiflobacter	midas_s_37	Mari_18-Q3-R65-66_BATAC.305_02360		0	2	0	0	0	0	0	0	0	0	0	0	0	0	0	0	0	1	0	0	0	0	0	0	3	0	0	1	0		0		0	0	0
OdNE_18-Q3-R46-58_MAXAC.056						Bacteria	Bacteroidota	Bacteroidia	Chitinophagales	Saprospiraceae	Ca_Epiflobacter	midas_s_37	OdNE_18-Q3-R46-58_MAXAC.056_03689		0	2	0	0	0	0	0	0	0	0	0	0	0	0	0	0	0	1	0	0	0	0	1	0	3	0	0	1	0		0		0	0	0
OdNW_18-Q3-R42-56_BATAC.423						Bacteria	Bacteroidota	Bacteroidia	Chitinophagales	Saprospiraceae	Ca_Epiflobacter	midas_s_89	OdNW_18-Q3-R42-56_BATAC.423_01152		0	1	0	0	0	0	1	0	0	0	0	0	0	0	0	0	0	1	0	0	0	0	1	0	1	0	0	1	0		1		0	0	0
Rand_18-Q3-R56-63_BAT3C.184						Bacteria	Bacteroidota	Bacteroidia	Chitinophagales	Saprospiraceae	Ca_Epiflobacter	midas_s_89	Rand_18-Q3-R56-63_BAT3C.184_04059		0	1	0	0	0	0	1	0	0	0	0	0	0	0	0	0	0	1	0	0	0	0	1	0	2	0	0	1	0		1		0	0	0
Ribe_18-Q3-R11-54_BATAC.507						Bacteria	Bacteroidota	Bacteroidia	Chitinophagales	Saprospiraceae	Ca_Epiflobacter	midas_s_89	Ribe_18-Q3-R11-54_BATAC.507_00432		0	1	0	0	0	0	0	0	0	0	0	0	0	0	0	0	0	1	0	0	0	0	1	0	1	0	0	1	0		1		0	0	0
Lyne_18-Q3-R50-59_BAT3C.421						Bacteria	Bacteroidota	Bacteroidia	Flavobacteriales	Crocinitomicaceae	Crocinitomix	midas_s_3696	Lyne_18-Q3-R50-59_BAT3C.421_02335		0	2	1	0	0	0	0	0	0	0	0	0	0	1	1	0	0	1	1	0	0	0	1	0	2	0	0	1	0		1		0	0	3
Hade_18-Q3-R52-61_BATAC.364						Bacteria	Proteobacteria	Gammaproteobacteria	Burkholderiales	Rhodocyclaceae	Dechloromonas	Ca_Dechloromonas_phosphorivorans	Hade_18-Q3-R52-61_BATAC.364_02617		0	1	1	0	1	1	0	0	2	1	0	0	0	0	0	1	0	1	2	0	0	0	1	0	2	2	0	1	0		1		2	2	1
AalE_18-Q3-R2-46_BAT3C.211						Bacteria	Proteobacteria	Gammaproteobacteria	Burkholderiales	Rhodocyclaceae	Ferribacterium	Ferribacterium_limneticum	AalE_18-Q3-R2-46_BAT3C.211_03031		0	1	1	0	1	1	0	0	1	1	0	0	0	0	0	1	0	1	2	0	0	0	0	0	1	1	0	0	0		1		2	2	1
AalW_18-Q3-R10-53_MAXAC.364						Bacteria	Bacteroidota	Bacteroidia	Chitinophagales	Chitinophagaceae	Ferruginibacter	midas_s_11	AalW_18-Q3-R10-53_MAXAC.364_00394		0	1	0	0	0	0	1	0	0	0	0	0	0	1	1	0	1	1	0	0	0	0	0	0	3	0	0	1	0		1		0	0	1
Bjer_18-Q3-R1-45_MAXAC.202						Bacteria	Bacteroidota	Bacteroidia	Chitinophagales	Chitinophagaceae	Ferruginibacter	midas_s_11	Bjer_18-Q3-R1-45_MAXAC.202_02333		0	1	0	0	0	0	1	0	0	0	0	0	0	1	1	0	1	1	0	0	0	0	0	0	3	0	0	1	0		1		0	0	1
EsbE_18-Q3-R3-47_MAXAC.166						Bacteria	Bacteroidota	Bacteroidia	Chitinophagales	Chitinophagaceae	Ferruginibacter	midas_s_11	EsbE_18-Q3-R3-47_MAXAC.166_01998		0	1	0	0	0	0	1	0	0	0	0	0	0	1	1	0	1	1	0	0	0	0	0	0	3	0	0	1	0		1		0	0	1
Hjor_18-Q3-R7-51_MAXAC.114						Bacteria	Bacteroidota	Bacteroidia	Chitinophagales	Chitinophagaceae	Ferruginibacter	midas_s_11	Hjor_18-Q3-R7-51_MAXAC.114_01926		0	1	0	0	0	0	1	0	0	0	0	0	0	1	1	0	1	1	0	0	0	0	0	0	3	0	0	1	0		1		0	0	1
Lyne_18-Q3-R50-59_BAT3C.266						Bacteria	Bacteroidota	Bacteroidia	Chitinophagales	Chitinophagaceae	Ferruginibacter	midas_s_11	Lyne_18-Q3-R50-59_BAT3C.266_00928		0	1	0	0	0	0	1	0	0	0	0	0	0	1	1	0	1	1	0	0	0	0	0	0	3	0	0	1	0		1		0	0	1
Damh_18-Q3-R51-60_BATAC.454						Bacteria	Myxococcota	Polyangia	Haliangiales	Haliangiaceae	Haliangium	midas_s_458	Damh_18-Q3-R51-60_BATAC.454_03277		0	1	0	0	1	1	0	0	0	1	0	0	1	0	1	0	0	1	3	0	0	0	2	0	1	0	0	1	0		1		1	1	0
Lyne_18-Q3-R50-59_BATAC.79						Bacteria	Proteobacteria	Gammaproteobacteria	Burkholderiales	Hydrogenophilaceae	midas_g_1040	midas_s_6403	Lyne_18-Q3-R50-59_BATAC.79_02076		0	0	0	0	1	1	0	0	1	1	0	0	0	1	1	1	2	1	1	0	0	0	1	0	2	0	0	1	0		1		3	3	4
Aved_18-Q3-R54-62_MAXAC.344						Bacteria	Bacteroidota	Bacteroidia	Chitinophagales	37-13	midas_g_1223	midas_s_1223	Aved_18-Q3-R54-62_MAXAC.344_02614		0	2	0	0	0	0	1	0	0	0	0	0	0	1	1	0	1	1	0	0	0	0	0	0	2	0	0	0	0		0		0	0	1
Ejby_18-Q3-R6-50_MAXAC.201						Bacteria	Bacteroidota	Bacteroidia	Chitinophagales	37-13	midas_g_1223	midas_s_1223	Ejby_18-Q3-R6-50_MAXAC.201_00253		0	2	0	0	0	0	1	0	0	0	0	0	0	1	1	0	1	1	0	0	0	0	0	0	2	0	0	1	0		0		0	0	1
Lyne_18-Q3-R50-59_MAXAC.278						Bacteria	Bacteroidota	Bacteroidia	Chitinophagales	37-13	midas_g_1223	midas_s_1223	Lyne_18-Q3-R50-59_MAXAC.278_00859		0	2	0	0	0	0	1	0	0	0	0	0	0	1	1	0	1	1	0	0	0	0	0	0	2	0	0	1	0		0		0	0	1
Viby_18-Q3-R106-67_MAXAC.158						Bacteria	Bacteroidota	Bacteroidia	Chitinophagales	37-13	midas_g_1223	midas_s_1223	Viby_18-Q3-R106-67_MAXAC.158_01301		0	1	0	0	0	0	1	0	0	0	0	0	0	1	1	0	1	1	0	0	0	0	0	0	2	0	0	1	0		0		0	0	1
Fred_18-Q3-R57-64_MAXAC.070						Bacteria	Bacteroidota	Bacteroidia	Chitinophagales	Saprospiraceae	midas_g_142	midas_s_142	Fred_18-Q3-R57-64_MAXAC.070_04723		0	2	0	0	0	0	0	0	1	0	0	0	0	0	0	0	0	1	0	0	0	0	1	0	2	0	0	1	0		0		0	0	0
OdNE_18-Q3-R46-58_BAT3C.201						Bacteria	Bacteroidota	Bacteroidia	Chitinophagales	Saprospiraceae	midas_g_142	midas_s_142	OdNE_18-Q3-R46-58_BAT3C.201_04092		0	2	0	0	0	0	0	0	1	0	0	0	0	0	0	0	0	1	0	0	0	0	1	0	2	0	0	1	0		0		0	0	0
Skiv_18-Q3-R9-52_BATAC.251						Bacteria	Bacteroidota	Bacteroidia	Sphingobacteriales	AKYH767	midas_g_300	midas_s_300	Skiv_18-Q3-R9-52_BATAC.251_03659		0	3	1	0	0	0	0	0	0	0	0	0	0	0	0	0	0	1	1	0	0	0	0	0	2	0	0	1	0		1		0	0	0
Vibo_18-Q3-R45-57_BATAC.209						Bacteria	Bacteroidota	Bacteroidia	Sphingobacteriales	AKYH767	midas_g_300	midas_s_300	Vibo_18-Q3-R45-57_BATAC.209_03491		0	3	1	0	0	0	0	0	0	0	0	0	0	0	0	0	0	1	1	0	0	0	0	0	2	0	0	1	0		1		0	0	0
Fred_18-Q3-R57-64_BAT3C.401						Bacteria	Bacteroidota	Bacteroidia	Flavobacteriales	NS9_marine_group	midas_g_3186	midas_s_3186	Fred_18-Q3-R57-64_BAT3C.401_01493		0	1	1	0	0	0	0	0	0	0	0	0	0	1	1	0	0	1	0	0	0	0	0	0	2	0	0	1	0		0		0	0	3
Rand_18-Q3-R56-63_MAXAC.211						Bacteria	Bacteroidota	Bacteroidia	Flavobacteriales	NS9_marine_group	midas_g_3186	midas_s_3186	Rand_18-Q3-R56-63_MAXAC.211_01822		0	1	1	0	0	0	0	0	0	0	0	0	0	1	1	0	0	1	0	0	0	0	0	0	2	0	0	1	0		0		0	0	3
Vibo_18-Q3-R45-57_BATAC.411						Bacteria	Bacteroidota	Bacteroidia	Chitinophagales	Chitinophagaceae	midas_g_32	midas_s_734	Vibo_18-Q3-R45-57_BATAC.411_01326		0	1	1	0	0	1	0	0	0	0	0	0	0	0	0	0	0	1	0	0	0	0	0	0	1	0	0	1	0		1		0	0	0
Rand_18-Q3-R56-63_BATAC.260						Bacteria	Bacteroidota	Bacteroidia	Chitinophagales	Saprospiraceae	midas_g_321	midas_s_321	Rand_18-Q3-R56-63_BATAC.260_00091		0	2	0	0	0	0	0	0	1	0	0	0	0	0	0	0	0	1	1	0	0	0	0	0	3	0	0	1	0		0		0	0	0
Ejby_18-Q3-R6-50_BATAC.463						Bacteria	Bacteroidota	Bacteroidia	Chitinophagales	Saprospiraceae	midas_g_321	midas_s_321	Ejby_18-Q3-R6-50_BATAC.463_00326		0	2	0	0	0	0	0	0	0	0	0	0	0	0	0	0	0	1	1	0	0	0	0	0	3	0	0	1	0		0		0	0	0
Aved_18-Q3-R54-62_MAXAC.390						Bacteria	Bacteroidota	Bacteroidia	Flavobacteriales	NS9_marine_group	midas_g_385	midas_s_758	Aved_18-Q3-R54-62_MAXAC.390_03196		0	1	1	0	0	0	1	0	0	0	0	0	0	1	1	0	1	1	1	0	0	0	0	0	3	0	0	1	0		1		0	0	2
Bjer_18-Q3-R1-45_MAXAC.229						Bacteria	Bacteroidota	Bacteroidia	Flavobacteriales	NS9_marine_group	midas_g_385	midas_s_758	Bjer_18-Q3-R1-45_MAXAC.229_00496		0	1	1	0	0	0	1	0	0	0	0	0	0	1	1	0	1	1	1	0	0	0	0	0	3	0	0	1	0		1		0	0	2
EsbE_18-Q3-R3-47_BAT3C.309						Bacteria	Bacteroidota	Bacteroidia	Flavobacteriales	NS9_marine_group	midas_g_385	midas_s_758	EsbE_18-Q3-R3-47_BAT3C.309_03522		0	1	1	0	0	0	1	0	0	0	0	0	0	1	1	0	1	1	1	0	0	0	0	0	3	0	0	1	0		1		0	0	2
EsbW_18-Q3-R4-48_BAT3C.247						Bacteria	Bacteroidota	Bacteroidia	Flavobacteriales	NS9_marine_group	midas_g_385	midas_s_758	EsbW_18-Q3-R4-48_BAT3C.247_00456		0	1	1	0	0	0	0	0	0	0	0	0	0	1	1	0	1	1	1	0	0	0	0	0	3	0	0	1	0		1		0	0	2
Hirt_18-Q3-R61-65_BATAC.519						Bacteria	Bacteroidota	Bacteroidia	Flavobacteriales	NS9_marine_group	midas_g_385	midas_s_758	Hirt_18-Q3-R61-65_BATAC.519_02994		0	1	1	0	0	0	1	0	0	0	0	0	0	1	1	0	1	1	0	0	0	0	0	0	3	0	0	1	0		1		0	0	2
Lyne_18-Q3-R50-59_MAXAC.330						Bacteria	Bacteroidota	Bacteroidia	Flavobacteriales	NS9_marine_group	midas_g_385	midas_s_758	Lyne_18-Q3-R50-59_MAXAC.330_00621		0	1	1	0	0	0	0	0	0	0	0	0	0	1	1	0	1	1	1	0	0	0	0	0	3	0	0	1	0		1		0	0	2
OdNW_18-Q3-R42-56_BAT3C.137						Bacteria	Bacteroidota	Bacteroidia	Flavobacteriales	NS9_marine_group	midas_g_385	midas_s_385	OdNW_18-Q3-R42-56_BAT3C.137_01291		0	2	1	0	0	0	1	0	0	0	0	0	0	1	1	0	0	1	0	0	0	1	0	0	3	0	0	1	0		1		0	0	1
Rand_18-Q3-R56-63_BAT3C.48						Bacteria	Bacteroidota	Bacteroidia	Flavobacteriales	NS9_marine_group	midas_g_385	midas_s_758	Rand_18-Q3-R56-63_BAT3C.48_01789		0	1	1	0	0	0	1	0	0	0	0	0	0	0	0	0	0	1	1	0	0	0	0	0	3	0	0	1	0		1		0	0	2
AalW_18-Q3-R10-53_BAT3C.147						Bacteria	Bacteroidota	Kapabacteria	Kapabacteriales	midas_f_428	midas_g_428	midas_s_428	AalW_18-Q3-R10-53_BAT3C.147_02353		0	1	0	0	0	0	0	0	0	0	0	0	0	0	0	0	0	1	1	0	0	0	0	0	1	1	0	1	0		0		0	0	0
Aved_18-Q3-R54-62_BATAC.785						Bacteria	Bacteroidota	Kapabacteria	Kapabacteriales	midas_f_428	midas_g_428	midas_s_428	Aved_18-Q3-R54-62_BATAC.785_00488		0	1	0	0	0	0	0	0	0	0	0	0	0	0	0	0	0	1	1	0	0	0	0	0	1	1	0	1	0		0		0	0	0
Bjer_18-Q3-R1-45_MAXAC.094						Bacteria	Bacteroidota	Kapabacteria	Kapabacteriales	midas_f_428	midas_g_428	midas_s_428	Bjer_18-Q3-R1-45_MAXAC.094_01724		0	1	0	0	0	0	0	0	0	0	0	0	0	0	0	0	0	1	1	0	0	0	0	0	1	0	0	1	0		0		0	0	0
Damh_18-Q3-R51-60_MAXAC.102						Bacteria	Bacteroidota	Kapabacteria	Kapabacteriales	midas_f_428	midas_g_428	midas_s_428	Damh_18-Q3-R51-60_MAXAC.102_00159		0	1	0	0	0	0	0	0	0	0	0	0	0	0	0	0	0	1	1	0	0	0	0	0	1	1	0	1	0		0		0	0	0
Ega_18-Q3-R5-49_MAXAC.109						Bacteria	Bacteroidota	Kapabacteria	Kapabacteriales	midas_f_428	midas_g_428	midas_s_428	Ega_18-Q3-R5-49_MAXAC.109_00981		0	1	0	0	0	0	0	0	0	0	0	0	0	0	0	0	0	1	1	0	0	0	0	0	1	1	0	1	0		0		0	0	0
Ejby_18-Q3-R6-50_BAT3C.119						Bacteria	Bacteroidota	Kapabacteria	Kapabacteriales	midas_f_428	midas_g_428	midas_s_428	Ejby_18-Q3-R6-50_BAT3C.119_02366		0	1	0	0	0	0	0	0	0	0	0	0	0	0	0	0	0	1	1	0	0	0	0	0	1	1	0	1	0		0		0	0	0
Lyne_18-Q3-R50-59_BATAC.229						Bacteria	Bacteroidota	Kapabacteria	Kapabacteriales	midas_f_428	midas_g_428	midas_s_428	Lyne_18-Q3-R50-59_BATAC.229_00141		0	1	0	0	0	0	0	0	0	0	0	0	0	0	0	0	0	1	1	0	0	0	0	0	1	1	0	1	0		0		0	0	0
AalE_18-Q3-R2-46_MAXAC.235						Bacteria	Bacteroidota	Bacteroidia	Flavobacteriales	NS9_marine_group	midas_g_434	midas_s_434	AalE_18-Q3-R2-46_MAXAC.235_00278		0	2	1	0	0	0	1	0	0	0	0	0	0	1	1	0	0	1	0	0	0	0	0	0	2	0	0	1	0		1		0	0	2
Ega_18-Q3-R5-49_BATAC.220						Bacteria	Bacteroidota	Bacteroidia	Flavobacteriales	NS9_marine_group	midas_g_434	midas_s_434	Ega_18-Q3-R5-49_BATAC.220_00966		0	2	1	0	0	0	1	0	0	0	0	0	0	1	1	0	0	1	0	0	0	0	0	0	2	0	0	1	0		1		0	0	2
Rand_18-Q3-R56-63_BATAC.229						Bacteria	Bacteroidota	Bacteroidia	Flavobacteriales	NS9_marine_group	midas_g_434	midas_s_434	Rand_18-Q3-R56-63_BATAC.229_02619		0	2	1	0	0	0	1	0	0	0	0	0	0	1	1	0	0	1	0	0	0	0	0	0	2	0	0	1	0		1		0	0	2
Hirt_18-Q3-R61-65_BATAC.343						Bacteria	Bacteroidota	Bacteroidia	Chitinophagales	Saprospiraceae	midas_g_56	midas_s_56	Hirt_18-Q3-R61-65_BATAC.343_01967		0	1	0	0	1	1	0	0	0	0	0	0	0	0	0	0	0	1	0	0	0	0	0	0	3	0	0	2	0		0		0	0	0
Rand_18-Q3-R56-63_MAXAC.049						Bacteria	Bacteroidota	Bacteroidia	Chitinophagales	Saprospiraceae	midas_g_56	midas_s_56	Rand_18-Q3-R56-63_MAXAC.049_01448		0	1	0	0	1	1	0	0	0	0	0	0	0	0	0	0	0	1	0	0	0	0	0	0	4	0	0	2	0		0		0	0	0
Ribe_18-Q3-R11-54_MAXAC.036						Bacteria	Bacteroidota	Bacteroidia	Chitinophagales	Saprospiraceae	midas_g_56	midas_s_56	Ribe_18-Q3-R11-54_MAXAC.036_02961		0	1	0	0	1	1	0	0	0	0	0	0	0	0	0	0	0	1	0	0	0	0	0	0	3	0	0	2	0		0		0	0	0
Skiv_18-Q3-R9-52_BATAC.294						Bacteria	Bacteroidota	Bacteroidia	Chitinophagales	Saprospiraceae	midas_g_56	midas_s_56	Skiv_18-Q3-R9-52_BATAC.294_02494		0	1	0	0	0	1	0	0	0	0	0	0	0	0	0	0	0	1	0	0	0	0	0	0	2	0	0	2	0		0		0	0	0
Rand_18-Q3-R56-63_MAXAC.203						Bacteria	Bacteroidota	Bacteroidia	Chitinophagales	Saprospiraceae	midas_g_6	midas_s_6	Rand_18-Q3-R56-63_MAXAC.203_00201		0	2	0	0	0	0	0	0	0	0	0	0	0	0	0	0	0	1	1	0	0	0	0	0	1	0	0	1	0		0		0	0	0
Ribe_18-Q3-R11-54_BAT3C.388						Bacteria	Bacteroidota	Bacteroidia	Chitinophagales	Saprospiraceae	midas_g_6	midas_s_6	Ribe_18-Q3-R11-54_BAT3C.388_00718		0	2	0	0	0	0	0	0	0	0	0	0	0	0	0	0	0	1	1	0	0	0	0	0	1	0	0	1	0		0		0	0	0
Ega_18-Q3-R5-49_BAT3C.215						Bacteria	Bacteroidota	Bacteroidia	Chitinophagales	Saprospiraceae	midas_g_65	midas_s_65	Ega_18-Q3-R5-49_BAT3C.215_02872		0	2	0	0	0	0	0	0	0	0	0	0	0	0	0	0	0	1	1	0	0	0	1	0	2	0	0	1	0		0		0	0	0
Hade_18-Q3-R52-61_BAT3C.141						Bacteria	Bacteroidota	Bacteroidia	Chitinophagales	Saprospiraceae	midas_g_65	midas_s_65	Hade_18-Q3-R52-61_BAT3C.141_00428		0	2	0	0	0	0	0	0	0	0	0	0	0	0	0	0	0	1	1	0	0	0	1	0	2	0	0	1	0		0		0	0	0
Aved_18-Q3-R54-62_MAXAC.090						Bacteria	Bacteroidota	Bacteroidia	Chitinophagales	Chitinophagaceae	midas_g_679	midas_s_679	Aved_18-Q3-R54-62_MAXAC.090_02979		0	1	0	0	0	0	0	0	0	0	0	0	1	0	0	0	0	1	1	0	0	0	1	0	1	0	0	1	0		2		0	0	0
Bjer_18-Q3-R1-45_MAXAC.065						Bacteria	Bacteroidota	Bacteroidia	Chitinophagales	Chitinophagaceae	midas_g_679	midas_s_679	Bjer_18-Q3-R1-45_MAXAC.065_02292		0	1	0	0	0	0	0	0	0	0	0	0	1	0	0	0	0	1	1	0	0	0	1	0	1	0	0	1	0		2		0	0	0
OdNE_18-Q3-R46-58_MAXAC.085						Bacteria	Bacteroidota	Bacteroidia	Chitinophagales	Chitinophagaceae	midas_g_679	midas_s_679	OdNE_18-Q3-R46-58_MAXAC.085_02420		0	1	0	0	0	0	0	0	0	0	0	0	1	0	0	0	0	1	1	0	0	0	1	0	1	0	0	1	0		2		0	0	0
Mari_18-Q3-R65-66_BAT3C.296						Bacteria	Bacteroidota	Bacteroidia	Chitinophagales	Chitinophagaceae	Terrimonas	midas_s_390	Mari_18-Q3-R65-66_BAT3C.296_03537		0	1	1	0	1	2	0	0	0	0	0	0	0	0	0	0	0	1	0	0	0	0	1	0	3	0	0	1	0		0		0	0	0
OdNE_18-Q3-R46-58_BATAC.190						Bacteria	Bacteroidota	Bacteroidia	Chitinophagales	Chitinophagaceae	Terrimonas	midas_s_743	OdNE_18-Q3-R46-58_BATAC.190_02864		0	1	0	0	0	0	2	0	0	0	0	0	0	0	0	0	0	1	0	0	0	0	1	0	2	0	0	1	0		1		0	0	0
Vibo_18-Q3-R45-57_MAXAC.177						Bacteria	Bacteroidota	Bacteroidia	Chitinophagales	Chitinophagaceae	Terrimonas	midas_s_157	Vibo_18-Q3-R45-57_MAXAC.177_00412		0	1	1	0	0	0	0	0	0	0	0	0	0	0	0	0	0	1	0	0	0	0	1	0	3	0	0	1	0		1		0	0	0
Viby_18-Q3-R106-67_MAXAC.144						Bacteria	Bacteroidota	Bacteroidia	Chitinophagales	Chitinophagaceae	Terrimonas	midas_s_390	Viby_18-Q3-R106-67_MAXAC.144_01486		0	1	1	0	1	2	0	0	0	0	0	0	0	0	0	0	0	1	0	0	0	0	1	0	3	0	0	1	0		2		0	0	0
AalW_18-Q3-R10-53_MAXAC.296						Bacteria	Proteobacteria	Gammaproteobacteria	midas_o_26	midas_f_98	Acidibacter	midas_s_197			0	0	1	0	0	1	1	0	0	0	0	0	0	0	0	0	0	0	0	0	0	0	0	0	3	0	0	4	0		0		0	0	0
Lyne_18-Q3-R50-59_BAT3C.242						Bacteria	Proteobacteria	Gammaproteobacteria	midas_o_26	midas_f_98	Acidibacter	midas_s_7040			0	1	0	0	1	1	1	0	0	0	0	0	0	0	0	0	0	0	1	0	0	0	1	0	1	0	0	3	0		0		0	0	0
EsbW_18-Q3-R4-48_BATAC.453						Bacteria	Proteobacteria	Gammaproteobacteria	Burkholderiales	Comamonadaceae	Acidovorax	midas_s_1484			0	0	1	0	1	1	0	0	1	1	0	0	0	1	1	0	0	0	2	0	0	0	1	0	2	0	0	1	0		1		0	0	1
Aved_18-Q3-R54-62_BATAC.645_sub						Bacteria	Proteobacteria	Gammaproteobacteria	Pseudomonadales	Moraxellaceae	Agitococcus_lubricus_group	midas_s_3170			0	0	0	0	1	1	0	0	2	1	0	0	0	1	1	1	1	0	0	0	0	0	0	0	1	0	0	0	0		0		0	0	3
Hade_18-Q3-R52-61_BATAC.311						Bacteria	Proteobacteria	Gammaproteobacteria	Pseudomonadales	Moraxellaceae	Agitococcus_lubricus_group	midas_s_3170			0	0	0	0	1	1	0	0	2	1	0	0	0	1	0	0	0	0	0	0	0	0	1	0	1	0	0	1	0		0		0	0	3
Lyne_18-Q3-R50-59_BAT3C.546						Bacteria	Proteobacteria	Gammaproteobacteria	Pseudomonadales	Moraxellaceae	Agitococcus_lubricus_group	midas_s_3170			0	0	0	0	0	1	0	0	2	2	0	0	0	1	1	1	1	0	0	0	0	0	1	0	1	0	0	0	0		0		0	0	3
Vibo_18-Q3-R45-57_BAT3C.142						Bacteria	Proteobacteria	Gammaproteobacteria	Pseudomonadales	Moraxellaceae	Agitococcus_lubricus_group	midas_s_6335			0	0	0	0	1	1	0	0	2	1	0	0	0	1	1	1	1	0	0	0	0	0	1	0	1	0	0	1	0		0		0	0	3
EsbE_18-Q3-R3-47_BATAC.309						Bacteria	Proteobacteria	Gammaproteobacteria	Pseudomonadales	Moraxellaceae	Agitococcus_lubricus_group	midas_s_3170			0	0	0	0	1	1	0	0	0	0	0	0	0	0	1	1	1	0	0	0	0	0	1	0	1	0	0	1	0		0		0	0	2
AalW_18-Q3-R10-53_BAT3C.243						Bacteria	Proteobacteria	Gammaproteobacteria	Xanthomonadales	Rhodanobacteraceae	Ahniella	midas_s_116			0	0	0	0	1	1	1	0	0	0	0	0	0	0	0	0	0	0	0	0	0	0	1	0	1	0	0	2	0		0		1	1	0
Bjer_18-Q3-R1-45_MAXAC.099						Bacteria	Proteobacteria	Gammaproteobacteria	Xanthomonadales	Rhodanobacteraceae	Ahniella	midas_s_116			0	0	0	0	1	1	1	0	0	0	0	0	0	0	0	0	0	0	0	0	0	0	1	0	1	0	0	3	0		0		1	1	0
Hade_18-Q3-R52-61_BATAC.200						Bacteria	Proteobacteria	Gammaproteobacteria	Xanthomonadales	Rhodanobacteraceae	Ahniella	midas_s_3747			0	0	0	0	0	2	1	0	0	0	0	0	0	0	0	0	0	0	0	0	0	0	3	0	1	0	0	3	0		0		1	2	0
Ribe_18-Q3-R11-54_BATAC.537						Bacteria	Proteobacteria	Gammaproteobacteria	Xanthomonadales	Rhodanobacteraceae	Ahniella	midas_s_116			0	0	0	0	1	2	1	0	0	0	0	0	0	0	0	0	0	0	0	0	0	0	0	0	1	0	0	1	0		0		1	1	0
Skiv_18-Q3-R9-52_BAT3C.331						Bacteria	Proteobacteria	Gammaproteobacteria	Xanthomonadales	Rhodanobacteraceae	Ahniella	midas_s_116			0	0	0	0	1	2	1	0	0	0	0	0	0	0	0	0	0	0	0	0	0	0	1	0	1	0	0	3	0		0		1	1	0
OdNW_18-Q3-R42-56_BAT3C.134_sub						Bacteria	Myxococcota	Myxococcia	Myxococcales	Anaeromyxobacteraceae	Anaeromyxobacter	midas_s_1192			0	1	1	0	0	2	1	0	0	1	0	0	0	0	0	0	0	0	1	0	0	0	1	0	1	0	0	1	0		0		1	1	0
Viby_18-Q3-R106-67_MAXAC.089						Bacteria	Myxococcota	Myxococcia	Myxococcales	Anaeromyxobacteraceae	Anaeromyxobacter	midas_s_1192			0	1	1	0	0	2	1	0	0	1	0	0	0	0	0	0	0	0	1	0	0	0	1	0	2	0	0	1	0		0		1	1	0
OdNE_18-Q3-R46-58_MAXAC.230						Bacteria	Proteobacteria	Gammaproteobacteria	Xanthomonadales	Rhodanobacteraceae	Aquimonas	midas_s_1475			0	0	0	0	1	1	0	0	0	0	0	0	0	1	1	0	1	0	1	0	0	0	0	0	2	0	0	5	0		0		0	0	2
AalE_18-Q3-R2-46_BAT3C.204						Bacteria	Campylobacterota	Campylobacteria	Campylobacterales	Arcobacteraceae	Arcobacter	Arcobacter_cryaerophilus	AalE_18-Q3-R2-46_BAT3C.204_01210		0	0	1	0	0	0	0	0	0	0	0	0	0	0	0	0	0	0	1	0	0	0	0	0	1	0	0	1	0		1		1	1	0
AalE_18-Q3-R2-46_BATAC.258						Bacteria	Proteobacteria	Gammaproteobacteria	Pseudomonadales	Spongiibacteraceae	BD1-7_clade	midas_s_263			0	0	3	0	0	2	0	0	2	1	0	0	0	0	0	1	0	0	8	0	1	0	1	0	1	0	0	5	0		0		0	0	0
Kalu_18-Q3-R12-55_BATAC.81						Bacteria	Proteobacteria	Gammaproteobacteria	Pseudomonadales	Spongiibacteraceae	BD1-7_clade	midas_s_263			0	0	1	0	1	1	0	0	2	1	0	0	0	0	0	1	0	0	6	0	1	0	0	0	2	0	0	4	0		0		0	0	0
OdNW_18-Q3-R42-56_BATAC.277						Bacteria	Proteobacteria	Gammaproteobacteria	Pseudomonadales	Spongiibacteraceae	BD1-7_clade	midas_s_263			0	0	1	0	1	1	0	0	2	1	0	0	0	0	0	1	0	0	8	0	1	0	1	0	1	0	0	5	0		0		0	0	0
Bjer_18-Q3-R1-45_BAT3C.258						Bacteria	Proteobacteria	Gammaproteobacteria	Pseudomonadales	Spongiibacteraceae	BD1-7_clade	midas_s_263			0	0	0	0	0	1	1	0	1	1	0	0	0	0	0	1	0	0	0	0	0	0	1	0	0	0	0	1	0		0		0	0	1
EsbW_18-Q3-R4-48_MAXAC.295						Bacteria	Bdellovibrionota	Bdellovibrionia	Bdellovibrionales	Bdellovibrionaceae	Bdellovibrio	midas_s_8914			0	1	0	0	1	1	1	0	1	1	0	1	0	1	1	0	0	0	1	0	0	0	1	0	2	1	0	2	0		1		0	0	1
Fred_18-Q3-R57-64_MAXAC.324						Bacteria	Bdellovibrionota	Bdellovibrionia	Bdellovibrionales	Bdellovibrionaceae	Bdellovibrio	midas_s_8914			0	1	0	0	0	0	0	0	1	1	0	0	0	0	1	1	0	0	1	0	0	0	1	0	2	0	0	2	0		0		0	0	1
Fred_18-Q3-R57-64_BAT3C.339						Bacteria	Bdellovibrionota	Bdellovibrionia	Bdellovibrionales	Bdellovibrionaceae	Bdellovibrio	midas_s_8603			0	1	0	0	0	0	1	0	0	0	0	0	0	0	0	0	0	0	2	0	0	0	1	0	1	0	0	1	0		1		0	0	0
Hirt_18-Q3-R61-65_MAXAC.305						Bacteria	Bdellovibrionota	Bdellovibrionia	Bdellovibrionales	Bdellovibrionaceae	Bdellovibrio	midas_s_8914			0	1	0	0	1	1	0	0	0	0	0	0	1	0	0	0	0	0	1	0	0	0	1	0	2	1	0	2	0		1		0	0	0
Lyne_18-Q3-R50-59_BATAC.62						Bacteria	Bdellovibrionota	Bdellovibrionia	Bdellovibrionales	Bdellovibrionaceae	Bdellovibrio	midas_s_26475			0	1	0	0	0	0	0	0	0	0	0	0	1	0	0	0	0	0	2	0	0	0	1	0	1	0	0	1	0		1		0	0	0
Kalu_18-Q3-R12-55_MAXAC.185_cln						Bacteria	Acidobacteriota	Blastocatellia	Blastocatellales	Blastocatellaceae	Blastocatella	midas_s_63952			0	1	1	0	0	1	0	0	0	1	0	0	0	1	1	0	0	0	0	0	0	0	1	0	1	0	0	1	0		0		0	0	0
Fred_18-Q3-R57-64_BAT3C.662						Bacteria	Acidobacteriota	Acidobacteriae	Bryobacterales	Bryobacteraceae	Bryobacter	midas_s_3298			0	1	0	0	1	1	0	0	1	1	0	0	0	2	2	1	1	0	0	0	0	0	1	0	2	0	0	2	0		0		0	0	1
Fred_18-Q3-R57-64_MAXAC.073						Bacteria	Proteobacteria	Gammaproteobacteria	Pseudomonadales	Porticoccaceae	C1-B045	midas_s_3241			0	0	0	0	0	1	2	0	1	1	0	0	0	0	0	1	0	0	1	0	0	0	1	0	0	0	0	1	0		0		0	0	1
Mari_18-Q3-R65-66_MAXAC.093						Bacteria	Proteobacteria	Gammaproteobacteria	Pseudomonadales	Porticoccaceae	C1-B045	midas_s_3241			0	0	0	0	0	1	2	0	1	1	0	0	0	0	0	1	0	0	1	0	0	0	1	0	0	0	0	1	0		0		0	0	1
EsbW_18-Q3-R4-48_BATAC.285						Bacteria	Proteobacteria	Gammaproteobacteria	Burkholderiales	Rhodocyclaceae	Ca_Accumulibacter	Ca_Accumulibacter_phosphatis			0	0	0	0	1	1	1	0	1	1	0	0	0	0	0	1	0	0	2	0	0	0	1	0	1	1	0	1	0		0		1	1	1
EsbW_18-Q3-R4-48_MAXAC.044						Bacteria	Proteobacteria	Gammaproteobacteria	Burkholderiales	Rhodocyclaceae	Ca_Accumulibacter	midas_s_315			0	0	0	0	1	3	1	0	1	1	0	0	0	1	1	1	1	0	1	0	0	0	1	0	4	1	0	1	0		0		0	0	2
Fred_18-Q3-R57-64_BAT3C.720						Bacteria	Proteobacteria	Gammaproteobacteria	Burkholderiales	Rhodocyclaceae	Ca_Accumulibacter	Ca_Accumulibacter_phosphatis			0	0	0	0	1	1	0	0	0	1	0	0	0	1	1	1	1	0	2	0	0	0	1	0	1	1	0	1	0		0		0	0	3
Fred_18-Q3-R57-64_MAXAC.027						Bacteria	Proteobacteria	Gammaproteobacteria	Burkholderiales	Rhodocyclaceae	Ca_Accumulibacter	Ca_Accumulibacter_phosphatis			0	0	0	0	1	2	1	0	1	1	0	0	0	0	0	1	0	0	1	0	0	0	2	0	1	2	0	1	0		0		1	1	1
Hade_18-Q3-R52-61_BATAC.726						Bacteria	Proteobacteria	Gammaproteobacteria	Burkholderiales	Rhodocyclaceae	Ca_Accumulibacter	Ca_Accumulibacter_phosphatis			0	0	0	0	1	2	0	0	1	1	0	0	0	0	0	0	0	0	1	0	0	0	1	0	1	2	0	1	0		0		1	1	1
OdNE_18-Q3-R46-58_BAT3C.415						Bacteria	Proteobacteria	Gammaproteobacteria	Burkholderiales	Rhodocyclaceae	Ca_Accumulibacter	Ca_Accumulibacter_phosphatis			0	0	0	0	1	2	0	0	1	2	0	0	0	0	0	1	0	0	1	0	0	0	1	0	1	2	0	1	0		0		1	0	1
Vibo_18-Q3-R45-57_BATAC.199						Bacteria	Proteobacteria	Gammaproteobacteria	Burkholderiales	Rhodocyclaceae	Ca_Accumulibacter	midas_s_315			0	0	0	0	0	2	1	0	1	1	0	0	0	0	1	1	1	0	1	0	0	0	0	0	6	1	0	1	0		0		0	0	1
Ega_18-Q3-R5-49_MAXAC.112v2						Bacteria	Planctomycetota	Brocadiae	Brocadiales	Brocadiaceae	Ca_Brocadia	Ca_Brocadia_sapporoensis			0	1	0	0	0	1	0	0	1	0	0	0	0	2	1	0	0	0	0	0	0	0	0	0	1	1	0	0	0		0		0	0	1
Ejby_18-Q3-R6-50_MAXAC.193						Bacteria	Proteobacteria	Gammaproteobacteria	Competibacterales	Competibacteraceae	Ca_Competibacter	midas_s_601			0	0	1	0	0	1	0	0	1	1	0	0	0	1	1	1	1	0	1	0	0	0	1	0	2	0	0	1	0		1		0	0	3
Fred_18-Q3-R57-64_BATAC.284						Bacteria	Proteobacteria	Gammaproteobacteria	Competibacterales	Competibacteraceae	Ca_Competibacter	midas_s_601			0	0	1	0	1	1	0	0	1	1	0	0	0	1	1	1	1	0	1	0	0	0	1	0	2	0	0	1	0		1		0	0	3
Fred_18-Q3-R57-64_MAXAC.287						Bacteria	Proteobacteria	Gammaproteobacteria	Competibacterales	Competibacteraceae	Ca_Competibacter	midas_s_357			0	0	1	0	1	1	0	0	1	1	0	0	0	1	1	1	1	0	3	0	0	0	1	0	2	1	0	1	0		1		0	0	3
Lyne_18-Q3-R50-59_BAT3C.425						Bacteria	Proteobacteria	Gammaproteobacteria	Competibacterales	Competibacteraceae	Ca_Competibacter	midas_s_601			0	0	1	0	1	1	0	0	1	1	0	0	0	1	1	1	1	0	1	0	0	0	1	0	2	0	0	1	0		1		0	0	3
Mari_18-Q3-R65-66_MAXAC.212						Bacteria	Proteobacteria	Gammaproteobacteria	Competibacterales	Competibacteraceae	Ca_Competibacter	midas_s_601			0	0	1	0	1	1	0	0	1	1	0	0	0	1	1	1	1	0	1	0	0	0	1	0	2	0	0	1	0		1		0	0	3
Ribe_18-Q3-R11-54_MAXAC.188						Bacteria	Proteobacteria	Gammaproteobacteria	Competibacterales	Competibacteraceae	Ca_Competibacter	midas_s_601			0	0	1	0	1	1	0	0	0	1	0	0	0	1	1	1	1	0	1	0	0	0	1	0	2	0	0	1	0		1		0	0	3
Hirt_18-Q3-R61-65_BATAC.101						Bacteria	Proteobacteria	Gammaproteobacteria	Competibacterales	Competibacteraceae	Ca_Competibacter	midas_s_761			0	0	1	0	1	1	0	0	0	0	0	0	0	1	1	0	1	0	1	0	0	0	1	0	2	0	0	1	0		1		0	0	2
Lyne_18-Q3-R50-59_BATAC.383_cln						Bacteria	Proteobacteria	Gammaproteobacteria	Competibacterales	Competibacteraceae	Ca_Competibacter	midas_s_198			0	0	0	0	2	3	1	0	0	0	0	0	0	1	1	0	1	0	2	0	0	0	1	0	2	1	0	1	0		0		0	0	2
Hjor_18-Q3-R7-51_BATAC.2						Bacteria	Proteobacteria	Gammaproteobacteria	Competibacterales	Competibacteraceae	Ca_Contendobacter	Ca_Contendobacter_odensis			0	0	0	0	2	2	1	0	1	1	0	0	0	1	1	1	1	0	1	0	0	0	1	0	2	0	0	1	0		1		0	0	1
Hirt_18-Q3-R61-65_BATAC.422						Bacteria	Proteobacteria	Gammaproteobacteria	Competibacterales	Competibacteraceae	Ca_Contendobacter	Ca_Contendobacter_odensis			0	0	0	0	1	2	1	0	0	0	0	0	0	1	0	0	1	0	1	0	0	0	1	0	2	0	0	1	0		1		0	0	1
EsbW_18-Q3-R4-48_BAT3C.281						Bacteria	Bacteroidota	Bacteroidia	Chitinophagales	Saprospiraceae	Ca_Epiflobacter	midas_s_23	EsbW_18-Q3-R4-48_BAT3C.281_06083		0	1	0	0	0	1	0	0	1	0	0	0	0	0	0	0	0	0	0	0	0	0	0	0	4	0	0	1	0		1		0	0	0
Aved_18-Q3-R54-62_MAXAC.055						Bacteria	Bacteroidota	Bacteroidia	Chitinophagales	Saprospiraceae	Ca_Epiflobacter	midas_s_37	Aved_18-Q3-R54-62_MAXAC.055_03612		0	1	0	0	0	0	0	0	0	0	0	0	0	0	0	0	0	0	0	0	0	0	1	0	2	0	0	0	0		0		0	0	0
Fred_18-Q3-R57-64_BATAC.512						Bacteria	Bacteroidota	Bacteroidia	Chitinophagales	Saprospiraceae	Ca_Epiflobacter	midas_s_37	Fred_18-Q3-R57-64_BATAC.512_01894		0	2	0	0	0	1	0	0	0	0	0	0	0	0	0	0	0	0	0	0	0	0	1	0	2	0	0	1	0		0		0	0	0
Skiv_18-Q3-R9-52_BATAC.484						Bacteria	Bacteroidota	Bacteroidia	Chitinophagales	Saprospiraceae	Ca_Epiflobacter	midas_s_103	Skiv_18-Q3-R9-52_BATAC.484_01232		0	0	0	0	0	0	0	0	0	0	0	0	0	0	0	0	0	0	0	0	0	0	0	0	3	0	0	2	0		0		0	0	0
Bjer_18-Q3-R1-45_BAT3C.347						Bacteria	Proteobacteria	Gammaproteobacteria	Burkholderiales	B1-7BS	Ca_Methylophosphatis	Ca_Methylophosphatis_roskildensis			0	0	0	0	0	2	1	0	1	1	0	0	0	1	1	1	1	0	2	0	0	0	1	0	2	2	0	2	0		0		0	0	3
Ega_18-Q3-R5-49_BATAC.204						Bacteria	Proteobacteria	Gammaproteobacteria	Burkholderiales	B1-7BS	Ca_Methylophosphatis	Ca_Methylophosphatis_roskildensis			0	0	0	0	1	1	1	0	1	1	0	0	0	1	1	1	1	0	1	0	0	0	0	0	2	1	0	2	0		0		0	0	3
EsbW_18-Q3-R4-48_BAT3C.93						Bacteria	Proteobacteria	Gammaproteobacteria	Burkholderiales	B1-7BS	Ca_Methylophosphatis	Ca_Methylophosphatis_roskildensis			0	0	0	0	1	1	1	0	0	1	0	0	0	1	1	1	1	0	2	0	0	0	2	0	2	2	0	2	0		0		0	0	3
Hade_18-Q3-R52-61_BATAC.316						Bacteria	Proteobacteria	Gammaproteobacteria	Burkholderiales	B1-7BS	Ca_Methylophosphatis	Ca_Methylophosphatis_haderslevensis			0	0	0	0	0	0	1	0	1	1	0	0	0	0	0	1	0	0	2	0	0	0	1	0	2	0	0	2	0		1		1	1	0
Hirt_18-Q3-R61-65_MAXAC.231						Bacteria	Proteobacteria	Gammaproteobacteria	Burkholderiales	B1-7BS	Ca_Methylophosphatis	Ca_Methylophosphatis_roskildensis			0	0	0	0	1	1	1	0	1	0	0	0	0	1	1	1	1	0	2	0	0	0	2	0	2	2	0	2	0		0		0	0	3
AalE_18-Q3-R2-46_BAT3C.202						Bacteria	Actinobacteriota	Acidimicrobiia	Microtrichales	Microtrichaceae	Ca_Microthrix	Ca_Microthrix_subdominans			0	0	1	0	0	1	1	0	0	0	0	0	1	0	0	1	0	0	2	0	0	0	1	0	1	0	0	3	0		0		0	0	0
AalW_18-Q3-R10-53_BAT3C.502						Bacteria	Actinobacteriota	Acidimicrobiia	Microtrichales	Microtrichaceae	Ca_Microthrix	Ca_Microthrix_parvicella			0	0	1	0	1	1	1	0	0	0	0	0	1	0	0	1	0	0	2	0	0	0	1	0	1	0	0	3	0		0		0	0	0
AalW_18-Q3-R10-53_BATAC.377						Bacteria	Actinobacteriota	Acidimicrobiia	Microtrichales	Microtrichaceae	Ca_Microthrix	Ca_Microthrix_parvicella			0	1	1	0	1	1	1	0	0	0	0	0	0	0	0	1	0	0	2	0	0	0	1	0	1	0	0	4	0		0		0	0	0
Bjer_18-Q3-R1-45_BATAC.226						Bacteria	Actinobacteriota	Acidimicrobiia	Microtrichales	Microtrichaceae	Ca_Microthrix	Ca_Microthrix_parvicella			0	0	1	0	1	1	1	0	0	0	0	0	1	0	0	1	0	0	2	0	0	0	1	0	1	0	0	4	0		0		0	0	0
Bjer_18-Q3-R1-45_MAXAC.004						Bacteria	Actinobacteriota	Acidimicrobiia	Microtrichales	Microtrichaceae	Ca_Microthrix	Ca_Microthrix_parvicella			0	1	1	0	1	1	1	0	0	0	0	0	0	0	0	1	0	0	2	0	0	0	1	0	1	0	0	4	0		0		0	0	0
Damh_18-Q3-R51-60_MAXAC.005						Bacteria	Actinobacteriota	Acidimicrobiia	Microtrichales	Microtrichaceae	Ca_Microthrix	Ca_Microthrix_parvicella			0	0	1	0	0	1	1	0	0	0	0	0	1	0	0	1	0	0	2	0	0	0	1	0	1	0	0	4	0		0		0	0	0
EsbE_18-Q3-R3-47_BATAC.457_sub						Bacteria	Actinobacteriota	Acidimicrobiia	Microtrichales	Microtrichaceae	Ca_Microthrix	Ca_Microthrix_parvicella			0	1	1	0	1	1	1	0	0	0	0	0	0	0	0	0	0	0	2	0	0	0	1	0	1	0	0	4	0		0		0	0	0
Lyne_18-Q3-R50-59_MAXAC.006						Bacteria	Actinobacteriota	Acidimicrobiia	Microtrichales	Microtrichaceae	Ca_Microthrix	Ca_Microthrix_parvicella			0	0	1	0	1	1	1	0	0	0	0	0	1	0	0	1	0	0	2	0	0	0	1	0	1	0	0	4	0		0		0	0	0
Rand_18-Q3-R56-63_BAT3C.13						Bacteria	Actinobacteriota	Acidimicrobiia	Microtrichales	Microtrichaceae	Ca_Microthrix	Ca_Microthrix_parvicella			0	0	1	0	1	1	1	0	0	0	0	0	1	0	0	1	0	0	2	0	0	0	1	0	1	0	0	4	0		0		0	0	0
Viby_18-Q3-R106-67_BAT3C.52						Bacteria	Actinobacteriota	Acidimicrobiia	Microtrichales	Microtrichaceae	Ca_Microthrix	Ca_Microthrix_parvicella			0	1	1	0	1	1	1	0	0	0	0	0	0	0	0	0	0	0	2	0	0	0	1	0	1	0	0	2	0		0		0	0	0
Ejby_18-Q3-R6-50_BATAC.123						Bacteria	Cyanobacteria	Vampirivibrionia	Obscuribacterales	Obscuribacteraceae	Ca_Obscuribacter	midas_s_1393			0	3	0	0	0	0	0	0	0	0	0	0	0	1	1	0	0	0	0	0	0	1	0	0	4	0	0	1	0		0		0	0	1
EsbW_18-Q3-R4-48_MAXAC.047						Bacteria	Cyanobacteria	Vampirivibrionia	Obscuribacterales	Obscuribacteraceae	Ca_Obscuribacter	midas_s_2716			0	2	0	0	0	0	0	0	0	0	0	0	0	1	0	0	0	0	0	0	0	1	0	0	4	0	0	1	0		0		0	0	2
Fred_18-Q3-R57-64_MAXAC.356						Bacteria	Cyanobacteria	Vampirivibrionia	Obscuribacterales	Obscuribacteraceae	Ca_Obscuribacter	midas_s_13057			0	3	0	0	0	0	1	0	0	0	0	0	0	1	1	0	0	0	1	0	0	0	0	0	4	1	0	2	0		0		0	0	2
Hirt_18-Q3-R61-65_MAXAC.060						Bacteria	Cyanobacteria	Vampirivibrionia	Obscuribacterales	Obscuribacteraceae	Ca_Obscuribacter	midas_s_2716			0	1	0	0	0	0	1	0	0	0	0	0	0	1	1	0	0	0	0	0	0	2	0	0	3	0	0	1	0		0		0	0	2
Lyne_18-Q3-R50-59_BATAC.510						Bacteria	Cyanobacteria	Vampirivibrionia	Obscuribacterales	Obscuribacteraceae	Ca_Obscuribacter	midas_s_13057			0	3	0	0	0	0	1	0	0	0	0	0	0	1	1	0	0	0	1	0	0	0	0	0	4	0	0	2	0		0		0	0	2
OdNW_18-Q3-R42-56_BATAC.52						Bacteria	Cyanobacteria	Vampirivibrionia	Obscuribacterales	Obscuribacteraceae	Ca_Obscuribacter	midas_s_2716			0	3	0	0	0	0	1	0	0	0	0	0	0	1	1	0	0	0	0	0	0	1	0	0	4	0	0	1	0		0		0	0	2
Skiv_18-Q3-R9-52_MAXAC.062						Bacteria	Cyanobacteria	Vampirivibrionia	Obscuribacterales	Obscuribacteraceae	Ca_Obscuribacter	midas_s_2716			0	2	0	0	0	0	1	0	0	0	0	0	0	0	1	0	0	0	0	0	0	1	0	0	3	0	0	1	0		0		0	0	1
Vibo_18-Q3-R45-57_BATAC.463						Bacteria	Cyanobacteria	Vampirivibrionia	Obscuribacterales	Obscuribacteraceae	Ca_Obscuribacter	midas_s_2716			0	2	0	0	0	0	1	0	0	0	0	0	0	1	1	0	0	0	0	0	0	1	0	0	4	0	0	1	0		0		0	0	2
AalW_18-Q3-R10-53_BAT3C.508_uni						Bacteria	Patescibacteria	Saccharimonadia	Saccharimonadales	Saccharimonadaceae	Ca_Saccharimonas	Ca_Saccharimonas_aalborgensis			0	0	0	0	0	0	0	0	0	0	0	0	0	0	0	0	0	0	1	0	0	0	0	0	0	0	0	0	0		0		0	0	0
Skiv_18-Q3-R9-52_BAT3C.188_fly						Bacteria	Patescibacteria	Saccharimonadia	Saccharimonadales	Saccharimonadaceae	Ca_Saccharimonas	Ca_Saccharimonas_aalborgensis			0	0	0	0	0	0	0	0	0	0	0	0	0	0	0	0	0	0	1	0	0	0	0	0	0	0	0	0	0		0		0	0	0
Vibo_18-Q3-R45-57_BATAC.32_fly						Bacteria	Patescibacteria	Saccharimonadia	Saccharimonadales	Saccharimonadaceae	Ca_Saccharimonas	Ca_Saccharimonas_aalborgensis			0	0	0	0	0	0	0	0	0	0	0	0	0	0	0	0	0	0	1	0	0	0	0	0	0	0	0	0	0		0		0	0	0
Aved_18-Q3-R54-62_BAT3C.518						Bacteria	Chloroflexi	Anaerolineae	Anaerolineales	Anaerolineaceae	Ca_Villigracilis	midas_s_13093			0	1	0	0	0	1	0	0	1	0	0	0	0	0	0	0	0	0	0	0	1	1	0	0	0	0	0	1	0		0		0	0	0
Aved_18-Q3-R54-62_MAXAC.057_sub						Bacteria	Chloroflexi	Anaerolineae	Anaerolineales	Anaerolineaceae	Ca_Villigracilis	midas_s_6664			0	1	0	0	1	1	0	0	1	0	0	0	0	0	0	0	0	0	0	0	1	0	0	0	0	1	0	2	0		0		0	0	0
EsbW_18-Q3-R4-48_MAXAC.021						Bacteria	Chloroflexi	Anaerolineae	Anaerolineales	Anaerolineaceae	Ca_Villigracilis	midas_s_471			0	1	0	0	0	1	0	0	0	0	0	0	1	0	0	0	0	0	0	0	1	1	0	0	0	0	0	3	0		0		0	0	0
EsbW_18-Q3-R4-48_MAXAC.032						Bacteria	Chloroflexi	Anaerolineae	Anaerolineales	Anaerolineaceae	Ca_Villigracilis	midas_s_6664			0	1	0	0	1	1	0	0	1	0	0	0	0	0	0	0	0	0	0	0	0	0	0	0	0	1	0	2	0		0		0	0	0
Skiv_18-Q3-R9-52_MAXAC.035						Bacteria	Chloroflexi	Anaerolineae	Anaerolineales	Anaerolineaceae	Ca_Villigracilis	midas_s_471			0	1	0	0	1	1	0	0	1	0	0	0	0	0	0	0	0	0	1	0	1	1	0	0	1	1	0	3	0		0		0	0	0
Skiv_18-Q3-R9-52_MAXAC.043						Bacteria	Chloroflexi	Anaerolineae	Anaerolineales	Anaerolineaceae	Ca_Villigracilis	midas_s_6664			0	1	0	0	2	1	0	0	1	0	0	0	0	0	0	0	0	0	0	0	1	0	0	0	0	1	0	4	0		0		0	0	0
EsbE_18-Q3-R3-47_MAXAC.031_sub						Bacteria	Chloroflexi	Anaerolineae	Anaerolineales	Anaerolineaceae	Ca_Villigracilis	midas_s_471			0	1	0	0	1	1	0	0	0	0	0	0	0	0	0	0	0	0	1	0	1	1	0	0	1	1	0	2	0		0		0	0	0
Hade_18-Q3-R52-61_MAXAC.042						Bacteria	Chloroflexi	Anaerolineae	Anaerolineales	Anaerolineaceae	Ca_Villigracilis	midas_s_471			0	1	0	0	0	1	0	0	0	0	0	0	0	0	0	0	0	0	0	0	1	0	0	0	0	0	0	2	0		0		0	0	0
Hirt_18-Q3-R61-65_MAXAC.030						Bacteria	Chloroflexi	Anaerolineae	Anaerolineales	Anaerolineaceae	Ca_Villigracilis	midas_s_471			0	1	0	0	0	1	0	0	0	0	0	0	0	0	1	0	0	0	1	0	1	0	0	0	0	0	0	0	0		0		0	0	1
OdNE_18-Q3-R46-58_MAXAC.047						Bacteria	Chloroflexi	Anaerolineae	Anaerolineales	Anaerolineaceae	Ca_Villigracilis	midas_s_471			0	1	0	0	1	1	0	0	0	0	0	0	0	0	0	0	0	0	1	0	1	1	0	0	0	0	0	3	0		0		0	0	0
OdNW_18-Q3-R42-56_BATAC.378						Bacteria	Chloroflexi	Anaerolineae	Anaerolineales	Anaerolineaceae	Ca_Villigracilis	midas_s_9223			0	1	0	0	1	1	0	0	0	0	0	0	0	0	0	0	0	0	0	0	2	0	0	0	0	0	0	3	0		0		0	0	0
OdNW_18-Q3-R42-56_MAXAC.037						Bacteria	Chloroflexi	Anaerolineae	Anaerolineales	Anaerolineaceae	Ca_Villigracilis	midas_s_471			0	1	0	0	1	1	0	0	1	0	0	0	0	0	0	0	0	0	1	0	1	1	0	0	1	1	0	3	0		0		0	0	0
Fred_18-Q3-R57-64_BATAC.8						Bacteria	Proteobacteria	Gammaproteobacteria	Burkholderiales	Comamonadaceae	Caenimonas	midas_s_1179			0	0	0	0	1	2	1	0	1	1	0	0	0	1	1	1	1	0	2	0	0	0	1	0	2	0	0	4	0		0		0	0	2
Fred_18-Q3-R57-64_MAXAC.373						Bacteria	Proteobacteria	Gammaproteobacteria	Pseudomonadales	Cellvibrionaceae	Cellvibrio	midas_s_12753			0	0	0	0	1	1	0	0	1	1	0	0	0	1	1	0	1	0	0	0	0	0	0	0	1	0	0	2	0		0		0	0	3
Lyne_18-Q3-R50-59_MAXAC.062						Bacteria	Verrucomicrobiota	Verrucomicrobiae	Opitutales	Opitutaceae	Cephaloticoccus	midas_s_8201			0	1	0	0	0	4	1	0	0	0	0	0	0	0	0	0	0	0	1	0	0	0	0	0	1	0	0	1	0		0		0	0	0
Hade_18-Q3-R52-61_BATAC.47						Bacteria	Actinobacteriota	Acidimicrobiia	Microtrichales	Ilumatobacteraceae	CL500-29_marine_group	midas_s_21			0	0	0	0	0	1	0	0	0	0	0	0	1	0	0	2	0	0	2	0	1	0	1	0	1	0	0	4	0		0		0	0	0
Skiv_18-Q3-R9-52_BAT3C.106						Bacteria	Actinobacteriota	Acidimicrobiia	Microtrichales	Ilumatobacteraceae	CL500-29_marine_group	midas_s_1015			0	0	0	0	0	2	0	0	0	0	0	0	1	0	0	1	0	0	2	0	1	0	1	0	1	0	0	3	0		0		0	0	0
Rand_18-Q3-R56-63_BATAC.193						Bacteria	Proteobacteria	Gammaproteobacteria	Burkholderiales	Comamonadaceae	Comamonas	midas_s_3321			0	1	0	0	1	5	0	0	1	1	0	0	0	0	1	1	1	0	3	0	0	0	1	0	2	2	0	3	0		0		0	0	2
AalW_18-Q3-R10-53_MAXAC.302						Bacteria	Coprothermobacterota	Coprothermobacteria	Coprothermobacterales	Coprothermobacteraceae	Coprothermobacter	Coprothermobacter_proteolyticus			1	0	0	0	0	0	0	0	0	0	0	0	0	0	0	0	0	0	1	0	1	1	0	0	0	0	0	1	0		0		0	0	0
AalW_18-Q3-R10-53_BATAC.5						Bacteria	Bacteroidota	Bacteroidia	Flavobacteriales	Crocinitomicaceae	Crocinitomix	midas_s_1882			0	1	1	0	0	0	0	0	0	0	0	0	0	1	0	0	0	0	1	0	0	0	0	0	1	0	0	1	0		1		0	0	2
Bjer_18-Q3-R1-45_BAT3C.293						Bacteria	Bacteroidota	Bacteroidia	Flavobacteriales	Crocinitomicaceae	Crocinitomix	midas_s_1882			0	2	1	0	0	0	0	0	0	0	0	0	0	1	1	0	0	0	1	0	0	0	0	0	3	0	0	1	0		1		0	0	2
Lyne_18-Q3-R50-59_BAT3C.522						Bacteria	Bacteroidota	Bacteroidia	Flavobacteriales	Crocinitomicaceae	Crocinitomix	midas_s_2545			0	1	1	0	0	0	0	0	0	0	0	0	0	0	0	0	0	0	1	0	0	0	0	0	2	0	0	1	0		1		0	0	2
OdNW_18-Q3-R42-56_BATAC.93						Bacteria	Bacteroidota	Bacteroidia	Flavobacteriales	Crocinitomicaceae	Crocinitomix	midas_s_1882			0	1	0	0	0	0	0	0	0	0	0	0	0	1	1	0	0	0	1	0	0	0	0	0	3	0	0	1	0		1		0	0	2
Ribe_18-Q3-R11-54_MAXAC.030						Bacteria	Proteobacteria	Gammaproteobacteria	Burkholderiales	Rhodocyclaceae	Dechloromonas	Ca_Dechloromonas_phosphoritropha			0	0	2	0	1	1	1	0	1	1	0	0	0	1	1	1	1	0	2	0	0	0	2	0	2	1	0	1	0		0		0	0	3
Fred_18-Q3-R57-64_MAXAC.307						Bacteria	Proteobacteria	Alphaproteobacteria	Defluviicoccales	Defluviicoccaceae	Defluviicoccus	midas_s_107			0	0	0	0	1	2	0	0	1	0	1	0	0	0	0	1	0	0	2	0	0	0	0	0	1	1	0	2	0		0		0	0	0
Fred_18-Q3-R57-64_MAXAC.378						Bacteria	Proteobacteria	Alphaproteobacteria	Defluviicoccales	Defluviicoccaceae	Defluviicoccus	midas_s_2488			0	0	0	0	1	2	0	0	1	0	0	0	0	0	1	0	1	0	1	0	0	1	0	0	2	0	0	1	0		0		0	0	2
Kalu_18-Q3-R12-55_MAXAC.148						Bacteria	Proteobacteria	Alphaproteobacteria	Defluviicoccales	Defluviicoccaceae	Defluviicoccus	midas_s_24009			0	0	0	0	1	3	0	0	0	0	0	0	0	0	0	0	0	0	2	0	0	0	0	0	1	0	0	1	0		0		0	0	0
Fred_18-Q3-R57-64_BATAC.601						Bacteria	Proteobacteria	Alphaproteobacteria	Rhizobiales	Devosiaceae	Devosia	midas_s_984			0	0	0	0	1	1	0	0	1	1	0	0	1	0	0	0	0	0	0	0	0	0	0	0	1	0	0	2	0		0		0	0	0
AalE_18-Q3-R2-46_BATAC.376						Bacteria	Proteobacteria	Gammaproteobacteria	Xanthomonadales	Rhodanobacteraceae	Dokdonella	midas_s_124			0	0	0	0	1	1	1	0	0	0	0	0	1	0	0	0	0	0	0	0	0	0	0	0	1	0	0	1	0		0		0	0	0
Bjer_18-Q3-R1-45_MAXAC.033						Bacteria	Proteobacteria	Gammaproteobacteria	Xanthomonadales	Rhodanobacteraceae	Dokdonella	midas_s_124			0	0	0	0	1	1	1	0	0	0	0	0	1	0	0	0	0	0	0	0	0	0	0	0	1	0	0	1	0		0		0	0	0
Ega_18-Q3-R5-49_BAT3C.216						Bacteria	Proteobacteria	Gammaproteobacteria	Xanthomonadales	Rhodanobacteraceae	Dokdonella	midas_s_124			0	0	0	0	1	1	1	0	0	0	0	0	1	0	0	0	0	0	0	0	0	0	0	0	1	0	0	1	0		0		0	0	0
Fred_18-Q3-R57-64_MAXAC.209						Bacteria	Proteobacteria	Gammaproteobacteria	Xanthomonadales	Rhodanobacteraceae	Dokdonella	midas_s_1282			0	0	0	0	0	0	1	0	0	0	0	0	1	0	0	0	0	0	0	0	0	1	0	0	1	0	0	1	0		0		0	0	0
Vibo_18-Q3-R45-57_BAT3C.98						Bacteria	Proteobacteria	Gammaproteobacteria	Xanthomonadales	Rhodanobacteraceae	Dokdonella	midas_s_124			0	0	0	0	1	1	1	0	0	0	0	0	1	0	0	0	0	0	0	0	0	0	0	0	1	0	0	2	0		0		0	0	0
Viby_18-Q3-R106-67_BATAC.169						Bacteria	Proteobacteria	Gammaproteobacteria	Xanthomonadales	Rhodanobacteraceae	Dokdonella	midas_s_124			0	0	0	0	1	1	1	0	0	0	0	0	1	0	0	0	0	0	0	0	0	0	0	0	1	0	0	1	0		0		0	0	0
Fred_18-Q3-R57-64_MAXAC.274						Bacteria	Proteobacteria	Alphaproteobacteria	Dongiales	Dongiaceae	Dongia	midas_s_4052			0	0	0	0	1	1	0	0	0	0	0	0	0	1	0	0	1	0	2	0	1	0	1	0	2	2	0	8	0		0		0	0	2
Bjer_18-Q3-R1-45_BATAC.230						Bacteria	Proteobacteria	Gammaproteobacteria	Burkholderiales	Nitrosomonadaceae	Ellin6067	midas_s_2335			0	0	0	0	0	2	0	0	0	0	0	0	0	0	0	0	0	0	1	0	0	0	2	0	1	0	0	2	0		0		0	0	0
EsbW_18-Q3-R4-48_BATAC.303						Bacteria	Proteobacteria	Gammaproteobacteria	Burkholderiales	Nitrosomonadaceae	Ellin6067	midas_s_323			0	0	0	0	1	2	1	0	0	0	0	0	0	1	1	0	2	0	2	0	1	0	1	0	2	0	1	2	0		0		1	1	2
Hade_18-Q3-R52-61_BATAC.452						Bacteria	Proteobacteria	Gammaproteobacteria	Burkholderiales	Nitrosomonadaceae	Ellin6067	midas_s_323			0	0	0	0	1	2	1	0	0	0	0	0	0	1	1	0	1	0	2	0	0	0	1	0	3	0	0	2	0		0		1	1	2
Vibo_18-Q3-R45-57_BATAC.224						Bacteria	Proteobacteria	Gammaproteobacteria	Burkholderiales	Nitrosomonadaceae	Ellin6067	midas_s_379			0	0	0	0	1	1	0	0	0	0	0	0	0	0	0	0	0	0	1	0	0	0	1	0	1	0	0	2	0		0		1	1	0
Vibo_18-Q3-R45-57_BATAC.298						Bacteria	Proteobacteria	Gammaproteobacteria	Burkholderiales	Nitrosomonadaceae	Ellin6067	midas_s_5161			0	0	0	0	1	3	1	0	0	0	0	0	0	0	0	0	0	0	2	0	0	0	1	0	1	0	0	2	0		0		0	0	0
Fred_18-Q3-R57-64_BAT3C.305						Bacteria	Bacteroidota	Bacteroidia	Chitinophagales	Chitinophagaceae	Ferruginibacter	midas_s_2683			0	1	0	0	0	0	0	0	0	0	0	0	0	0	0	0	0	0	0	0	0	0	0	0	2	0	0	0	0		0		0	0	0
Hirt_18-Q3-R61-65_BATAC.207						Bacteria	Bacteroidota	Bacteroidia	Chitinophagales	Chitinophagaceae	Ferruginibacter	midas_s_83	Hirt_18-Q3-R61-65_BATAC.207_02197		0	0	0	0	0	0	0	0	0	0	0	0	0	0	0	0	0	0	0	0	0	0	0	0	3	0	0	1	0		0		0	0	0
Viby_18-Q3-R106-67_MAXAC.156						Bacteria	Bacteroidota	Bacteroidia	Chitinophagales	Chitinophagaceae	Ferruginibacter	midas_s_210	Viby_18-Q3-R106-67_MAXAC.156_00258		0	1	0	0	0	0	1	0	0	0	0	0	0	1	1	0	1	0	0	0	0	0	0	0	3	0	0	1	0		1		0	0	1
OdNW_18-Q3-R42-56_BATAC.385						Bacteria	Bacteroidota	Bacteroidia	Flavobacteriales	Flavobacteriaceae	Flavobacterium	midas_s_3560	OdNW_18-Q3-R42-56_BATAC.385_00609		0	0	1	0	0	0	1	0	1	1	0	0	0	0	0	0	0	0	0	0	0	0	0	0	2	0	0	2	0		1		0	0	1
Viby_18-Q3-R106-67_BAT3C.94						Bacteria	Desulfobacterota	Desulfuromonadia	Geobacterales	Geobacteraceae	Geobacter	midas_s_2713			0	0	1	0	0	1	1	0	1	1	1	0	0	1	1	0	1	0	1	0	0	0	1	0	4	0	0	1	0		0		0	0	2
Hjor_18-Q3-R7-51_BATAC.136						Bacteria	Acidobacteriota	Holophagae	Holophagales	Holophagaceae	Geothrix	midas_s_1121			0	1	0	0	0	1	0	0	0	0	0	0	0	1	1	1	1	0	0	0	1	0	0	0	1	0	0	1	0		0		0	0	2
OdNE_18-Q3-R46-58_MAXAC.008						Bacteria	Acidobacteriota	Holophagae	Holophagales	Holophagaceae	Geothrix	Ca_Geothrix_odensensis			0	1	1	0	0	1	1	0	0	0	0	0	0	1	1	1	1	0	0	0	1	0	0	0	2	0	0	2	0		0		1	1	1
OdNW_18-Q3-R42-56_BATAC.478						Bacteria	Acidobacteriota	Holophagae	Holophagales	Holophagaceae	Geothrix	Ca_Geothrix_odensensis			0	1	1	0	0	1	1	0	0	0	0	0	0	0	0	0	0	0	1	0	1	0	0	0	2	0	0	2	0		0		1	1	0
Skiv_18-Q3-R9-52_MAXAC.067						Bacteria	Acidobacteriota	Holophagae	Holophagales	Holophagaceae	Geothrix	Ca_Geothrix_skivensis			0	0	1	0	0	2	1	0	0	0	0	0	0	1	1	1	1	0	0	0	2	0	0	0	1	0	0	1	0		0		1	1	2
EsbE_18-Q3-R3-47_MAXAC.007						Bacteria	Acidobacteriota	Holophagae	Holophagales	Holophagaceae	Geothrix	Ca_Geothrix_odensensis			0	1	1	0	0	1	1	0	0	0	0	0	0	1	1	2	1	0	0	0	1	0	0	0	1	0	0	2	0		0		1	0	2
Hirt_18-Q3-R61-65_MAXAC.229						Bacteria	Myxococcota	Polyangia	Haliangiales	Haliangiaceae	Haliangium	midas_s_4382			0	1	0	0	0	0	0	0	0	0	0	0	1	0	0	0	0	0	0	0	0	0	1	0	1	0	0	1	0		0		0	0	0
OdNE_18-Q3-R46-58_MAXAC.223						Bacteria	Bacteroidota	Bacteroidia	Chitinophagales	Saprospiraceae	Haliscomenobacter	Haliscomenobacter_hydrossis	OdNE_18-Q3-R46-58_MAXAC.223_01002		0	1	0	0	1	1	0	0	1	0	0	0	0	0	0	0	0	0	0	0	0	0	0	0	1	0	0	2	0		0		0	0	0
Fred_18-Q3-R57-64_BATAC.644						Bacteria	Proteobacteria	Gammaproteobacteria	Pseudomonadales	Halomonadaceae	Halomonas	midas_s_11904			0	0	1	0	1	1	0	0	1	1	0	0	0	1	1	1	1	0	2	0	0	0	1	0	1	0	0	1	0		0		0	0	2
Lyne_18-Q3-R50-59_MAXAC.318						Bacteria	Proteobacteria	Gammaproteobacteria	Pseudomonadales	Halomonadaceae	Halomonas	midas_s_11904			0	0	1	0	1	1	0	0	1	1	0	0	0	1	1	1	1	0	1	0	0	0	1	0	1	0	0	1	0		0		0	0	2
OdNW_18-Q3-R42-56_BATAC.488						Bacteria	Proteobacteria	Alphaproteobacteria	Caulobacterales	Hyphomonadaceae	Hirschia	midas_s_5283			0	0	0	0	2	2	0	0	0	0	0	0	0	1	1	0	1	0	3	0	0	0	0	0	2	1	0	1	0		0		0	0	1
Hjor_18-Q3-R7-51_BAT3C.262						Bacteria	Proteobacteria	Alphaproteobacteria	Rhizobiales	Hyphomicrobiaceae	Hyphomicrobium	midas_s_598			0	0	1	0	1	1	0	0	0	0	0	0	0	1	1	0	1	0	1	0	0	0	0	0	1	0	0	4	0		1		0	0	0
Fred_18-Q3-R57-64_MAXAC.362						Bacteria	Proteobacteria	Alphaproteobacteria	Caulobacterales	Hyphomonadaceae	Hyphomonas	midas_s_29658			0	0	0	0	1	1	0	0	0	0	0	0	0	1	1	0	1	0	3	0	0	0	0	0	2	0	0	1	0		0		0	0	1
Aved_18-Q3-R54-62_MAXAC.290						Bacteria	Actinobacteriota	Acidimicrobiia	Microtrichales	Iamiaceae	Iamia	midas_s_290			0	0	1	0	1	1	0	0	1	1	1	0	1	0	0	2	0	0	2	0	0	0	0	0	1	0	0	3	0		0		0	0	1
Lyne_18-Q3-R50-59_BATAC.68						Bacteria	Proteobacteria	Gammaproteobacteria	Burkholderiales	Comamonadaceae	Ideonella	midas_s_1694			0	1	1	0	1	3	1	0	1	1	0	0	0	0	0	1	0	0	3	0	0	0	1	0	2	1	0	4	0		0		0	0	0
Bjer_18-Q3-R1-45_MAXAC.113						Bacteria	Proteobacteria	Gammaproteobacteria	Burkholderiales	Comamonadaceae	Ideonella	midas_s_262			0	0	1	0	1	1	1	0	0	0	0	0	0	1	1	0	2	0	6	0	0	0	1	0	1	1	0	3	0		0		0	0	2
Ega_18-Q3-R5-49_BATAC.212						Bacteria	Proteobacteria	Gammaproteobacteria	Burkholderiales	Comamonadaceae	Ideonella	midas_s_262			0	0	1	0	1	1	1	0	0	0	0	0	0	0	0	0	1	0	8	0	0	0	1	0	1	1	0	4	0		0		0	0	0
Hirt_18-Q3-R61-65_BATAC.371						Bacteria	Proteobacteria	Gammaproteobacteria	Burkholderiales	Comamonadaceae	Ideonella	midas_s_262			0	0	1	0	1	1	1	0	0	0	0	0	0	1	1	0	2	0	8	0	0	0	1	0	1	2	0	4	0		0		0	0	2
Kalu_18-Q3-R12-55_BAT3C.58						Bacteria	Bacteroidota	Ignavibacteria	Ignavibacteriales	Melioribacteraceae	IheB3-7	midas_s_1841			0	0	1	0	0	2	1	0	0	0	0	0	0	1	1	0	1	0	0	0	1	0	0	0	1	0	0	1	0		0		0	0	1
Aved_18-Q3-R54-62_BATAC.345						Bacteria	Acidobacteriota	Blastocatellia	Blastocatellales	Blastocatellaceae	JGI_0001001-H03	midas_s_518			0	1	0	0	0	0	0	0	0	0	0	0	0	1	2	1	0	0	0	0	0	0	0	0	1	1	0	1	0		0		0	0	3
EsbE_18-Q3-R3-47_BATAC.228						Bacteria	Acidobacteriota	Blastocatellia	Blastocatellales	Blastocatellaceae	JGI_0001001-H03	midas_s_170			0	1	0	0	0	0	1	0	0	0	0	0	0	1	1	1	1	0	0	0	0	0	0	0	2	0	0	1	0		0		0	0	2
EsbW_18-Q3-R4-48_BATAC.318						Bacteria	Acidobacteriota	Blastocatellia	Blastocatellales	Blastocatellaceae	JGI_0001001-H03	midas_s_895			0	1	0	0	0	3	0	0	0	0	0	0	0	1	1	1	0	0	0	0	0	0	0	0	0	0	0	1	0		0		0	0	2
EsbW_18-Q3-R4-48_MAXAC.080						Bacteria	Acidobacteriota	Blastocatellia	Blastocatellales	Blastocatellaceae	JGI_0001001-H03	midas_s_170			0	1	0	0	0	0	1	0	0	0	0	0	0	1	1	1	1	0	0	0	0	0	0	0	2	0	0	1	0		0		0	0	2
Kalu_18-Q3-R12-55_MAXAC.078_cln						Bacteria	Acidobacteriota	Blastocatellia	Blastocatellales	Blastocatellaceae	JGI_0001001-H03	midas_s_9952			0	1	0	0	0	0	0	0	0	0	0	0	0	1	1	0	0	0	0	0	0	0	0	0	0	0	0	1	0		0		0	0	0
Kalu_18-Q3-R12-55_MAXAC.141_sub						Bacteria	Acidobacteriota	Blastocatellia	Blastocatellales	Blastocatellaceae	JGI_0001001-H03	midas_s_12563			0	1	0	0	0	0	0	0	0	0	0	0	0	2	2	1	1	0	0	0	0	0	0	0	1	0	0	1	0		0		0	0	0
Mari_18-Q3-R65-66_BATAC.326						Bacteria	Acidobacteriota	Blastocatellia	Blastocatellales	Blastocatellaceae	JGI_0001001-H03	midas_s_170			0	1	0	0	0	0	1	0	0	0	0	0	0	0	1	1	1	0	0	0	0	0	0	0	2	0	0	1	0		0		0	0	2
Mari_18-Q3-R65-66_MAXAC.226						Bacteria	Acidobacteriota	Blastocatellia	Blastocatellales	Blastocatellaceae	JGI_0001001-H03	midas_s_895			0	1	0	0	0	2	0	0	0	0	0	0	0	0	0	1	0	0	0	0	0	0	0	0	0	0	0	1	0		0		0	0	2
OdNW_18-Q3-R42-56_MAXAC.155						Bacteria	Acidobacteriota	Blastocatellia	Blastocatellales	Blastocatellaceae	JGI_0001001-H03	midas_s_518			0	1	0	0	0	0	0	0	0	0	0	0	0	0	0	0	0	0	0	0	0	0	0	0	1	1	0	1	0		0		0	0	0
Skiv_18-Q3-R9-52_MAXAC.113						Bacteria	Acidobacteriota	Blastocatellia	Blastocatellales	Blastocatellaceae	JGI_0001001-H03	midas_s_170			0	1	0	0	0	0	0	0	0	0	0	0	0	0	0	0	1	0	0	0	0	0	0	0	2	0	0	1	0		0		0	0	2
Vibo_18-Q3-R45-57_MAXAC.065						Bacteria	Acidobacteriota	Blastocatellia	Blastocatellales	Blastocatellaceae	JGI_0001001-H03	midas_s_170			0	1	0	0	0	0	1	0	0	0	0	0	0	1	1	1	1	0	0	0	0	0	0	0	2	0	0	1	0		0		0	0	2
AalW_18-Q3-R10-53_MAXAC.144						Bacteria	Acidobacteriota	Blastocatellia	Blastocatellales	Blastocatellaceae	JGI_0001001-H03	midas_s_233			0	1	0	0	0	2	1	0	0	0	0	0	0	0	1	2	0	0	0	0	0	0	0	0	2	0	0	1	0		0		0	0	3
Fred_18-Q3-R57-64_MAXAC.250						Bacteria	Acidobacteriota	Blastocatellia	Blastocatellales	Blastocatellaceae	JGI_0001001-H03	midas_s_895			0	1	0	0	0	1	0	0	0	0	0	0	0	1	0	1	0	0	0	0	0	0	0	0	0	0	0	1	0		0		0	0	2
Fred_18-Q3-R57-64_BATAC.715						Bacteria	Bacteroidota	Bacteroidia	Chitinophagales	Chitinophagaceae	Lacibacter	midas_s_26863	Fred_18-Q3-R57-64_BATAC.715_00312		0	1	1	0	1	1	0	0	0	1	0	0	0	0	0	0	0	0	0	0	0	0	1	0	3	0	0	0	0		0		0	0	1
Hirt_18-Q3-R61-65_BAT3C.235						Bacteria	Verrucomicrobiota	Verrucomicrobiae	Opitutales	Opitutaceae	Lacunisphaera	midas_s_2291			0	0	1	0	0	2	1	0	0	0	1	0	0	1	1	1	0	0	1	0	0	0	0	0	2	0	0	2	0		0		2	2	0
Hjor_18-Q3-R7-51_BATAC.292						Bacteria	Proteobacteria	Gammaproteobacteria	Burkholderiales	Burkholderiaceae	Lautropia	midas_s_135			0	0	1	0	1	1	1	0	1	1	0	0	0	0	1	1	0	0	10	0	0	3	1	0	1	1	1	1	0		0		1	1	1
Kalu_18-Q3-R12-55_MAXAC.091						Bacteria	Bacteroidota	Bacteroidia	Sphingobacteriales	Lentimicrobiaceae	Lentimicrobium	midas_s_32459			0	0	2	0	0	0	0	0	0	0	0	0	0	0	0	0	0	0	1	0	1	0	0	0	0	0	0	2	0		0		0	0	0
Bjer_18-Q3-R1-45_BAT3C.178						Bacteria	Bacteroidota	Bacteroidia	Sphingobacteriales	Lentimicrobiaceae	Lentimicrobium	midas_s_16			0	0	1	0	0	0	0	0	0	0	0	0	0	0	0	0	0	0	0	0	1	0	0	0	0	0	0	1	0		0		0	0	0
Aved_18-Q3-R54-62_MAXAC.010						Bacteria	Proteobacteria	Gammaproteobacteria	Burkholderiales	Comamonadaceae	Leptothrix	midas_s_81			0	1	0	0	1	5	0	0	1	1	0	0	0	1	1	1	1	0	3	0	0	0	1	0	3	2	0	3	0		0		0	0	3
Aved_18-Q3-R54-62_MAXAC.235						Bacteria	Proteobacteria	Gammaproteobacteria	Burkholderiales	Comamonadaceae	Leptothrix	midas_s_1298			0	1	0	0	1	1	0	0	1	0	0	0	1	1	0	0	0	0	3	0	0	1	1	0	2	1	0	5	0		0		0	0	3
Ega_18-Q3-R5-49_BATAC.305						Bacteria	Proteobacteria	Gammaproteobacteria	Burkholderiales	Comamonadaceae	Leptothrix	midas_s_81			0	1	0	0	1	5	0	0	1	1	0	0	0	1	1	0	1	0	3	0	0	0	1	0	2	1	0	3	0		0		0	0	3
Ejby_18-Q3-R6-50_MAXAC.009						Bacteria	Proteobacteria	Gammaproteobacteria	Burkholderiales	Comamonadaceae	Leptothrix	midas_s_81			0	1	0	0	1	4	0	0	1	1	0	0	0	1	1	1	1	0	3	0	0	0	1	0	2	2	0	3	0		0		0	0	3
EsbW_18-Q3-R4-48_BAT3C.207						Bacteria	Proteobacteria	Gammaproteobacteria	Burkholderiales	Comamonadaceae	Leptothrix	midas_s_130			0	1	0	0	1	2	1	0	2	2	0	0	0	1	1	1	1	0	2	0	1	0	1	0	2	3	0	5	0		1		1	1	3
EsbW_18-Q3-R4-48_MAXAC.006_sub						Bacteria	Proteobacteria	Gammaproteobacteria	Burkholderiales	Comamonadaceae	Leptothrix	midas_s_81			0	1	0	0	1	5	0	0	0	0	0	0	0	1	1	0	1	0	3	0	0	0	1	0	2	2	0	3	0		0		0	0	2
Fred_18-Q3-R57-64_MAXAC.004						Bacteria	Proteobacteria	Gammaproteobacteria	Burkholderiales	Comamonadaceae	Leptothrix	midas_s_81			0	1	0	0	1	5	0	0	1	1	0	0	0	1	1	1	1	0	3	0	0	0	0	0	2	2	0	3	0		0		0	0	3
Viby_18-Q3-R106-67_BATAC.55						Bacteria	Proteobacteria	Gammaproteobacteria	Burkholderiales	Comamonadaceae	Leptothrix	midas_s_81			0	1	0	0	1	5	0	0	1	1	0	0	0	1	1	1	1	0	3	0	0	0	1	0	2	2	0	3	0		0		0	0	3
AalW_18-Q3-R10-53_BATAC.157						Bacteria	Proteobacteria	Gammaproteobacteria	Burkholderiales	Comamonadaceae	Leptothrix	midas_s_386			0	1	0	0	1	3	1	0	0	0	0	0	0	1	1	0	1	0	2	0	0	0	1	0	1	1	1	3	0		0		0	0	2
Skiv_18-Q3-R9-52_BAT3C.176						Bacteria	Proteobacteria	Gammaproteobacteria	Burkholderiales	Comamonadaceae	Limnohabitans	midas_s_180	Skiv_18-Q3-R9-52_BAT3C.176_00459		0	1	0	0	1	2	0	0	1	1	0	0	0	0	1	0	1	0	4	0	0	0	2	0	3	1	1	3	0		0		0	0	1
Fred_18-Q3-R57-64_BATAC.609						Bacteria	Proteobacteria	Gammaproteobacteria	Xanthomonadales	Xanthomonadaceae	Lysobacter	Lysobacter_oligotrophicus			0	0	1	0	1	1	0	0	0	0	0	0	0	1	1	0	1	0	3	0	1	0	0	0	1	0	1	2	0		0		0	1	2
EsbE_18-Q3-R3-47_BAT3C.270						Archaea	Halobacterota	Methanomicrobia	Methanomicrobiales	Methanoregulaceae	Methanolinea	midas_s_1190			0	1	0	0	0	0	0	0	0	0	0	0	0	0	0	0	0	0	0	0	1	0	1	0	1	0	0	1	0		0		0	0	0
Fred_18-Q3-R57-64_BAT3C.431						Archaea	Euryarchaeota	Methanobacteria	Methanobacteriales	Methanothermobacteriaceae	Methanothermobacter	midas_s_9533			0	1	0	0	0	0	0	0	0	0	0	0	0	0	0	0	0	0	0	0	1	0	0	0	0	0	0	0	0		0		0	0	0
EsbE_18-Q3-R3-47_BAT3C.140						Archaea	Halobacterota	Methanosarcinia	Methanosarciniales	Methanosaetaceae	Methanothrix	Methanothrix_soehngenii			0	1	0	0	0	1	0	0	0	0	0	0	0	0	0	0	0	0	0	0	1	0	1	0	0	0	1	1	0		0		0	0	0
Hirt_18-Q3-R61-65_BAT3C.279						Bacteria	Actinobacteriota	Actinobacteria	Propionibacteriales	Propionibacteriaceae	Micropruina	Micropruina_glycogenica			0	0	1	0	1	1	0	0	0	0	0	0	1	1	1	0	1	0	1	0	0	0	1	0	1	0	0	2	0		0		0	0	2
Fred_18-Q3-R57-64_BATAC.414						Bacteria	Bacteroidota	Bacteroidia	Chitinophagales	midas_f_108	midas_g_10025	midas_s_11511			0	1	0	0	1	1	0	0	0	0	0	0	1	0	0	0	0	0	0	0	0	0	0	0	3	0	0	2	0		1		0	0	0
Aved_18-Q3-R54-62_BATAC.570						Bacteria	Proteobacteria	Gammaproteobacteria	Burkholderiales	Hydrogenophilaceae	midas_g_1040	midas_s_1040			0	0	0	0	1	1	0	0	1	1	0	0	0	1	1	2	2	0	1	0	0	0	0	0	1	0	0	1	0		1		2	2	3
AalE_18-Q3-R2-46_BATAC.579						Bacteria	Bacteroidota	Bacteroidia	Chitinophagales	midas_f_108	midas_g_108	midas_s_108			0	1	0	0	1	1	0	0	0	0	0	0	1	0	0	0	0	0	0	0	0	0	0	0	2	0	0	2	0		1		0	0	0
Damh_18-Q3-R51-60_BATAC.249						Bacteria	Bacteroidota	Bacteroidia	Chitinophagales	midas_f_108	midas_g_108	midas_s_108			0	2	0	0	1	1	0	0	0	0	0	0	1	0	0	0	0	0	0	0	0	0	1	0	2	0	0	2	0		1		0	0	0
Ejby_18-Q3-R6-50_MAXAC.023						Bacteria	Bacteroidota	Bacteroidia	Chitinophagales	midas_f_108	midas_g_108	midas_s_108			0	1	0	0	1	1	0	0	0	0	0	0	1	0	0	0	0	0	0	0	0	0	0	0	2	0	0	2	0		0		0	0	0
EsbW_18-Q3-R4-48_BATAC.159						Bacteria	Bacteroidota	Bacteroidia	Chitinophagales	midas_f_108	midas_g_108	midas_s_108			0	2	0	0	1	1	0	0	0	0	0	0	1	0	0	0	0	0	0	0	0	0	0	0	2	0	0	2	0		1		0	0	0
Lyne_18-Q3-R50-59_MAXAC.025						Bacteria	Bacteroidota	Bacteroidia	Chitinophagales	midas_f_108	midas_g_108	midas_s_108			0	1	0	0	1	1	0	0	0	0	0	0	1	0	0	0	0	0	0	0	0	0	0	0	2	0	0	2	0		1		0	0	0
OdNE_18-Q3-R46-58_MAXAC.025						Bacteria	Bacteroidota	Bacteroidia	Chitinophagales	midas_f_108	midas_g_108	midas_s_108			0	2	0	0	1	1	0	0	0	0	0	0	1	0	0	0	0	0	0	0	0	0	0	0	2	0	0	2	0		1		0	0	0
Rand_18-Q3-R56-63_BATAC.479						Bacteria	Bacteroidota	Bacteroidia	Chitinophagales	midas_f_108	midas_g_108	midas_s_108			0	2	0	0	1	1	0	0	0	0	0	0	1	0	0	0	0	0	0	0	0	0	0	0	2	0	0	2	0		1		0	0	0
Skiv_18-Q3-R9-52_MAXAC.022						Bacteria	Bacteroidota	Bacteroidia	Chitinophagales	midas_f_108	midas_g_108	midas_s_108			0	2	0	0	1	1	0	0	0	0	0	0	1	0	0	0	0	0	0	0	0	0	0	0	2	0	0	2	0		1		0	0	0
Viby_18-Q3-R106-67_BATAC.407						Bacteria	Bacteroidota	Bacteroidia	Chitinophagales	midas_f_108	midas_g_108	midas_s_108			0	2	0	0	1	1	0	0	0	0	0	0	1	0	0	0	0	0	0	0	0	0	0	0	2	0	0	2	0		1		0	0	0
AalW_18-Q3-R10-53_BATAC.339						Bacteria	Bacteroidota	Bacteroidia	Chitinophagales	midas_f_11003	midas_g_11003	midas_s_11003			0	1	1	0	0	2	0	0	0	0	0	0	0	0	0	0	0	0	0	0	0	0	0	0	2	1	0	1	0		0		0	0	0
Kalu_18-Q3-R12-55_BAT3C.226						Bacteria	Acidobacteriota	Blastocatellia	Blastocatellales	Blastocatellaceae	midas_g_11115	midas_s_44151			0	2	0	0	0	0	0	0	0	1	0	0	0	1	1	2	0	0	0	0	0	0	1	0	1	0	0	1	0		0		0	0	3
Kalu_18-Q3-R12-55_BAT3C.239						Bacteria	Cyanobacteria	Vampirivibrionia	Obscuribacterales	Obscuribacteraceae	midas_g_11371	midas_s_11371			0	4	0	0	0	0	2	0	0	0	0	0	0	1	1	0	0	0	1	0	0	0	0	0	3	0	0	2	0		0		0	0	2
Aved_18-Q3-R54-62_BAT3C.633						Bacteria	Actinobacteriota	Acidimicrobiia	Microtrichales	Microtrichaceae	midas_g_120	midas_s_334			0	1	0	0	1	1	0	0	0	0	0	0	1	0	0	1	0	0	2	0	0	0	1	0	0	0	0	4	0		0		0	0	0
Ega_18-Q3-R5-49_MAXAC.254						Bacteria	Sumerlaeota	Sumerlaeia	midas_o_3047	midas_f_4465	midas_g_12043	midas_s_12043			0	2	1	0	0	1	1	0	0	0	0	0	0	1	1	0	1	0	0	0	0	0	0	0	1	0	0	2	0		0		0	0	1
Aved_18-Q3-R54-62_BATAC.358_cln						Bacteria	Cyanobacteria	Vampirivibrionia	Obscuribacterales	Obscuribacteraceae	midas_g_12063	midas_s_12063			0	2	0	0	0	0	1	0	0	0	0	0	0	1	1	0	0	0	2	0	0	0	0	0	4	0	0	1	0		0		0	0	2
Kalu_18-Q3-R12-55_BAT3C.2_fly						Bacteria	Patescibacteria	Parcubacteria	midas_o_11143	midas_f_11143	midas_g_12070	midas_s_13564			0	1	0	0	0	0	0	0	0	0	0	0	0	0	0	0	0	0	0	0	0	0	0	0	0	0	0	0	0		0		0	0	0
Mari_18-Q3-R65-66_BAT3C.341_fly						Bacteria	Patescibacteria	ABY1	Ca_Falkowbacteria	midas_f_5033	midas_g_13219	midas_s_17217			1	0	0	0	0	0	0	0	0	0	0	0	0	0	0	0	0	0	0	0	0	0	0	0	0	0	0	0	0		0		0	0	0
EsbE_18-Q3-R3-47_BAT3C.110						Bacteria	Desulfobacterota	Syntrophia	Syntrophales	midas_f_134	midas_g_134	midas_s_1266			0	0	1	0	0	1	0	0	1	0	0	0	0	0	0	0	0	0	0	0	0	0	0	0	0	0	0	1	0		0		0	0	0
AalE_18-Q3-R2-46_BATAC.345						Bacteria	Proteobacteria	Gammaproteobacteria	Burkholderiales	SC-I-84	midas_g_1341	midas_s_3347			0	0	0	0	1	1	0	0	1	1	0	0	0	1	1	0	1	0	1	0	0	0	0	0	3	1	0	2	0		0		1	1	3
AalW_18-Q3-R10-53_MAXAC.339						Bacteria	Proteobacteria	Gammaproteobacteria	Burkholderiales	SC-I-84	midas_g_1341	midas_s_3347			0	1	0	0	1	1	0	0	1	1	0	0	0	1	1	0	1	0	1	0	0	0	1	0	3	1	0	2	0		0		1	1	3
Bjer_18-Q3-R1-45_MAXAC.193						Bacteria	Proteobacteria	Gammaproteobacteria	Burkholderiales	SC-I-84	midas_g_1341	midas_s_3347			0	1	0	0	1	2	0	0	1	1	0	0	0	1	1	0	1	0	1	0	0	0	1	0	3	0	0	2	0		0		1	1	3
Ega_18-Q3-R5-49_MAXAC.200						Bacteria	Proteobacteria	Gammaproteobacteria	Burkholderiales	SC-I-84	midas_g_1341	midas_s_3347			0	1	0	0	1	2	0	0	1	1	0	0	0	1	1	0	1	0	1	0	0	0	1	0	4	1	0	2	0		0		0	0	3
Ejby_18-Q3-R6-50_BATAC.207						Bacteria	Proteobacteria	Gammaproteobacteria	Burkholderiales	SC-I-84	midas_g_1341	midas_s_3347			0	1	0	0	0	2	0	0	1	1	0	0	0	1	1	0	1	0	1	0	0	0	2	0	3	1	0	1	0		0		1	1	3
EsbW_18-Q3-R4-48_MAXAC.185_sub						Bacteria	Proteobacteria	Gammaproteobacteria	Burkholderiales	SC-I-84	midas_g_1341	midas_s_3347			0	1	0	0	1	2	0	0	1	1	0	0	0	1	0	0	1	0	1	0	0	0	2	0	3	1	0	2	0		0		0	0	2
Lyne_18-Q3-R50-59_MAXAC.259						Bacteria	Proteobacteria	Gammaproteobacteria	Burkholderiales	SC-I-84	midas_g_1341	midas_s_3347			0	1	0	0	1	2	0	0	1	1	0	0	0	1	1	0	1	0	1	0	0	0	1	0	3	1	0	2	0		0		1	1	3
Rand_18-Q3-R56-63_MAXAC.170						Bacteria	Proteobacteria	Gammaproteobacteria	Burkholderiales	SC-I-84	midas_g_1341	midas_s_3347			0	1	0	0	1	2	0	0	0	0	0	0	0	1	1	0	1	0	1	0	0	0	0	0	3	1	0	2	0		0		1	1	3
Ribe_18-Q3-R11-54_BAT3C.208						Bacteria	Proteobacteria	Gammaproteobacteria	Burkholderiales	SC-I-84	midas_g_1341	midas_s_3347			0	1	0	0	1	2	0	0	1	1	0	0	0	1	1	0	2	0	1	0	0	0	0	0	3	1	0	1	0		0		1	1	4
Viby_18-Q3-R106-67_BAT3C.83						Bacteria	Proteobacteria	Gammaproteobacteria	Burkholderiales	SC-I-84	midas_g_1341	midas_s_3347			0	1	0	0	1	2	0	0	1	1	0	0	0	1	1	0	1	0	1	0	0	0	1	0	3	1	0	2	0		0		1	1	3
Kalu_18-Q3-R12-55_BAT3C.229						Bacteria	Proteobacteria	Gammaproteobacteria	Burkholderiales	SC-I-84	midas_g_1341	midas_s_4072			0	0	0	0	1	5	0	0	0	0	0	0	0	1	1	0	1	0	0	0	0	0	0	0	4	0	0	1	0		0		0	0	2
Fred_18-Q3-R57-64_BAT3C.481						Bacteria	Patescibacteria	midas_c_12581	midas_o_13593	midas_f_13593	midas_g_13593	midas_s_13593			0	0	0	0	0	0	0	0	0	0	0	0	0	0	0	0	0	0	0	0	0	0	0	0	0	0	0	0	0		0		0	0	0
Aved_18-Q3-R54-62_BATAC.765						Bacteria	LCP-89	midas_c_1477	midas_o_14067	midas_f_14067	midas_g_14067	midas_s_14067			0	1	0	0	0	0	0	0	0	1	0	0	0	0	0	0	0	0	1	0	1	0	0	0	2	0	0	2	0		0		0	0	0
Rand_18-Q3-R56-63_BATAC.6						Bacteria	Bacteroidota	Bacteroidia	Chitinophagales	Saprospiraceae	midas_g_142	midas_s_142	Rand_18-Q3-R56-63_BATAC.6_02114		0	2	0	0	0	0	0	0	1	0	0	0	0	0	0	0	0	0	0	0	0	0	1	0	2	0	0	1	0		0		0	0	0
Aved_18-Q3-R54-62_BATAC.851						Bacteria	Acidobacteriota	Blastocatellia	11-24	midas_f_1424	midas_g_1424	midas_s_3163	Aved_18-Q3-R54-62_BATAC.851_03293		0	2	0	0	1	1	0	0	0	0	0	0	0	1	1	0	0	0	0	0	0	0	1	0	1	0	0	2	0		0		0	0	0
EsbW_18-Q3-R4-48_BAT3C.194						Bacteria	Acidobacteriota	Blastocatellia	11-24	midas_f_1424	midas_g_1424	midas_s_1424	EsbW_18-Q3-R4-48_BAT3C.194_01669		0	2	0	0	1	1	0	0	0	1	0	0	0	1	1	0	0	0	0	0	0	0	1	0	1	0	0	2	0		0		0	0	0
Hade_18-Q3-R52-61_BATAC.287						Bacteria	Acidobacteriota	Blastocatellia	11-24	midas_f_1424	midas_g_1424	midas_s_1424	Hade_18-Q3-R52-61_BATAC.287_00097		0	2	0	0	1	1	0	0	0	1	0	0	0	0	1	0	0	0	0	0	0	0	1	0	2	0	0	1	0		0		0	0	0
Kalu_18-Q3-R12-55_MAXAC.123						Bacteria	Acidobacteriota	Blastocatellia	11-24	midas_f_1424	midas_g_1424	midas_s_3163			0	2	0	0	1	0	0	0	0	0	0	0	0	1	1	1	0	0	1	0	0	0	2	0	3	0	0	2	0		0		0	0	1
Kalu_18-Q3-R12-55_MAXAC.198_cln						Bacteria	Acidobacteriota	Blastocatellia	11-24	midas_f_1424	midas_g_1424	midas_s_3163			0	2	0	0	1	0	0	0	0	0	0	0	0	2	2	1	1	0	0	0	0	0	2	0	3	0	0	2	0		0		0	0	1
Rand_18-Q3-R56-63_MAXAC.181						Bacteria	Acidobacteriota	Blastocatellia	11-24	midas_f_1424	midas_g_1424	midas_s_1424	Rand_18-Q3-R56-63_MAXAC.181_00514		0	2	0	0	1	1	0	0	0	1	0	0	0	1	1	0	0	0	0	0	0	0	1	0	2	0	0	2	0		0		0	0	0
Aved_18-Q3-R54-62_MAXAC.418						Bacteria	Fibrobacterota	Chitinivibrionia	midas_o_1477	midas_f_1477	midas_g_1477	midas_s_2815			0	1	0	0	0	1	0	0	0	1	0	0	0	1	1	0	0	0	1	0	1	0	0	0	2	0	0	2	0		0		0	0	3
Skiv_18-Q3-R9-52_BATAC.286						Bacteria	Fibrobacterota	Chitinivibrionia	midas_o_1477	midas_f_1477	midas_g_1477	midas_s_1477			0	1	0	0	0	1	0	0	0	0	0	0	0	1	1	0	0	0	0	0	1	0	0	0	1	0	0	2	0		0		0	0	2
Skiv_18-Q3-R9-52_BAT3C.184						Bacteria	Proteobacteria	Alphaproteobacteria	Rhizobiales	Rhizobiaceae	midas_g_153	midas_s_6923			0	0	0	0	1	1	0	0	0	0	0	0	0	0	0	0	0	0	4	0	0	0	0	0	2	0	0	2	0		0		0	0	0
Kalu_18-Q3-R12-55_MAXAC.082						Bacteria	Bacteroidota	Bacteroidia	Sphingobacteriales	env.OPS_17	midas_g_15351	midas_s_86685			0	0	0	0	0	0	1	0	0	0	0	0	0	1	1	0	1	0	0	0	0	0	0	0	1	0	0	1	0		1		0	0	1
Mari_18-Q3-R65-66_MAXAC.243_uni						Bacteria	Patescibacteria	Parcubacteria	Ca_Moranbacteria	midas_f_13631	midas_g_15392	midas_s_15392			0	0	0	0	0	0	0	0	0	0	0	0	0	0	0	0	0	0	0	0	0	0	0	0	0	0	0	0	0		0		0	0	0
Kalu_18-Q3-R12-55_BAT3C.197						Bacteria	Planctomycetota	Phycisphaerae	mle1-8	midas_f_1686	midas_g_1686	midas_s_1686			0	1	1	0	1	1	0	0	0	0	0	0	0	1	0	0	0	0	0	0	1	0	0	0	1	0	0	2	0		0		0	0	0
Bjer_18-Q3-R1-45_BAT3C.201_fly						Bacteria	Patescibacteria	ABY1	Ca_Magasanikbacteria	midas_f_13206	midas_g_16902	midas_s_16902			0	0	0	0	0	0	0	0	0	0	0	0	0	0	0	0	0	0	0	0	0	0	0	0	0	0	0	0	0		0		0	0	0
Mari_18-Q3-R65-66_MAXAC.061						Bacteria	Bacteroidota	Bacteroidia	Chitinophagales	Saprospiraceae	midas_g_17	midas_s_17	Mari_18-Q3-R65-66_MAXAC.061_04052		0	1	0	0	0	0	0	0	1	0	0	0	0	0	0	0	0	0	0	0	0	0	1	0	4	1	0	1	0		0		0	0	0
EsbW_18-Q3-R4-48_MAXAC.267_cln						Bacteria	Patescibacteria	Parcubacteria	Ca_Moranbacteria	midas_f_10918	midas_g_17432	midas_s_44541			0	0	0	0	0	0	0	0	0	0	0	0	0	0	0	0	0	0	0	0	0	0	0	0	0	0	0	0	0		0		0	0	0
Kalu_18-Q3-R12-55_MAXAC.194_uni						Bacteria	Patescibacteria	Microgenomatia	Ca_Roizmanbacteria	midas_f_5876	midas_g_17463	midas_s_17463			0	0	1	0	0	0	0	0	0	0	0	0	0	0	0	0	0	0	0	0	0	0	0	0	0	0	0	1	0		0		0	0	0
Ega_18-Q3-R5-49_MAXAC.056						Bacteria	Bacteroidota	Ignavibacteria	Ignavibacteriales	PHOS-HE36	midas_g_179	midas_s_179			0	0	1	0	0	1	0	0	0	0	0	0	0	0	0	0	0	0	0	0	1	0	0	0	2	0	0	2	0		0		0	0	0
EsbW_18-Q3-R4-48_BATAC.168						Bacteria	Bacteroidota	Ignavibacteria	Ignavibacteriales	PHOS-HE36	midas_g_179	midas_s_179	EsbW_18-Q3-R4-48_BATAC.168_02331		0	1	2	0	0	0	0	0	0	0	0	0	0	0	0	0	0	0	0	0	1	0	0	0	2	0	0	2	0		0		0	0	0
Kalu_18-Q3-R12-55_BAT3C.337						Bacteria	Proteobacteria	Gammaproteobacteria	Burkholderiales	Gallionellaceae	midas_g_181	midas_s_16853			0	0	0	0	1	2	0	0	0	0	0	0	0	0	0	0	1	0	1	0	0	0	1	0	1	0	0	1	0		1		0	0	0
Ejby_18-Q3-R6-50_BAT3C.384						Bacteria	Bacteroidota	Bacteroidia	Bacteroidales	Bacteroidetes_vadinHA17	midas_g_19	midas_s_19			0	0	1	0	0	1	0	0	0	0	0	0	0	0	0	0	0	0	0	0	1	0	0	0	1	0	0	0	0		0		0	0	0
EsbE_18-Q3-R3-47_BATAC.189						Bacteria	Bacteroidota	Bacteroidia	Bacteroidales	Bacteroidetes_vadinHA17	midas_g_19	midas_s_19			0	0	1	0	0	0	0	0	0	0	0	0	0	0	0	0	0	0	0	0	1	0	0	0	1	0	0	0	0		0		0	0	0
Fred_18-Q3-R57-64_BATAC.466						Bacteria	Proteobacteria	Alphaproteobacteria	Rhizobiales	Xanthobacteraceae	midas_g_1919	midas_s_1919			0	0	0	0	1	1	0	0	0	0	0	0	0	1	0	0	1	0	1	0	1	0	0	0	1	0	0	0	0		0		0	0	1
Fred_18-Q3-R57-64_MAXAC.379						Bacteria	Cyanobacteria	Vampirivibrionia	Vampirovibrionales	midas_f_19238	midas_g_19383	midas_s_19383			0	1	0	0	1	1	0	0	0	0	0	0	0	0	0	0	0	0	0	0	1	0	0	0	2	0	0	1	0		0		0	0	0
Hjor_18-Q3-R7-51_MAXAC.102_uni						Bacteria	Patescibacteria	Saccharimonadia	Saccharimonadales	midas_f_728	midas_g_19612	midas_s_19612			0	0	0	0	0	0	0	0	0	0	0	0	0	0	0	0	0	0	1	0	0	0	0	0	0	0	0	0	0		0		0	0	0
Kalu_18-Q3-R12-55_BAT3C.261						Bacteria	Acidobacteriota	Acidobacteriae	Paludibaculum	midas_f_675	midas_g_1988	midas_s_7865			0	2	1	0	1	1	0	0	0	1	0	0	0	1	0	0	0	0	0	0	0	0	1	0	2	0	0	1	0		0		0	0	0
Ega_18-Q3-R5-49_BAT3C.165_sub						Bacteria	Bacteroidota	Bacteroidia	Chitinophagales	Saprospiraceae	midas_g_20	midas_s_20			0	1	0	0	0	0	0	0	0	0	0	0	0	0	0	0	0	0	1	0	0	0	0	0	1	0	0	1	0		1		0	0	0
EsbW_18-Q3-R4-48_MAXAC.007						Bacteria	Bacteroidota	Bacteroidia	Chitinophagales	Saprospiraceae	midas_g_20	midas_s_20			0	1	0	0	0	0	0	0	0	0	0	0	0	0	0	0	0	0	1	0	0	0	0	0	1	0	0	1	0		0		0	0	0
Hjor_18-Q3-R7-51_BATAC.198						Bacteria	Bacteroidota	Bacteroidia	Chitinophagales	Saprospiraceae	midas_g_20	midas_s_68			0	1	0	0	0	0	0	0	0	0	0	0	0	0	0	0	0	0	1	0	0	0	0	0	2	0	0	1	0		1		0	0	0
Ribe_18-Q3-R11-54_MAXAC.005						Bacteria	Bacteroidota	Bacteroidia	Chitinophagales	Saprospiraceae	midas_g_20	midas_s_20			0	1	0	0	0	0	0	0	0	0	0	0	0	0	0	0	0	0	1	0	0	0	0	0	1	0	0	1	0		0		0	0	0
Mari_18-Q3-R65-66_MAXAC.049						Bacteria	Acidobacteriota	Holophagae	Holophagales	Holophagaceae	midas_g_201	midas_s_3236			0	2	0	0	0	1	0	0	0	0	0	0	0	0	0	1	0	0	0	0	1	0	0	0	1	0	0	2	0		0		0	0	1
Vibo_18-Q3-R45-57_BAT3C.161						Bacteria	Acidobacteriota	Holophagae	Holophagales	Holophagaceae	midas_g_201	midas_s_1778			0	1	1	0	0	1	0	0	0	0	0	0	0	2	2	2	1	0	0	0	1	0	0	0	1	0	0	2	0		0		0	0	4
Viby_18-Q3-R106-67_BAT3C.260						Bacteria	Acidobacteriota	Holophagae	Holophagales	Holophagaceae	midas_g_201	midas_s_1739			0	2	1	0	0	1	0	0	0	0	0	0	0	0	0	1	0	0	0	0	1	0	0	0	1	0	0	2	0		0		0	0	2
Fred_18-Q3-R57-64_MAXAC.109_cln						Bacteria	Fibrobacterota	Fibrobacteria	Fibrobacterales	Fibrobacteraceae	midas_g_206	midas_s_206			0	0	0	0	0	1	1	0	1	1	1	0	0	1	1	1	1	0	0	0	0	0	1	0	2	0	0	1	0		0		0	0	2
OdNE_18-Q3-R46-58_BAT3C.189						Bacteria	Fibrobacterota	Fibrobacteria	Fibrobacterales	Fibrobacteraceae	midas_g_206	midas_s_206			0	0	0	0	0	1	1	0	1	2	1	0	0	2	1	1	1	0	0	0	0	0	1	0	2	0	0	1	0		0		0	0	2
OdNW_18-Q3-R42-56_MAXAC.143						Bacteria	Fibrobacterota	Fibrobacteria	Fibrobacterales	Fibrobacteraceae	midas_g_206	midas_s_206			0	0	0	0	0	1	1	0	1	1	1	0	0	1	1	1	1	0	0	0	0	0	1	0	2	0	0	1	0		0		0	0	2
Aved_18-Q3-R54-62_MAXAC.228_sub						Bacteria	Bacteroidota	Bacteroidia	Flavobacteriales	NS9_marine_group	midas_g_225	midas_s_937			0	0	1	0	0	0	0	0	0	1	0	0	0	0	0	0	0	0	0	0	0	0	0	0	1	0	0	1	0		2		0	0	0
Skiv_18-Q3-R9-52_BAT3C.268						Bacteria	Bacteroidota	Bacteroidia	Flavobacteriales	NS9_marine_group	midas_g_225	midas_s_1225			0	2	1	0	0	0	0	0	0	1	0	0	0	0	0	0	0	0	0	0	0	0	0	0	0	0	0	1	0		0		0	0	0
OdNW_18-Q3-R42-56_BAT3C.192						Bacteria	Bacteroidota	Bacteroidia	Flavobacteriales	NS9_marine_group	midas_g_225	midas_s_597			0	1	1	0	0	0	1	0	0	0	0	0	0	0	0	0	0	0	0	0	0	0	1	0	2	0	0	1	0		0		0	0	0
Ribe_18-Q3-R11-54_BATAC.540_fly						Bacteria	Patescibacteria	Saccharimonadia	Saccharimonadales	LWQ8	midas_g_23473	midas_s_23473			0	1	0	0	0	0	0	0	0	0	0	0	0	0	0	0	0	0	0	0	0	0	0	0	0	0	0	0	0		0		0	0	0
Fred_18-Q3-R57-64_BATAC.318						Bacteria	Acidobacteriota	Blastocatellia	45597	midas_f_14138	midas_g_23755	midas_s_23755			0	1	0	0	0	0	0	0	0	1	0	0	0	1	1	1	0	0	0	0	0	0	1	0	2	0	0	2	0		0		0	0	1
EsbW_18-Q3-R4-48_BATAC.438						Bacteria	Myxococcota	Polyangia	mle1-27	midas_f_1432	midas_g_2413	midas_s_2413			0	1	0	0	0	1	1	0	0	0	0	0	0	1	1	0	0	0	1	0	1	0	0	0	1	0	0	1	0		1		1	1	0
Hirt_18-Q3-R61-65_MAXAC.378_cln						Bacteria	Patescibacteria	Parcubacteria	Ca_Moranbacteria	midas_f_10918	midas_g_24259	midas_s_24259			0	0	0	0	0	0	0	0	0	0	0	0	0	0	0	0	0	0	0	0	0	0	0	0	0	0	0	0	0		0		0	0	0
EsbW_18-Q3-R4-48_MAXAC.283_fly_man						Bacteria	Patescibacteria	Parcubacteria	Ca_Campbellbacteria	midas_f_23156	midas_g_24712	midas_s_24712			0	0	0	0	0	0	0	0	0	0	0	0	0	0	0	0	0	0	0	0	0	0	0	0	0	0	0	0	0		0		0	0	0
OdNE_18-Q3-R46-58_MAXAC.036						Bacteria	Bacteroidota	Bacteroidia	Chitinophagales	midas_f_2505	midas_g_2505	midas_s_2505			0	2	0	0	0	0	1	0	1	1	0	0	0	1	1	1	0	0	0	0	0	0	0	0	4	0	0	1	0		1		0	0	2
Skiv_18-Q3-R9-52_BAT3C.112						Bacteria	Bacteroidota	Bacteroidia	Chitinophagales	midas_f_2505	midas_g_2505	midas_s_2505			0	2	0	0	0	0	1	0	1	0	0	0	0	1	1	1	0	0	0	0	0	0	0	0	4	0	0	1	0		1		0	0	1
Fred_18-Q3-R57-64_MAXAC.418						Bacteria	Planctomycetota	Phycisphaerae	S-70	midas_f_17185	midas_g_25085	midas_s_30819			0	2	0	0	0	0	0	0	0	1	0	0	0	1	0	0	0	0	0	0	1	0	0	0	2	0	0	0	0		0		1	0	0
Damh_18-Q3-R51-60_MAXAC.235_fly						Bacteria	Patescibacteria	Parcubacteria	Ca_Kaiserbacteria	midas_f_11971	midas_g_25143	midas_s_88405			0	0	1	0	0	0	0	0	0	0	0	0	0	0	0	0	0	0	0	0	0	0	0	0	0	0	0	1	0		0		0	0	0
Fred_18-Q3-R57-64_MAXAC.396_cln						Bacteria	Proteobacteria	Alphaproteobacteria	Reyranellales	Reyranellaceae	midas_g_2563	midas_s_2563			0	0	0	0	1	1	0	0	0	1	0	0	0	1	1	1	1	0	7	0	0	1	0	0	2	0	1	3	0		0		0	0	1
EsbW_18-Q3-R4-48_BAT3C.113						Bacteria	Latescibacterota	midas_c_18	midas_o_753	midas_f_1938	midas_g_2686	midas_s_2686			0	1	1	0	0	0	0	0	0	0	0	0	1	0	0	0	0	0	2	0	1	0	0	0	1	0	0	0	0		0		0	0	0
Aved_18-Q3-R54-62_BAT3C.95						Bacteria	Proteobacteria	Gammaproteobacteria	midas_o_26	midas_f_98	midas_g_273	midas_s_273			0	1	0	0	1	1	1	0	0	0	0	0	0	0	0	0	0	0	0	0	0	0	1	0	1	0	0	4	0		0		0	0	0
Damh_18-Q3-R51-60_BAT3C.98						Bacteria	Proteobacteria	Gammaproteobacteria	midas_o_26	midas_f_98	midas_g_273	midas_s_273			0	0	0	0	0	1	1	0	0	0	0	0	0	0	0	0	0	0	1	0	0	0	1	0	1	0	0	5	0		0		0	0	0
Hade_18-Q3-R52-61_BAT3C.208						Bacteria	Proteobacteria	Alphaproteobacteria	Azospirillales	midas_f_406	midas_g_2759	midas_s_2759			0	0	1	0	0	1	0	0	0	0	0	0	0	0	0	0	0	0	6	0	0	0	0	0	1	0	0	3	0		0		0	0	0
Ribe_18-Q3-R11-54_BAT3C.183						Bacteria	Chloroflexi	Chloroflexia	Chloroflexales	Roseiflexaceae	midas_g_2775	midas_s_2775			0	3	0	0	0	1	1	0	0	0	0	0	1	0	0	0	0	0	1	0	1	0	0	0	1	0	0	3	0		0		0	0	0
Fred_18-Q3-R57-64_MAXAC.292						Bacteria	Proteobacteria	Gammaproteobacteria	Ectothiorhodospirales	Thioalkalispiraceae	midas_g_2822	midas_s_2822			0	0	0	0	1	1	0	0	0	0	0	0	0	0	0	0	0	0	0	0	0	0	1	0	1	1	0	1	0		0		0	0	0
Kalu_18-Q3-R12-55_BAT3C.208						Bacteria	Proteobacteria	Gammaproteobacteria	Ectothiorhodospirales	Thioalkalispiraceae	midas_g_2822	midas_s_2822			0	0	1	0	1	1	0	0	0	0	0	0	1	0	0	0	0	0	0	0	0	1	1	0	2	1	0	2	0		0		0	0	0
Hade_18-Q3-R52-61_MAXAC.088						Bacteria	Bacteroidota	Bacteroidia	Sphingobacteriales	AKYH767	midas_g_283	midas_s_283	Hade_18-Q3-R52-61_MAXAC.088_04825		0	2	0	0	0	0	0	0	0	0	0	0	0	0	0	0	0	0	1	0	0	0	0	0	1	0	0	1	0		0		0	0	0
Skiv_18-Q3-R9-52_MAXAC.287						Bacteria	Bacteroidota	Bacteroidia	Sphingobacteriales	AKYH767	midas_g_283	midas_s_1002	Skiv_18-Q3-R9-52_MAXAC.287_04384		0	2	0	0	0	0	0	0	0	0	0	0	1	0	0	0	0	0	1	0	0	0	0	0	1	0	0	1	0		2		0	0	0
Fred_18-Q3-R57-64_BATAC.568						Bacteria	Proteobacteria	Gammaproteobacteria	Xanthomonadales	Rhodanobacteraceae	midas_g_2835	midas_s_2835			0	0	0	0	1	3	1	0	0	0	0	0	0	0	0	0	0	0	0	0	0	0	0	0	1	0	0	5	0		0		0	0	0
Rand_18-Q3-R56-63_BATAC.88						Bacteria	Proteobacteria	Gammaproteobacteria	Xanthomonadales	Rhodanobacteraceae	midas_g_2835	midas_s_2835			0	0	1	0	1	2	1	0	0	0	0	0	1	0	0	0	0	0	0	0	0	0	0	0	2	0	0	4	0		0		0	0	0
Fred_18-Q3-R57-64_MAXAC.425_cln						Bacteria	Proteobacteria	Gammaproteobacteria	Burkholderiales	Chromobacteriaceae	midas_g_28962	midas_s_54448			0	0	0	0	0	0	0	0	0	0	0	0	0	0	0	0	0	0	1	0	1	0	1	0	1	0	0	0	0		0		0	0	3
Aved_18-Q3-R54-62_MAXAC.392						Bacteria	Proteobacteria	Alphaproteobacteria	Micavibrionales	Micavibrionaceae	midas_g_2943	midas_s_2943			0	0	0	0	1	1	0	0	0	0	0	0	0	1	1	0	1	0	1	0	0	0	0	0	1	0	0	2	0		0		0	0	1
Lyne_18-Q3-R50-59_MAXAC.325_cln						Bacteria	Proteobacteria	Alphaproteobacteria	Micavibrionales	Micavibrionaceae	midas_g_2943	midas_s_2943			0	0	0	0	1	1	0	0	0	0	0	0	0	1	1	0	1	0	1	0	0	0	0	0	1	0	0	2	0		0		0	0	1
Rand_18-Q3-R56-63_BAT3C.341						Bacteria	Proteobacteria	Alphaproteobacteria	Micavibrionales	Micavibrionaceae	midas_g_2943	midas_s_2943			0	0	0	0	1	1	0	0	0	0	0	0	0	0	1	0	1	0	1	0	0	0	0	0	1	0	0	2	0		0		0	0	1
Lyne_18-Q3-R50-59_BAT3C.262						Bacteria	Bacteroidota	Bacteroidia	Bacteroidales	Bacteroidetes_BD2-2	midas_g_29446	midas_s_29446			0	0	1	0	1	2	0	0	0	0	0	0	0	0	0	0	0	0	0	0	1	0	0	0	1	0	0	2	0		0		0	0	0
EsbW_18-Q3-R4-48_MAXAC.278_cln						Bacteria	Patescibacteria	Parcubacteria	Ca_Moranbacteria	midas_f_9621	midas_g_29954	midas_s_31972			1	0	0	0	0	0	0	0	0	0	0	0	0	0	0	0	0	0	0	0	0	0	0	0	0	0	0	0	0		0		0	0	0
Vibo_18-Q3-R45-57_MAXAC.083						Bacteria	Bacteroidota	Bacteroidia	Sphingobacteriales	AKYH767	midas_g_300	midas_s_300			0	3	1	0	0	0	0	0	0	0	0	0	0	0	0	0	0	0	1	0	0	0	0	0	1	0	0	1	0		1		0	0	0
Kalu_18-Q3-R12-55_BAT3C.359						Bacteria	Proteobacteria	Gammaproteobacteria	Burkholderiales	Sutterellaceae	midas_g_3003	midas_s_49505			0	0	0	0	1	3	0	0	0	0	0	0	0	1	1	0	2	0	3	0	0	0	1	0	3	0	0	2	0		0		0	0	2
Fred_18-Q3-R57-64_MAXAC.309						Bacteria	Planctomycetota	OM190	midas_o_2104	midas_f_7287	midas_g_30428	midas_s_30428			0	2	0	0	0	3	0	0	0	1	0	0	0	1	1	0	0	0	1	0	0	0	0	0	1	0	0	1	0		0		0	0	0
Fred_18-Q3-R57-64_MAXAC.407						Bacteria	Myxococcota	Polyangia	Polyangiales	Polyangiaceae	midas_g_3054	midas_s_5276			0	2	0	0	1	1	0	0	0	0	0	0	0	1	1	0	1	0	0	0	1	0	1	0	2	0	0	2	0		0		0	0	2
AalW_18-Q3-R10-53_BAT3C.395						Bacteria	Patescibacteria	Parcubacteria	Ca_Nomurabacteria	midas_f_30922	midas_g_30922	midas_s_30922			0	0	0	0	0	0	0	0	0	0	0	0	0	0	0	0	0	0	0	0	0	0	0	0	0	0	0	1	0		0		0	0	0
Kalu_18-Q3-R12-55_BATAC.336						Bacteria	Bacteroidota	Ignavibacteria	SJA-28	midas_f_31	midas_g_31	midas_s_2152			0	1	0	0	0	0	0	0	0	0	0	0	1	0	0	0	0	0	0	0	0	0	0	0	2	0	0	2	0		0		0	0	0
Aved_18-Q3-R54-62_MAXAC.248_sub						Bacteria	Actinobacteriota	Actinobacteria	Kineosporiales	Kineosporiaceae	midas_g_327	midas_s_327			0	0	0	0	1	2	0	0	0	0	0	0	0	0	0	0	0	0	2	0	0	1	0	0	3	0	0	5	0		0		0	0	0
EsbW_18-Q3-R4-48_BAT3C.288						Bacteria	Actinobacteriota	Actinobacteria	Kineosporiales	Kineosporiaceae	midas_g_327	midas_s_327			0	0	0	0	1	2	0	0	0	0	0	0	0	0	0	0	0	0	2	0	0	1	0	0	3	0	0	6	0		0		0	0	0
Fred_18-Q3-R57-64_BATAC.480						Bacteria	Actinobacteriota	Actinobacteria	Kineosporiales	Kineosporiaceae	midas_g_327	midas_s_327			0	0	0	0	1	2	0	0	0	0	0	0	0	0	0	0	0	0	2	0	0	1	0	0	3	0	0	6	0		0		0	0	0
AalE_18-Q3-R2-46_BAT3C.151						Bacteria	Proteobacteria	Gammaproteobacteria	Burkholderiales	Comamonadaceae	midas_g_33	midas_s_50	AalE_18-Q3-R2-46_BAT3C.151_01032		0	1	0	0	1	2	0	0	2	1	0	0	0	1	1	1	2	0	4	0	0	0	2	0	3	1	1	3	0		0		0	0	2
AalW_18-Q3-R10-53_MAXAC.039						Bacteria	Proteobacteria	Gammaproteobacteria	Burkholderiales	Comamonadaceae	midas_g_33	midas_s_50	AalW_18-Q3-R10-53_MAXAC.039_02108		0	1	0	0	1	2	0	0	1	1	0	0	0	1	1	1	2	0	4	0	0	0	2	0	3	1	1	2	0		0		0	0	2
Bjer_18-Q3-R1-45_BAT3C.132						Bacteria	Proteobacteria	Gammaproteobacteria	Burkholderiales	Comamonadaceae	midas_g_33	midas_s_50	Bjer_18-Q3-R1-45_BAT3C.132_02478		0	1	0	0	0	2	1	0	1	1	0	0	0	1	1	1	2	0	4	0	0	0	2	0	3	1	1	2	0		0		0	0	2
Damh_18-Q3-R51-60_BAT3C.25						Bacteria	Proteobacteria	Gammaproteobacteria	Burkholderiales	Comamonadaceae	midas_g_33	midas_s_50	Damh_18-Q3-R51-60_BAT3C.25_01872		0	1	0	0	0	3	0	0	1	1	0	0	0	1	0	1	1	0	5	0	0	0	2	0	3	1	0	3	0		0		0	0	2
Hade_18-Q3-R52-61_MAXAC.026						Bacteria	Proteobacteria	Gammaproteobacteria	Burkholderiales	Comamonadaceae	midas_g_33	midas_s_50	Hade_18-Q3-R52-61_MAXAC.026_03886		0	1	0	0	0	3	2	0	1	1	0	0	0	1	1	0	2	0	7	0	0	0	2	0	3	1	1	1	0		0		0	0	3
OdNW_18-Q3-R42-56_BAT3C.155						Bacteria	Proteobacteria	Gammaproteobacteria	Burkholderiales	Comamonadaceae	midas_g_33	midas_s_50	OdNW_18-Q3-R42-56_BAT3C.155_00108		0	1	0	0	0	2	1	0	0	0	0	0	0	1	1	1	2	0	4	0	0	0	1	0	3	1	1	3	0		0		0	0	2
Damh_18-Q3-R51-60_BAT3C.434						Bacteria	Bacteroidota	Bacteroidia	Bacteroidales	Bacteroidetes_vadinHA17	midas_g_3337	midas_s_5678			0	0	2	0	1	1	0	0	0	0	0	0	0	0	1	0	1	0	1	0	1	0	1	0	1	0	0	2	0		0		0	0	1
EsbW_18-Q3-R4-48_BAT3C.307						Bacteria	Bacteroidota	Bacteroidia	Bacteroidales	Bacteroidetes_vadinHA17	midas_g_3337	midas_s_5678			0	0	2	0	1	1	0	0	0	0	0	0	0	1	1	0	1	0	1	0	1	0	2	0	1	0	0	2	0		0		0	0	1
Ega_18-Q3-R5-49_BATAC.239						Bacteria	Proteobacteria	Gammaproteobacteria	midas_o_26	midas_f_98	midas_g_3463	midas_s_20389			0	0	1	0	0	1	1	0	0	0	0	0	0	1	1	0	1	0	3	0	0	0	1	0	1	0	0	2	0		0		0	0	1
Lyne_18-Q3-R50-59_MAXAC.411_cln						Bacteria	Patescibacteria	Gracilibacteria	midas_o_27494	midas_f_27494	midas_g_34701	midas_s_34701			0	1	0	0	0	0	0	0	0	0	0	0	0	0	0	0	0	0	0	0	0	0	0	0	0	0	0	1	0		0		0	0	0
AalW_18-Q3-R10-53_BATAC.545						Bacteria	Bacteroidota	Bacteroidia	Sphingobacteriales	env.OPS_17	midas_g_3487	midas_s_5378			0	1	0	0	0	0	1	0	0	0	0	0	0	1	1	0	1	0	0	0	0	0	0	0	3	0	0	1	0		1		0	0	1
EsbW_18-Q3-R4-48_MAXAC.154						Bacteria	Bacteroidota	Bacteroidia	Sphingobacteriales	env.OPS_17	midas_g_3487	midas_s_5378			0	0	0	0	0	0	1	0	0	0	0	0	0	0	1	0	1	0	0	0	0	0	0	0	2	0	0	1	0		1		0	0	2
Fred_18-Q3-R57-64_BATAC.349						Bacteria	Verrucomicrobiota	Verrucomicrobiae	Pedosphaerales	Pedosphaeraceae	midas_g_35539	midas_s_45718			0	1	0	0	0	1	1	0	0	1	1	0	2	0	0	0	0	0	1	0	0	1	0	0	1	0	0	2	0		1		0	0	0
Fred_18-Q3-R57-64_MAXAC.421_sub_cln						Bacteria	Patescibacteria	Parcubacteria	midas_o_36016	midas_f_36016	midas_g_36016	midas_s_36016			0	0	0	0	0	0	0	0	0	0	0	0	0	0	0	0	0	0	0	0	0	0	0	0	0	0	0	0	0		0		0	0	0
Hirt_18-Q3-R61-65_BATAC.98_uni						Bacteria	Patescibacteria	Saccharimonadia	Saccharimonadales	midas_f_67	midas_g_363	midas_s_6723			0	0	0	0	0	0	0	0	0	0	0	0	0	0	0	0	0	0	0	0	0	0	0	0	0	0	0	0	0		0		0	0	0
EsbE_18-Q3-R3-47_MAXAC.117_sub						Bacteria	Bacteroidota	Bacteroidia	Sphingobacteriales	env.OPS_17	midas_g_3838	midas_s_3838			0	1	0	0	0	0	1	0	0	0	0	0	0	1	1	0	1	0	0	0	0	0	0	0	2	0	0	0	0		1		0	0	2
EsbE_18-Q3-R3-47_MAXAC.169						Bacteria	Bacteroidota	Bacteroidia	Chitinophagales	Saprospiraceae	midas_g_384	midas_s_384			0	1	0	0	0	0	0	0	1	0	0	0	0	0	0	0	0	0	1	0	0	0	0	0	1	0	0	1	0		0		0	0	0
EsbW_18-Q3-R4-48_MAXAC.238						Bacteria	Bacteroidota	Bacteroidia	Chitinophagales	Saprospiraceae	midas_g_384	midas_s_384			0	1	0	0	0	0	0	0	1	0	0	0	0	0	0	0	0	0	1	0	0	0	0	0	2	0	0	1	0		1		0	0	0
Viby_18-Q3-R106-67_BAT3C.196						Bacteria	Bacteroidota	Bacteroidia	Chitinophagales	Saprospiraceae	midas_g_384	midas_s_384			0	1	0	0	0	0	0	0	1	0	0	0	0	0	0	0	0	0	1	0	0	0	0	0	2	0	0	1	0		1		0	0	0
Fred_18-Q3-R57-64_MAXAC.280						Bacteria	Bacteroidota	Bacteroidia	Chitinophagales	Saprospiraceae	midas_g_384	midas_s_384			0	1	0	0	0	0	0	0	0	0	0	0	0	0	0	0	0	0	1	0	0	0	0	0	1	0	0	0	0		1		0	0	0
Lyne_18-Q3-R50-59_BATAC.346						Bacteria	Bacteroidota	Bacteroidia	Chitinophagales	Saprospiraceae	midas_g_384	midas_s_384			0	2	0	0	0	0	0	0	0	0	0	0	0	0	0	0	0	0	1	0	0	0	0	0	1	0	0	1	0		1		0	0	0
EsbE_18-Q3-R3-47_MAXAC.074						Bacteria	Bacteroidota	Bacteroidia	Flavobacteriales	NS9_marine_group	midas_g_385	midas_s_385	EsbE_18-Q3-R3-47_MAXAC.074_01207		0	2	1	0	0	0	1	0	0	0	0	0	0	0	1	0	0	0	0	0	0	0	0	0	3	0	0	1	0		1		0	0	1
Skiv_18-Q3-R9-52_MAXAC.332						Bacteria	Proteobacteria	Alphaproteobacteria	Rickettsiales	Rickettsiaceae	midas_g_39593	midas_s_39593			0	0	0	0	0	0	0	0	0	0	0	0	0	2	1	0	2	0	1	0	0	0	0	0	0	0	0	1	0		0		0	0	4
Mari_18-Q3-R65-66_BATAC.348						Bacteria	Actinobacteriota	Actinobacteria	midas_o_5	midas_f_5	midas_g_399	midas_s_578			0	0	0	0	1	2	0	0	0	0	0	0	1	1	1	0	1	0	0	0	1	0	0	0	2	0	1	2	0		0		0	0	0
EsbE_18-Q3-R3-47_BAT3C.210						Bacteria	Bacteroidota	Bacteroidia	Bacteroidales	Bacteroidetes_vadinHA17	midas_g_410	midas_s_2038			0	0	0	0	0	1	0	0	0	0	0	0	0	0	0	0	0	0	0	0	0	0	1	0	1	0	0	0	0		0		0	0	0
Fred_18-Q3-R57-64_MAXAC.276						Bacteria	Myxococcota	Polyangia	Polyangiales	Sandaracinaceae	midas_g_4101	midas_s_4101			0	1	0	0	0	0	0	0	0	0	0	0	1	0	0	0	0	0	0	0	0	0	1	0	2	0	0	1	0		1		0	0	0
Aved_18-Q3-R54-62_MAXAC.086						Bacteria	Proteobacteria	Gammaproteobacteria	Burkholderiales	SC-I-84	midas_g_41102	midas_s_59116			0	0	1	0	1	2	1	0	0	1	1	0	0	0	0	0	1	0	3	0	0	0	2	0	3	0	0	2	0		0		1	1	0
AalE_18-Q3-R2-46_MAXAC.086						Bacteria	Proteobacteria	Gammaproteobacteria	Burkholderiales	SC-I-84	midas_g_41102	midas_s_59116			0	0	0	0	1	3	1	0	0	0	1	0	0	0	0	0	1	0	3	0	0	0	0	0	2	0	0	1	0		0		1	1	0
EsbE_18-Q3-R3-47_MAXAC.052						Bacteria	Proteobacteria	Gammaproteobacteria	Burkholderiales	SC-I-84	midas_g_41102	midas_s_59116			0	0	0	0	1	1	0	0	0	0	0	0	0	0	0	0	1	0	3	0	0	0	2	0	2	0	0	2	0		0		1	1	0
Kalu_18-Q3-R12-55_BAT3C.355						Bacteria	Acidobacteriota	Blastocatellia	Blastocatellales	Blastocatellaceae	midas_g_4176	midas_s_11119			0	1	0	0	0	0	0	0	0	1	0	0	0	0	0	0	0	0	0	0	0	0	0	0	1	0	0	1	0		0		0	0	0
EsbE_18-Q3-R3-47_MAXAC.188						Bacteria	Proteobacteria	Alphaproteobacteria	Micavibrionales	midas_f_2943	midas_g_4210	midas_s_4210			0	0	0	0	0	0	0	0	0	0	0	0	0	1	1	0	1	0	0	0	0	0	0	0	1	0	0	2	0		0		0	0	1
Rand_18-Q3-R56-63_BAT3C.326						Bacteria	Proteobacteria	Alphaproteobacteria	Micavibrionales	midas_f_2943	midas_g_4210	midas_s_4210			0	0	0	0	0	0	0	0	0	0	0	0	0	1	1	0	1	0	0	0	0	0	0	0	1	0	0	1	0		0		0	0	1
AalE_18-Q3-R2-46_BATAC.180						Bacteria	Bacteroidota	Bacteroidia	Bacteroidales	Prolixibacteraceae	midas_g_422	midas_s_742			0	0	1	0	0	1	0	0	0	0	0	0	0	2	2	0	2	0	0	0	0	0	0	0	1	0	0	2	0		0		0	0	0
Kalu_18-Q3-R12-55_MAXAC.182_cln						Bacteria	Patescibacteria	Microgenomatia	Ca_Woesebacteria	midas_f_42338	midas_g_42338	midas_s_42338			0	1	0	0	0	0	0	0	0	0	0	0	0	0	0	0	0	0	0	0	0	0	0	0	0	0	0	0	0		0		0	0	0
Kalu_18-Q3-R12-55_MAXAC.061						Bacteria	Actinobacteriota	Acidimicrobiia	IMCC26256	midas_f_2	midas_g_4307	midas_s_5292			0	0	0	0	1	1	1	0	0	0	0	0	0	0	0	0	0	0	0	0	2	0	0	0	1	0	0	3	0		0		0	0	0
EsbE_18-Q3-R3-47_BATAC.167						Bacteria	Proteobacteria	Gammaproteobacteria	Burkholderiales	A21b	midas_g_454	midas_s_454			0	1	0	0	0	2	0	0	0	0	0	0	0	1	1	0	1	0	2	0	0	0	2	0	1	1	0	2	0		0		0	0	2
Hjor_18-Q3-R7-51_BATAC.80						Bacteria	Proteobacteria	Gammaproteobacteria	Burkholderiales	A21b	midas_g_454	midas_s_454			0	1	0	0	1	3	0	0	0	0	0	0	0	0	1	0	1	0	2	0	0	0	2	0	1	1	0	1	0		0		0	0	3
Rand_18-Q3-R56-63_BATAC.171						Bacteria	Proteobacteria	Gammaproteobacteria	Burkholderiales	A21b	midas_g_454	midas_s_454			0	0	0	0	1	3	0	0	0	0	0	0	0	1	1	0	1	0	2	0	0	0	2	0	1	1	0	2	0		0		0	0	2
Ejby_18-Q3-R6-50_MAXAC.200_cln						Bacteria	Proteobacteria	Alphaproteobacteria	Rhodospirillales	midas_f_2010	midas_g_4554	midas_s_4554			0	0	0	0	0	0	0	0	0	0	0	0	0	0	0	0	0	0	1	0	0	0	0	0	0	0	0	1	0		0		0	0	0
Kalu_18-Q3-R12-55_MAXAC.106v2						Bacteria	Chloroflexi	Anaerolineae	Ardenticatenales	Ca_Promineofilaceae	midas_g_461	midas_s_1196			0	2	0	0	0	1	1	0	1	0	0	0	0	0	0	0	0	0	0	0	1	0	0	0	1	0	0	1	0		0		0	0	0
AalE_18-Q3-R2-46_BATAC.251						Bacteria	Chloroflexi	Anaerolineae	Ardenticatenales	Ca_Promineofilaceae	midas_g_461	midas_s_461			0	2	0	0	0	2	1	0	0	0	0	0	0	0	0	0	0	0	0	0	1	0	0	0	1	0	0	1	0		0		0	0	0
Aved_18-Q3-R54-62_BATAC.192						Bacteria	Chloroflexi	Anaerolineae	Ardenticatenales	Ca_Promineofilaceae	midas_g_461	midas_s_461			0	2	0	0	0	2	1	0	0	0	0	0	0	0	0	0	0	0	0	0	1	0	0	0	1	0	0	1	0		0		0	0	0
Fred_18-Q3-R57-64_BAT3C.445						Bacteria	Chloroflexi	Anaerolineae	Ardenticatenales	Ca_Promineofilaceae	midas_g_461	midas_s_1196			0	1	0	0	0	1	0	0	0	0	0	0	1	0	0	0	0	0	0	0	1	0	1	0	1	0	0	1	0		0		0	0	0
Fred_18-Q3-R57-64_BAT3C.529_sub						Bacteria	Chloroflexi	Anaerolineae	Ardenticatenales	Ca_Promineofilaceae	midas_g_461	midas_s_461			0	2	0	0	0	2	1	0	0	0	0	0	0	0	0	0	0	0	0	0	1	0	0	0	1	0	0	1	0		0		0	0	0
Fred_18-Q3-R57-64_BAT3C.1_cln						Bacteria	Patescibacteria	Gracilibacteria	midas_o_42566	midas_f_42566	midas_g_47343	midas_s_47343			1	0	0	0	0	0	0	0	0	0	0	0	0	0	0	0	0	0	0	0	0	0	0	0	0	0	0	0	0		0		0	0	0
AalW_18-Q3-R10-53_MAXAC.051						Bacteria	Myxococcota	Polyangia	Polyangiales	Sandaracinaceae	midas_g_4851	midas_s_4851			0	1	1	0	1	1	1	0	1	0	0	0	1	0	0	0	0	0	3	0	0	0	1	0	3	0	0	2	0		1		1	1	1
Aved_18-Q3-R54-62_MAXAC.060						Bacteria	Myxococcota	Polyangia	Polyangiales	Sandaracinaceae	midas_g_4851	midas_s_4851			0	1	1	0	1	1	1	0	1	0	0	0	1	0	0	1	0	0	4	0	0	0	1	0	3	0	0	2	0		1		1	1	1
Damh_18-Q3-R51-60_BATAC.231						Bacteria	Myxococcota	Polyangia	Polyangiales	Sandaracinaceae	midas_g_4851	midas_s_4851			0	1	1	0	1	1	1	0	1	0	0	0	1	0	0	1	0	0	4	0	0	0	1	0	3	0	0	1	0		1		1	1	1
Ejby_18-Q3-R6-50_BATAC.260						Bacteria	Myxococcota	Polyangia	Polyangiales	Sandaracinaceae	midas_g_4851	midas_s_4851			0	1	1	0	1	1	1	0	1	0	0	0	1	0	0	1	0	0	3	0	0	0	1	0	3	0	0	2	0		1		0	1	1
Hade_18-Q3-R52-61_MAXAC.060						Bacteria	Myxococcota	Polyangia	Polyangiales	Sandaracinaceae	midas_g_4851	midas_s_4851			0	1	0	0	1	1	1	0	1	0	0	0	1	0	0	1	0	0	4	0	0	0	1	0	3	0	0	2	0		1		1	1	1
OdNE_18-Q3-R46-58_BAT3C.392						Bacteria	Myxococcota	Polyangia	Polyangiales	Sandaracinaceae	midas_g_4851	midas_s_4851			0	1	1	0	1	1	1	0	1	0	0	0	1	0	0	1	0	0	5	0	0	0	1	0	2	0	0	2	0		1		1	1	1
Skiv_18-Q3-R9-52_BAT3C.378						Bacteria	Bacteroidota	Bacteroidia	Sphingobacteriales	AKYH767	midas_g_487	midas_s_487			0	1	0	0	0	0	0	0	0	0	0	0	0	0	0	0	0	0	1	0	0	0	0	0	3	0	0	1	0		0		0	0	0
Fred_18-Q3-R57-64_BATAC.369						Bacteria	Chloroflexi	Anaerolineae	SBR1031	A4b	midas_g_4871	midas_s_4871			0	1	0	0	0	0	0	0	0	0	0	0	1	0	0	0	0	0	0	0	1	0	1	0	1	1	0	3	0		0		0	0	0
Hjor_18-Q3-R7-51_MAXAC.115						Bacteria	Actinobacteriota	Actinobacteria	Propionibacteriales	Propionibacteriaceae	midas_g_49	midas_s_1560			0	0	0	0	1	2	0	0	0	0	0	0	1	1	1	0	1	0	2	0	0	0	0	0	1	0	0	2	0		0		0	0	0
AalE_18-Q3-R2-46_BATAC.155						Bacteria	Acidobacteriota	Blastocatellia	DS-100	midas_f_502	midas_g_502	midas_s_502			0	2	0	0	0	0	0	0	0	1	1	0	0	2	2	0	0	0	0	0	0	0	1	0	2	1	0	2	0		0		0	0	2
AalW_18-Q3-R10-53_BAT3C.204						Bacteria	Acidobacteriota	Blastocatellia	DS-100	midas_f_502	midas_g_502	midas_s_502			0	2	0	0	0	0	0	0	0	1	1	0	0	0	1	0	0	0	0	0	0	0	2	0	2	1	0	2	0		0		0	0	2
Fred_18-Q3-R57-64_BAT3C.701						Bacteria	SAR324_cladeMarine_group_B	midas_c_814	midas_o_928	midas_f_50335	midas_g_50335	midas_s_60778			0	0	0	0	1	1	1	0	0	1	0	0	1	0	0	0	0	0	4	0	1	1	2	0	3	1	0	2	0		0		0	0	0
Hade_18-Q3-R52-61_BAT3C.352						Bacteria	Actinobacteriota	Thermoleophilia	Solirubrobacterales	67-14	midas_g_52	midas_s_52			0	0	0	0	1	1	2	0	0	0	0	0	0	0	1	0	1	0	0	0	1	0	1	0	1	1	0	3	0		0		0	0	1
Hirt_18-Q3-R61-65_BAT3C.274						Bacteria	Myxococcota	Polyangia	UASB-TL25	midas_f_5277	midas_g_5277	midas_s_5277			0	0	0	0	0	1	0	0	0	0	0	0	0	0	0	0	0	0	1	0	1	0	1	0	1	0	0	1	0		0		0	0	0
Hade_18-Q3-R52-61_MAXAC.389						Bacteria	Bacteroidota	Bacteroidia	Chitinophagales	37-13	midas_g_535	midas_s_7886			0	2	0	0	0	0	0	0	0	0	0	0	1	0	0	0	0	0	0	0	0	0	0	0	2	0	0	0	0		1		0	0	0
Kalu_18-Q3-R12-55_MAXAC.193						Bacteria	Planctomycetota	Phycisphaerae	mle1-8	midas_f_1686	midas_g_55997	midas_s_55997			0	0	0	0	0	0	0	0	0	0	0	0	0	1	1	0	0	0	0	0	0	0	0	0	0	0	0	1	0		0		1	0	0
EsbW_18-Q3-R4-48_BAT3C.222						Bacteria	Bacteroidota	Bacteroidia	Chitinophagales	Saprospiraceae	midas_g_56	midas_s_56			0	1	0	0	1	1	0	0	0	0	0	0	0	0	0	0	0	0	0	0	0	0	0	0	2	0	0	2	0		0		0	0	0
Aved_18-Q3-R54-62_BATAC.253						Bacteria	Proteobacteria	Alphaproteobacteria	Sphingomonadales	Sphingomonadaceae	midas_g_59	midas_s_353			0	0	0	0	2	1	0	0	1	1	0	0	0	1	1	1	1	0	2	0	0	0	0	0	2	0	0	3	0		0		0	0	2
Kalu_18-Q3-R12-55_MAXAC.026						Bacteria	Proteobacteria	Alphaproteobacteria	Sphingomonadales	Sphingomonadaceae	midas_g_59	midas_s_353			0	0	0	0	2	2	0	0	1	1	0	0	0	1	1	1	1	0	3	0	0	0	0	0	2	0	0	3	0		0		0	0	2
Lyne_18-Q3-R50-59_BAT3C.1						Bacteria	Proteobacteria	Alphaproteobacteria	Sphingomonadales	Sphingomonadaceae	midas_g_59	midas_s_353			0	0	0	0	2	2	0	0	1	1	0	0	0	1	1	1	1	0	3	0	0	0	0	0	2	0	0	3	0		0		0	0	2
AalE_18-Q3-R2-46_BAT3C.277						Bacteria	Proteobacteria	Alphaproteobacteria	Sphingomonadales	Sphingomonadaceae	midas_g_59	midas_s_59			0	0	1	0	1	1	0	0	0	0	0	0	0	0	0	0	2	0	6	0	0	0	0	0	2	0	0	3	0		0		0	0	0
AalW_18-Q3-R10-53_BATAC.245						Bacteria	Proteobacteria	Alphaproteobacteria	Sphingomonadales	Sphingomonadaceae	midas_g_59	midas_s_59			0	0	1	0	1	1	0	0	0	0	0	0	0	1	1	0	1	0	6	0	0	0	0	0	2	0	0	3	0		0		0	0	1
Aved_18-Q3-R54-62_BATAC.490						Bacteria	Proteobacteria	Alphaproteobacteria	Sphingomonadales	Sphingomonadaceae	midas_g_59	midas_s_59			0	0	1	0	1	1	0	0	0	0	0	0	0	1	1	0	1	0	6	0	0	0	0	0	2	0	0	3	0		0		0	0	1
Damh_18-Q3-R51-60_BATAC.316						Bacteria	Proteobacteria	Alphaproteobacteria	Sphingomonadales	Sphingomonadaceae	midas_g_59	midas_s_520			0	0	0	0	2	2	0	0	0	0	0	0	0	0	1	0	1	0	3	0	0	0	0	0	2	0	0	3	0		0		0	0	1
EsbE_18-Q3-R3-47_BATAC.463						Bacteria	Proteobacteria	Alphaproteobacteria	Sphingomonadales	Sphingomonadaceae	midas_g_59	midas_s_59			0	0	1	0	1	1	0	0	0	0	0	0	0	0	1	0	1	0	5	0	0	0	0	0	2	0	0	3	0		0		0	0	0
Hade_18-Q3-R52-61_MAXAC.056						Bacteria	Proteobacteria	Alphaproteobacteria	Sphingomonadales	Sphingomonadaceae	midas_g_59	midas_s_520			0	0	0	0	0	0	0	0	0	0	0	0	0	1	2	0	1	0	5	0	0	0	0	0	1	0	0	3	0		0		0	0	1
Mari_18-Q3-R65-66_BATAC.299						Bacteria	Proteobacteria	Alphaproteobacteria	Sphingomonadales	Sphingomonadaceae	midas_g_59	midas_s_59			0	0	1	0	0	1	0	0	0	0	0	0	0	0	0	0	0	0	6	0	0	0	0	0	2	0	0	3	0		0		0	0	1
OdNE_18-Q3-R46-58_BATAC.286						Bacteria	Proteobacteria	Alphaproteobacteria	Sphingomonadales	Sphingomonadaceae	midas_g_59	midas_s_1224			0	0	1	0	1	1	0	0	0	0	0	0	0	0	0	0	0	0	6	0	0	0	0	0	0	0	0	1	0		1		0	0	0
Rand_18-Q3-R56-63_BAT3C.197						Bacteria	Proteobacteria	Alphaproteobacteria	Sphingomonadales	Sphingomonadaceae	midas_g_59	midas_s_59			0	0	1	0	1	1	0	0	0	0	0	0	0	0	0	1	1	0	5	0	0	0	0	0	1	0	0	3	0		0		0	0	0
Ribe_18-Q3-R11-54_BATAC.569						Bacteria	Proteobacteria	Alphaproteobacteria	Sphingomonadales	Sphingomonadaceae	midas_g_59	midas_s_1157			0	0	1	0	1	1	0	0	0	0	0	0	0	0	2	0	1	0	7	0	0	0	0	0	1	0	0	3	0		0		0	0	1
Skiv_18-Q3-R9-52_BATAC.351						Bacteria	Proteobacteria	Alphaproteobacteria	Sphingomonadales	Sphingomonadaceae	midas_g_59	midas_s_59			0	0	1	0	1	1	0	0	0	0	0	0	0	1	1	0	2	0	5	0	0	0	0	0	3	0	0	3	0		0		0	0	1
Aved_18-Q3-R54-62_MAXAC.321						Bacteria	Elusimicrobiota	Elusimicrobia	MVP-88	midas_f_595	midas_g_595	midas_s_595			0	0	0	0	0	1	1	0	0	0	0	0	0	0	0	0	0	0	0	0	0	0	1	0	1	0	0	1	0		0		0	0	0
Damh_18-Q3-R51-60_MAXAC.210						Bacteria	Elusimicrobiota	Elusimicrobia	MVP-88	midas_f_595	midas_g_595	midas_s_595			0	0	0	0	0	1	1	0	0	0	0	0	0	0	0	0	0	0	0	0	0	0	0	0	1	0	0	1	0		0		0	0	0
Ega_18-Q3-R5-49_MAXAC.199						Bacteria	Elusimicrobiota	Elusimicrobia	MVP-88	midas_f_595	midas_g_595	midas_s_595			0	0	0	0	0	1	1	0	0	0	0	0	0	0	0	0	0	0	0	0	0	0	1	0	1	0	0	1	0		0		0	0	0
Ejby_18-Q3-R6-50_MAXAC.192						Bacteria	Elusimicrobiota	Elusimicrobia	MVP-88	midas_f_595	midas_g_595	midas_s_595			0	0	0	0	0	1	1	0	0	0	0	0	0	0	0	0	0	0	0	0	0	0	1	0	1	0	0	1	0		0		0	0	0
EsbW_18-Q3-R4-48_BATAC.445						Bacteria	Elusimicrobiota	Elusimicrobia	MVP-88	midas_f_595	midas_g_595	midas_s_595			0	0	0	0	0	1	1	0	0	0	0	0	0	0	0	0	0	0	0	0	0	0	0	0	1	0	0	1	0		0		0	0	0
Fred_18-Q3-R57-64_MAXAC.222						Bacteria	Elusimicrobiota	Elusimicrobia	MVP-88	midas_f_595	midas_g_595	midas_s_595			0	0	0	0	0	1	1	0	0	0	0	0	0	0	0	0	0	0	0	0	0	0	1	0	1	0	0	1	0		0		0	0	0
Hade_18-Q3-R52-61_MAXAC.319						Bacteria	Elusimicrobiota	Elusimicrobia	MVP-88	midas_f_595	midas_g_595	midas_s_595			0	0	0	0	0	1	1	0	0	0	0	0	0	0	0	0	0	0	0	0	0	0	1	0	1	0	0	1	0		0		0	0	0
Hirt_18-Q3-R61-65_MAXAC.245						Bacteria	Elusimicrobiota	Elusimicrobia	MVP-88	midas_f_595	midas_g_595	midas_s_595			0	0	0	0	0	1	1	0	0	0	0	0	0	0	0	0	0	0	0	0	0	0	1	0	1	0	0	1	0		0		0	0	0
Lyne_18-Q3-R50-59_MAXAC.254						Bacteria	Elusimicrobiota	Elusimicrobia	MVP-88	midas_f_595	midas_g_595	midas_s_595			0	0	0	0	0	1	1	0	0	0	0	0	0	0	0	0	0	0	0	0	0	0	0	0	1	0	0	1	0		0		0	0	0
Mari_18-Q3-R65-66_MAXAC.209						Bacteria	Elusimicrobiota	Elusimicrobia	MVP-88	midas_f_595	midas_g_595	midas_s_595			0	0	0	0	0	1	0	0	0	0	0	0	0	0	0	0	0	0	0	0	0	0	1	0	1	0	0	1	0		0		0	0	0
Rand_18-Q3-R56-63_MAXAC.175						Bacteria	Elusimicrobiota	Elusimicrobia	MVP-88	midas_f_595	midas_g_595	midas_s_595			0	0	0	0	0	1	0	0	0	0	0	0	0	0	0	0	0	0	0	0	0	0	1	0	1	0	0	1	0		0		0	0	0
Skiv_18-Q3-R9-52_MAXAC.212						Bacteria	Elusimicrobiota	Elusimicrobia	MVP-88	midas_f_595	midas_g_595	midas_s_727			0	1	0	0	0	1	1	0	0	1	0	0	0	0	0	0	0	0	0	0	0	0	0	0	2	0	0	1	0		0		0	0	0
Skiv_18-Q3-R9-52_MAXAC.277						Bacteria	Elusimicrobiota	Elusimicrobia	MVP-88	midas_f_595	midas_g_595	midas_s_595			0	0	0	0	0	1	1	0	0	0	0	0	0	0	0	0	0	0	0	0	0	0	1	0	1	0	0	1	0		0		0	0	0
Viby_18-Q3-R106-67_MAXAC.151						Bacteria	Elusimicrobiota	Elusimicrobia	MVP-88	midas_f_595	midas_g_595	midas_s_595			0	0	0	0	0	1	1	0	0	0	0	0	0	0	0	0	0	0	0	0	0	0	1	0	1	0	0	1	0		0		0	0	0
EsbW_18-Q3-R4-48_MAXAC.200_cln						Bacteria	Patescibacteria	Parcubacteria	Ca_Nomurabacteria	midas_f_60565	midas_g_60565	midas_s_60565			0	0	0	0	0	0	0	0	0	0	0	0	0	0	0	0	0	0	0	0	0	0	0	0	0	0	0	1	0		0		0	0	0
Aved_18-Q3-R54-62_MAXAC.457						Bacteria	Planctomycetota	OM190	midas_o_35381	midas_f_35381	midas_g_62066	midas_s_62066			0	1	0	0	0	0	0	0	0	1	0	0	0	1	1	0	0	0	1	0	0	0	0	0	1	0	0	1	0		0		1	1	0
Kalu_18-Q3-R12-55_MAXAC.052_cln						Bacteria	Patescibacteria	Saccharimonadia	Saccharimonadales	midas_f_5391	midas_g_6328	midas_s_6328			0	0	0	0	0	0	0	0	0	0	0	0	0	0	0	0	0	0	0	0	0	0	0	0	0	0	0	0	0		0		0	0	0
AalE_18-Q3-R2-46_BAT3C.1_cln						Bacteria	Dependentiae	Babeliae	Babeliales	midas_f_59940	midas_g_63920	midas_s_63920			0	0	0	0	0	0	0	0	0	0	0	0	0	0	0	0	0	0	0	0	0	0	0	0	0	0	0	0	0		0		0	0	0
Rand_18-Q3-R56-63_MAXAC.091						Bacteria	Bacteroidota	Bacteroidia	Chitinophagales	Saprospiraceae	midas_g_65	midas_s_177	Rand_18-Q3-R56-63_MAXAC.091_01605		0	2	0	0	0	0	0	0	0	0	0	0	0	0	0	0	0	0	1	0	0	0	0	0	4	0	0	1	0		0		0	0	0
Hirt_18-Q3-R61-65_MAXAC.330_cln						Bacteria	Patescibacteria	Saccharimonadia	Saccharimonadales	midas_f_67	midas_g_67	midas_s_1066			0	0	0	0	0	0	0	0	0	0	0	0	0	0	0	0	0	0	0	0	0	0	0	0	0	0	0	1	0		0		0	0	0
Vibo_18-Q3-R45-57_BAT3C.117_fly						Bacteria	Patescibacteria	Saccharimonadia	Saccharimonadales	midas_f_67	midas_g_67	midas_s_67			0	0	0	0	0	0	0	0	0	0	0	0	0	0	0	0	0	0	0	0	0	0	0	0	0	0	0	1	0		0		0	0	0
Skiv_18-Q3-R9-52_BATAC.396						Bacteria	Acidobacteriota	Acidobacteriae	Paludibaculum	midas_f_675	midas_g_675	midas_s_675			0	1	0	0	1	3	0	0	0	1	0	0	0	1	1	0	0	0	1	0	0	0	0	0	3	0	0	2	0		0		1	1	0
EsbW_18-Q3-R4-48_BATAC.355						Bacteria	Bacteroidota	Bacteroidia	Chitinophagales	Chitinophagaceae	midas_g_679	midas_s_679			0	1	0	0	0	0	0	0	0	0	0	0	1	0	0	0	0	0	1	0	0	0	1	0	3	0	0	1	0		1		0	0	0
Fred_18-Q3-R57-64_MAXAC.283_sub						Bacteria	Bacteroidota	Bacteroidia	Chitinophagales	Chitinophagaceae	midas_g_679	midas_s_679			0	1	0	0	0	0	0	0	0	0	0	0	1	0	0	0	0	0	1	0	0	0	1	0	3	0	0	0	0		1		0	0	0
Hade_18-Q3-R52-61_BATAC.692						Bacteria	Bacteroidota	Bacteroidia	Chitinophagales	Chitinophagaceae	midas_g_679	midas_s_679			0	1	0	0	0	0	0	0	0	0	0	0	0	0	0	0	0	0	1	0	0	0	0	0	1	0	0	1	0		2		0	0	0
Lyne_18-Q3-R50-59_MAXAC.083						Bacteria	Bacteroidota	Bacteroidia	Chitinophagales	Chitinophagaceae	midas_g_679	midas_s_679			0	1	0	0	0	0	0	0	0	0	0	0	1	0	0	0	0	0	1	0	0	0	1	0	1	0	0	1	0		2		0	0	0
Kalu_18-Q3-R12-55_MAXAC.131						Bacteria	Bdellovibrionota	Bdellovibrionia	Bdellovibrionales	Bdellovibrionaceae	midas_g_68742	midas_s_80689			0	1	0	0	0	0	0	0	0	0	0	0	0	1	1	0	0	0	1	0	0	0	0	0	1	0	0	1	0		0		0	0	0
Fred_18-Q3-R57-64_MAXAC.456						Bacteria	Planctomycetota	OM190	midas_o_7059	midas_f_7059	midas_g_7059	midas_s_7059			0	2	0	0	0	0	1	0	0	1	0	0	0	0	0	0	0	0	0	0	0	0	0	0	1	0	0	1	0		0		1	0	0
Ribe_18-Q3-R11-54_MAXAC.269						Bacteria	Planctomycetota	OM190	midas_o_7059	midas_f_7059	midas_g_7059	midas_s_7059			0	1	0	0	0	0	1	0	0	1	0	0	0	0	0	0	0	0	0	0	0	0	0	0	1	0	0	2	0		0		0	0	0
Aved_18-Q3-R54-62_BAT3C.344						Bacteria	Patescibacteria	Gracilibacteria	Ca_Peregrinibacteria	midas_f_5174	midas_g_7188	midas_s_8565			1	0	0	0	0	0	0	0	0	0	0	0	1	0	0	0	0	0	0	0	0	0	0	0	0	0	0	1	0		0		0	0	0
OdNW_18-Q3-R42-56_BATAC.48						Bacteria	Chloroflexi	Anaerolineae	RBG-13-54-9	midas_f_72	midas_g_72	midas_s_72			0	1	0	0	0	0	1	0	0	1	0	0	1	0	0	0	0	0	1	0	0	0	0	0	1	0	0	1	0		0		0	0	0
Ejby_18-Q3-R6-50_BAT3C.203						Bacteria	Actinobacteriota	Actinobacteria	Micrococcales	Dermatophilaceae	midas_g_724	midas_s_724			0	0	1	0	1	2	0	0	0	0	0	0	1	0	0	0	0	0	2	0	0	1	3	0	2	0	0	2	0		0		0	0	0
Hirt_18-Q3-R61-65_BAT3C.202						Bacteria	Actinobacteriota	Actinobacteria	Micrococcales	Dermatophilaceae	midas_g_724	midas_s_724			0	0	1	0	1	2	0	0	0	0	0	0	1	0	0	0	0	0	3	0	1	1	3	0	2	0	0	2	0		0		0	0	0
Lyne_18-Q3-R50-59_BATAC.420						Bacteria	Actinobacteriota	Actinobacteria	Micrococcales	Dermatophilaceae	midas_g_724	midas_s_724			0	0	1	0	1	2	0	0	0	0	0	0	1	0	0	0	0	0	2	0	1	1	3	0	2	0	0	2	0		0		0	0	0
EsbW_18-Q3-R4-48_MAXAC.279_cln						Bacteria	Myxococcota	bacteriap25	midas_o_25924	midas_f_73008	midas_g_73008	midas_s_73008			0	0	0	0	0	2	2	0	0	0	0	0	0	1	0	0	1	0	1	0	0	0	0	0	1	0	0	1	0		0		0	0	2
EsbE_18-Q3-R3-47_MAXAC.015						Bacteria	Chloroflexi	OLB14	midas_o_731	midas_f_731	midas_g_731	midas_s_849			0	1	0	0	0	1	0	0	0	0	1	0	0	0	1	0	0	0	1	0	0	0	1	0	0	0	0	2	0		0		0	0	0
OdNW_18-Q3-R42-56_MAXAC.019						Bacteria	Chloroflexi	OLB14	midas_o_731	midas_f_731	midas_g_731	midas_s_849	OdNW_18-Q3-R42-56_MAXAC.019_02574		0	1	0	0	0	2	1	0	0	0	1	0	0	1	1	0	0	0	2	0	0	0	1	0	0	0	0	2	0		0		0	0	0
Ejby_18-Q3-R6-50_BAT3C.216						Bacteria	Chloroflexi	OLB14	midas_o_731	midas_f_731	midas_g_731	midas_s_849	Ejby_18-Q3-R6-50_BAT3C.216_02840		0	1	0	0	0	2	1	0	0	0	0	0	0	1	1	0	0	0	2	0	0	0	1	0	0	0	0	2	0		0		0	0	0
Fred_18-Q3-R57-64_BATAC.85v2						Bacteria	Actinobacteriota	Actinobacteria	Micrococcales	Dermatophilaceae	midas_g_739	midas_s_8771			0	0	1	0	1	2	0	0	0	0	0	0	1	1	1	0	1	0	3	0	2	0	0	0	1	0	0	2	0		0		0	0	2
Skiv_18-Q3-R9-52_BAT3C.167						Bacteria	Gemmatimonadota	Gemmatimonadetes	Gemmatimonadales	Gemmatimonadaceae	midas_g_764	midas_s_929			0	1	0	0	1	0	0	0	1	0	0	0	1	0	0	0	0	0	2	0	0	0	1	0	2	0	0	2	0		0		0	0	0
Aved_18-Q3-R54-62_BAT3C.210						Bacteria	Dependentiae	Babeliae	Babeliales	Vermiphilaceae	midas_g_7927	midas_s_7927			0	0	0	0	0	0	0	0	0	0	0	0	0	0	0	0	0	0	0	0	0	0	0	0	0	0	0	0	0		0		0	0	0
Bjer_18-Q3-R1-45_BAT3C.298						Bacteria	Dependentiae	Babeliae	Babeliales	Vermiphilaceae	midas_g_7927	midas_s_7927			0	0	0	0	0	0	0	0	0	0	0	0	0	0	0	0	0	0	0	0	0	0	0	0	0	0	0	0	0		0		0	0	0
Damh_18-Q3-R51-60_BAT3C.350						Bacteria	Dependentiae	Babeliae	Babeliales	Vermiphilaceae	midas_g_7927	midas_s_7927			0	0	0	0	0	0	0	0	0	0	0	0	0	0	0	0	0	0	0	0	0	0	0	0	0	0	0	0	0		0		0	0	0
EsbW_18-Q3-R4-48_BATAC.459						Bacteria	Bacteroidota	Bacteroidia	Bacteroidales	Bacteroidetes_vadinHA17	midas_g_800	midas_s_1078			0	0	2	0	1	1	0	0	0	0	0	0	0	0	0	0	0	0	1	0	1	0	0	0	1	0	0	0	0		0		0	0	0
Mari_18-Q3-R65-66_MAXAC.219						Bacteria	Bacteroidota	Bacteroidia	Bacteroidales	Bacteroidetes_vadinHA17	midas_g_800	midas_s_1078			0	0	2	0	1	1	0	0	0	0	0	0	0	0	0	0	0	0	1	0	1	0	1	0	1	0	0	1	0		0		0	0	0
Mari_18-Q3-R65-66_MAXAC.224						Bacteria	Bacteroidota	Bacteroidia	Bacteroidales	Bacteroidetes_vadinHA17	midas_g_800	midas_s_18041			0	0	1	0	1	1	0	0	0	0	0	0	0	0	0	0	0	0	1	0	1	0	1	0	1	0	0	2	0		0		0	0	0
Mari_18-Q3-R65-66_BAT3C.19						Bacteria	Proteobacteria	Gammaproteobacteria	Burkholderiales	Comamonadaceae	midas_g_81	midas_s_202			0	1	0	0	0	5	0	0	1	1	0	0	0	1	1	1	1	0	3	0	0	0	1	0	2	2	0	3	0		0		0	0	3
Skiv_18-Q3-R9-52_BATAC.318						Bacteria	Proteobacteria	Gammaproteobacteria	Burkholderiales	Comamonadaceae	midas_g_81	midas_s_202			0	1	0	0	1	2	1	0	1	1	0	0	0	0	0	1	0	0	5	0	1	0	1	0	1	3	0	7	0		0		0	1	0
Vibo_18-Q3-R45-57_BATAC.215						Bacteria	Proteobacteria	Gammaproteobacteria	Burkholderiales	Comamonadaceae	midas_g_81	midas_s_202			0	1	0	0	1	2	1	0	1	2	0	0	0	0	0	1	0	0	5	0	1	0	1	0	1	2	0	4	0		0		1	1	0
EsbW_18-Q3-R4-48_BAT3C.505						Bacteria	Planctomycetota	OM190	midas_o_2104	midas_f_7287	midas_g_81606	midas_s_81606			0	2	1	0	0	0	0	0	0	1	0	0	0	0	0	0	0	0	0	0	0	0	0	0	1	0	0	1	0		0		0	0	0
Fred_18-Q3-R57-64_BAT3C.229						Bacteria	Planctomycetota	OM190	midas_o_2104	midas_f_7287	midas_g_81606	midas_s_81606			0	2	0	0	0	0	0	0	0	0	0	0	0	1	1	0	1	0	1	0	0	0	0	0	2	0	0	2	0		0		0	0	2
Mari_18-Q3-R65-66_MAXAC.029						Bacteria	Chloroflexi	Anaerolineae	Anaerolineales	Anaerolineaceae	midas_g_8346	midas_s_8346			0	1	0	0	0	1	0	0	0	0	0	0	0	0	0	0	0	0	1	0	1	1	0	0	0	0	0	1	0		0		0	0	0
Aved_18-Q3-R54-62_BATAC.362						Bacteria	Bacteroidota	Bacteroidia	Chitinophagales	midas_f_536	midas_g_8382	midas_s_8382	Aved_18-Q3-R54-62_BATAC.362_03300		0	1	0	0	0	0	0	0	0	0	0	0	0	0	1	0	1	0	0	0	0	0	0	0	1	0	0	1	0		0		0	0	1
Hirt_18-Q3-R61-65_BAT3C.362_fly						Bacteria	Patescibacteria	Saccharimonadia	Saccharimonadales	midas_f_6368	midas_g_8390	midas_s_8390			0	0	0	0	0	0	0	0	0	0	0	0	0	0	0	0	0	0	0	0	1	0	0	0	0	0	0	0	0		0		0	0	0
Damh_18-Q3-R51-60_BAT3C.63_uni						Bacteria	Patescibacteria	Microgenomatia	Ca_Roizmanbacteria	midas_f_850	midas_g_850	midas_s_850			0	0	1	0	0	0	0	0	0	0	0	0	0	0	0	0	0	0	0	0	0	0	0	0	0	0	0	0	0		0		0	0	0
Kalu_18-Q3-R12-55_BAT3C.19						Bacteria	Verrucomicrobiota	Verrucomicrobiae	Pedosphaerales	Pedosphaeraceae	midas_g_86408	midas_s_86408			0	0	1	0	0	3	0	0	0	0	0	0	0	1	1	0	0	0	2	0	0	0	1	0	3	0	0	1	0		0		0	0	0
Kalu_18-Q3-R12-55_MAXAC.169						Bacteria	Bacteroidota	Kapabacteria	Kapabacteriales	midas_f_93	midas_g_8867	midas_s_8867			0	1	0	0	0	0	0	0	1	0	0	0	1	0	0	0	0	0	0	0	0	0	0	0	0	0	0	1	0		0		0	0	0
Aved_18-Q3-R54-62_BAT3C.16_uni						Bacteria	Patescibacteria	Saccharimonadia	Saccharimonadales	midas_f_903	midas_g_903	midas_s_903			0	0	0	0	0	0	0	0	0	0	0	0	0	0	0	0	0	0	0	0	0	0	0	0	0	0	0	0	0		0		0	0	0
OdNW_18-Q3-R42-56_BATAC.352						Bacteria	Bacteroidota	Bacteroidia	Bacteroidales	Marinifilaceae	midas_g_9344	midas_s_9344			0	0	0	0	1	1	0	0	0	0	0	0	0	0	0	0	0	0	0	0	0	0	0	0	1	1	0	2	0		0		0	0	0
Lyne_18-Q3-R50-59_MAXAC.215						Bacteria	Elusimicrobiota	Elusimicrobia	MVP-88	midas_f_595	midas_g_945	midas_s_4749			0	0	0	0	0	1	0	0	1	0	0	0	0	0	0	1	0	0	0	0	0	0	0	0	1	0	0	0	0		0		0	0	0
OdNE_18-Q3-R46-58_BATAC.493						Bacteria	Elusimicrobiota	Elusimicrobia	MVP-88	midas_f_595	midas_g_945	midas_s_945			0	0	0	0	0	1	1	0	0	1	0	0	0	0	0	0	0	0	0	0	0	0	0	0	1	0	0	1	0		0		0	0	0
Ribe_18-Q3-R11-54_MAXAC.186						Bacteria	Elusimicrobiota	Elusimicrobia	MVP-88	midas_f_595	midas_g_945	midas_s_945			0	0	0	0	0	1	1	0	0	0	0	0	0	0	0	0	0	0	0	0	0	0	1	0	1	0	0	1	0		0		0	0	0
Skiv_18-Q3-R9-52_BATAC.164						Bacteria	Elusimicrobiota	Elusimicrobia	MVP-88	midas_f_595	midas_g_945	midas_s_1784			0	1	0	0	0	1	0	0	0	1	0	0	0	0	0	0	0	0	0	0	0	0	0	0	1	0	0	1	0		0		0	0	0
Ribe_18-Q3-R11-54_BATAC.412						Bacteria	Actinobacteriota	Actinobacteria	midas_o_5	midas_f_5	midas_g_957	midas_s_957			0	0	0	0	1	1	0	0	0	0	0	0	1	1	1	0	1	0	1	0	1	0	0	0	1	0	0	5	0		0		0	0	2
Skiv_18-Q3-R9-52_MAXAC.174						Bacteria	Chloroflexi	Anaerolineae	Anaerolineales	Anaerolineaceae	midas_g_9708	midas_s_16519			0	1	0	0	0	2	1	0	0	0	0	0	0	1	1	0	1	0	0	0	1	0	0	0	1	0	0	2	0		0		0	0	2
Hjor_18-Q3-R7-51_BAT3C.167						Bacteria	Acidobacteriota	Holophagae	Subgroup_7	midas_f_973	midas_g_973	midas_s_4785			0	3	0	0	1	1	0	0	0	0	0	0	0	1	2	0	1	0	2	0	2	0	1	0	2	1	0	2	0		0		1	0	0
Ribe_18-Q3-R11-54_MAXAC.077						Bacteria	Acidobacteriota	Holophagae	Subgroup_7	midas_f_973	midas_g_973	midas_s_973	Ribe_18-Q3-R11-54_MAXAC.077_05099		0	1	0	0	1	1	1	0	0	0	0	0	0	0	1	1	1	0	1	0	2	0	1	0	1	0	0	2	0		0		0	0	1
Hjor_18-Q3-R7-51_BAT3C.239						Bacteria	Acidobacteriota	Holophagae	Subgroup_7	midas_f_973	midas_g_973	midas_s_973			0	1	0	0	0	1	0	0	0	0	0	0	0	0	0	0	0	0	1	0	1	0	1	0	2	0	0	2	0		0		0	0	0
AalW_18-Q3-R10-53_BAT3C.245						Bacteria	Proteobacteria	Gammaproteobacteria	Steroidobacterales	Steroidobacteraceae	midas_g_98	midas_s_98			0	0	0	0	0	2	1	0	0	0	0	0	0	0	0	0	0	0	4	0	0	1	2	0	1	0	0	5	0		0		0	0	0
AalE_18-Q3-R2-46_BAT3C.357						Bacteria	Proteobacteria	Gammaproteobacteria	Steroidobacterales	Steroidobacteraceae	midas_g_98	midas_s_98			0	0	1	0	0	2	1	0	0	0	0	0	0	1	1	0	1	0	4	0	0	0	2	0	1	0	0	5	0		0		0	0	2
Fred_18-Q3-R57-64_BAT3C.617						Bacteria	Proteobacteria	Gammaproteobacteria	Steroidobacterales	Steroidobacteraceae	midas_g_98	midas_s_98			0	0	0	0	0	3	1	0	0	0	0	0	0	0	0	0	0	0	2	0	0	0	1	0	1	0	0	3	0		0		0	0	1
Aved_18-Q3-R54-62_MAXAC.397_sub						Bacteria	Myxococcota	Polyangia	Nannocystales	Nannocystaceae	Nannocystis	midas_s_3982			0	0	0	0	0	0	0	0	0	0	0	0	0	0	0	1	0	0	0	0	1	0	2	0	2	0	0	2	0		1		0	0	0
EsbW_18-Q3-R4-48_MAXAC.145						Bacteria	Myxococcota	Polyangia	Nannocystales	Nannocystaceae	Nannocystis	midas_s_938			0	0	0	0	0	0	1	0	0	0	0	1	0	0	0	0	0	0	0	0	0	0	1	0	0	1	0	1	0		0		0	0	0
Fred_18-Q3-R57-64_MAXAC.359						Bacteria	Myxococcota	Polyangia	Nannocystales	Nannocystaceae	Nannocystis	midas_s_3982			0	0	0	0	0	0	0	0	0	0	0	0	0	0	0	1	0	0	0	0	1	0	1	0	2	0	0	2	0		1		0	0	0
Fred_18-Q3-R57-64_MAXAC.384						Bacteria	Myxococcota	Polyangia	Nannocystales	Nannocystaceae	Nannocystis	midas_s_29783			0	1	0	0	0	0	0	0	0	0	0	0	0	0	0	0	0	0	0	0	0	0	2	0	1	0	0	3	0		0		0	0	0
Lyne_18-Q3-R50-59_MAXAC.349						Bacteria	Myxococcota	Polyangia	Nannocystales	Nannocystaceae	Nannocystis	midas_s_3982			0	0	0	0	0	0	0	0	0	0	0	0	0	0	0	1	0	0	0	0	1	0	1	0	2	0	0	2	0		1		0	0	0
Ribe_18-Q3-R11-54_BAT3C.433						Bacteria	Myxococcota	Polyangia	Nannocystales	Nannocystaceae	Nannocystis	midas_s_938			0	0	0	0	0	0	1	0	0	0	0	0	0	0	0	0	0	0	0	0	0	0	1	0	0	1	0	1	0		0		0	0	0
Bjer_18-Q3-R1-45_MAXAC.222						Bacteria	Bacteroidota	Bacteroidia	Chitinophagales	Chitinophagaceae	Niabella	midas_s_719			0	0	1	0	1	1	0	0	0	0	0	0	0	0	0	0	0	0	0	0	0	0	1	0	2	0	0	1	0		0		0	0	0
Rand_18-Q3-R56-63_MAXAC.058						Bacteria	Proteobacteria	Gammaproteobacteria	Burkholderiales	Nitrosomonadaceae	Nitrosomonas	midas_s_139			0	0	1	0	0	0	1	0	0	0	0	0	1	0	0	0	0	0	0	0	0	0	1	0	1	0	0	1	0		1		0	0	0
Skiv_18-Q3-R9-52_BAT3C.180						Bacteria	Proteobacteria	Gammaproteobacteria	Burkholderiales	Nitrosomonadaceae	Nitrosomonas	midas_s_1299			0	0	1	0	0	0	1	0	0	0	0	0	1	0	0	0	0	0	0	0	0	0	1	0	2	0	0	0	0		1		0	0	0
EsbE_18-Q3-R3-47_BAT3C.226						Bacteria	Nitrospirota	Nitrospiria	Nitrospirales	Nitrospiraceae	Nitrospira	Nitrospira_defluvii			0	1	0	0	1	1	0	0	0	2	2	0	2	2	2	0	0	0	0	0	0	0	0	0	0	1	2	2	0		0		0	0	1
EsbW_18-Q3-R4-48_MAXAC.012						Bacteria	Nitrospirota	Nitrospiria	Nitrospirales	Nitrospiraceae	Nitrospira	Nitrospira_defluvii			0	1	0	0	2	2	0	0	0	2	1	0	2	2	2	0	0	0	0	0	0	0	0	0	0	1	1	1	0		0		0	0	1
Hade_18-Q3-R52-61_MAXAC.023						Bacteria	Nitrospirota	Nitrospiria	Nitrospirales	Nitrospiraceae	Nitrospira	Nitrospira_defluvii			0	1	0	0	1	1	0	0	0	2	1	0	2	2	1	0	0	0	0	0	0	0	0	0	0	1	1	1	0		0		0	0	1
Lyne_18-Q3-R50-59_BATAC.375						Bacteria	Nitrospirota	Nitrospiria	Nitrospirales	Nitrospiraceae	Nitrospira	Nitrospira_defluvii			0	1	0	0	1	1	0	0	0	2	1	0	1	2	2	0	0	0	0	0	0	0	0	0	0	1	1	1	0		0		0	0	1
Ribe_18-Q3-R11-54_BATAC.650						Bacteria	Nitrospirota	Nitrospiria	Nitrospirales	Nitrospiraceae	Nitrospira	Nitrospira_defluvii			0	1	0	0	1	1	0	0	0	2	1	0	2	2	2	0	0	0	0	0	0	0	0	0	0	1	1	2	0		0		0	0	1
OdNE_18-Q3-R46-58_BATAC.187						Bacteria	Proteobacteria	Gammaproteobacteria	Burkholderiales	Gallionellaceae	Nitrotoga	midas_s_9575			0	0	0	0	1	1	0	0	1	1	0	0	1	1	1	0	0	0	1	0	0	0	1	0	2	0	0	1	0		0		0	0	0
Skiv_18-Q3-R9-52_BATAC.176						Bacteria	Proteobacteria	Gammaproteobacteria	Burkholderiales	Gallionellaceae	Nitrotoga	midas_s_9575			0	0	0	0	1	1	0	0	0	1	0	0	0	0	1	0	0	0	1	0	0	0	1	0	2	0	0	1	0		0		0	0	0
Aved_18-Q3-R54-62_BATAC.616						Bacteria	Actinobacteriota	Actinobacteria	Propionibacteriales	Nocardioidaceae	Nocardioides	midas_s_625			0	0	0	0	0	2	0	0	0	0	0	0	1	0	1	0	1	0	0	0	1	0	0	0	2	0	0	2	0		0		0	0	2
Aved_18-Q3-R54-62_MAXAC.082_sub						Bacteria	Proteobacteria	Alphaproteobacteria	Sphingomonadales	Sphingomonadaceae	Novosphingobium	midas_s_244			0	0	0	0	1	1	0	0	0	0	0	0	0	1	1	0	1	0	8	0	0	0	0	0	1	0	0	1	0		0		0	0	1
Lyne_18-Q3-R50-59_BATAC.36						Bacteria	Proteobacteria	Alphaproteobacteria	Sphingomonadales	Sphingomonadaceae	Novosphingobium	midas_s_244			0	0	0	0	1	1	0	0	0	0	0	0	0	1	1	0	1	0	9	0	0	0	0	0	1	0	0	1	0		0		0	0	1
Fred_18-Q3-R57-64_BATAC.422						Bacteria	Proteobacteria	Gammaproteobacteria	Burkholderiales	Nitrosomonadaceae	oc32	midas_s_2881			0	0	0	0	1	2	0	0	0	0	0	0	0	1	1	0	1	0	3	0	0	3	1	0	3	1	0	4	0		0		0	0	2
AalE_18-Q3-R2-46_MAXAC.020						Bacteria	Bacteroidota	Bacteroidia	Chitinophagales	Saprospiraceae	OLB8	midas_s_29			0	0	0	0	0	0	2	0	0	0	0	0	0	0	0	0	0	0	0	0	0	0	0	0	3	0	0	1	0		1		0	0	0
AalW_18-Q3-R10-53_BAT3C.64						Bacteria	Bacteroidota	Bacteroidia	Chitinophagales	Saprospiraceae	OLB8	midas_s_29			0	1	0	0	0	0	2	0	0	0	0	0	1	0	0	0	0	0	0	0	0	0	0	0	3	0	0	1	0		2		0	0	0
Ega_18-Q3-R5-49_MAXAC.016						Bacteria	Bacteroidota	Bacteroidia	Chitinophagales	Saprospiraceae	OLB8	midas_s_29			0	1	0	0	0	0	2	0	0	0	0	0	1	0	0	0	0	0	0	0	0	0	0	0	2	0	0	1	0		3		0	0	0
Hade_18-Q3-R52-61_MAXAC.021						Bacteria	Bacteroidota	Bacteroidia	Chitinophagales	Saprospiraceae	OLB8	midas_s_29			0	1	0	0	0	0	2	0	0	0	0	0	0	0	0	0	0	0	0	0	0	0	0	0	3	0	0	1	0		1		0	0	0
Hirt_18-Q3-R61-65_MAXAC.013						Bacteria	Bacteroidota	Bacteroidia	Chitinophagales	Saprospiraceae	OLB8	midas_s_29			0	1	0	0	0	0	2	0	0	0	0	0	1	0	0	0	0	0	0	0	0	0	0	0	3	0	0	1	0		2		0	0	0
Hjor_18-Q3-R7-51_MAXAC.008						Bacteria	Bacteroidota	Bacteroidia	Chitinophagales	Saprospiraceae	OLB8	midas_s_29			0	1	0	0	0	0	2	0	0	0	0	0	3	0	0	0	0	0	0	0	0	0	0	0	3	0	0	1	0		3		0	0	0
Mari_18-Q3-R65-66_MAXAC.015						Bacteria	Bacteroidota	Bacteroidia	Chitinophagales	Saprospiraceae	OLB8	midas_s_29			0	1	0	0	0	0	2	0	0	0	0	0	1	0	0	0	0	0	0	0	0	0	0	0	2	0	0	1	0		1		0	0	0
OdNE_18-Q3-R46-58_BATAC.381_sub						Bacteria	Bacteroidota	Bacteroidia	Chitinophagales	Saprospiraceae	OLB8	midas_s_29			0	1	0	0	0	1	2	0	0	0	0	0	1	0	0	0	0	0	0	0	0	0	0	0	3	0	0	1	0		0		0	0	0
OdNW_18-Q3-R42-56_MAXAC.016						Bacteria	Bacteroidota	Bacteroidia	Chitinophagales	Saprospiraceae	OLB8	midas_s_29			0	1	0	0	0	0	2	0	0	0	0	0	1	0	0	0	0	0	0	0	0	0	0	0	2	0	0	1	0		2		0	0	0
Rand_18-Q3-R56-63_BAT3C.136						Bacteria	Bacteroidota	Bacteroidia	Chitinophagales	Saprospiraceae	OLB8	midas_s_29			0	1	0	0	0	0	2	0	0	0	0	0	1	0	0	0	0	0	0	0	0	0	0	0	3	0	0	1	0		2		0	0	0
Vibo_18-Q3-R45-57_BATAC.233						Bacteria	Bacteroidota	Bacteroidia	Chitinophagales	Saprospiraceae	OLB8	midas_s_29			0	1	0	0	0	0	2	0	0	0	0	0	1	0	0	0	0	0	0	0	0	0	0	0	3	0	0	1	0		2		0	0	0
Ejby_18-Q3-R6-50_BAT3C.362						Bacteria	Bdellovibrionota	Bdellovibrionia	Bdellovibrionales	Bdellovibrionaceae	OM27_clade	midas_s_814			0	0	0	0	0	0	0	0	0	1	0	0	1	0	0	0	0	0	0	0	0	0	1	0	0	0	0	1	0		1		1	1	0
Rand_18-Q3-R56-63_MAXAC.001						Bacteria	Bdellovibrionota	Bdellovibrionia	Bdellovibrionales	Bdellovibrionaceae	OM27_clade	midas_s_814			0	0	0	0	0	0	0	0	0	1	0	0	1	0	0	0	0	0	0	0	0	0	1	0	1	0	0	1	0		1		1	1	0
Lyne_18-Q3-R50-59_MAXAC.002						Bacteria	Bdellovibrionota	Bdellovibrionia	Bdellovibrionales	Bdellovibrionaceae	OM27_clade	midas_s_814			0	0	0	0	0	0	0	0	0	0	0	0	1	0	0	0	0	0	0	0	0	0	1	0	1	0	0	1	0		1		1	1	0
Aved_18-Q3-R54-62_BATAC.558						Bacteria	Proteobacteria	Gammaproteobacteria	Pseudomonadales	Halieaceae	OM60NOR5_clade	midas_s_869			0	0	1	0	1	2	1	0	2	1	0	0	0	1	1	1	1	0	3	0	0	0	1	0	2	0	0	7	0		1		0	0	1
AalW_18-Q3-R10-53_BATAC.498						Bacteria	Proteobacteria	Gammaproteobacteria	Pseudomonadales	Halieaceae	OM60NOR5_clade	midas_s_869			0	0	0	0	0	2	1	0	0	0	0	0	0	1	1	0	1	0	3	0	0	0	1	0	2	0	0	6	0		1		0	0	1
AalW_18-Q3-R10-53_MAXAC.327						Bacteria	Proteobacteria	Gammaproteobacteria	Burkholderiales	Comamonadaceae	Ottowia	midas_s_924			0	1	1	0	1	1	1	0	1	1	0	0	0	0	0	1	0	0	4	0	0	1	1	0	1	1	0	1	0		0		0	0	1
Aved_18-Q3-R54-62_BATAC.560						Bacteria	Proteobacteria	Gammaproteobacteria	Burkholderiales	Comamonadaceae	Ottowia	midas_s_924			0	1	1	0	1	1	1	0	1	1	0	0	0	0	0	1	0	0	3	0	0	1	1	0	1	1	0	2	0		0		0	0	1
Aved_18-Q3-R54-62_BATAC.150						Bacteria	Myxococcota	Polyangia	Polyangiales	Polyangiaceae	Pajaroellobacter	midas_s_2895			0	1	0	0	0	0	1	0	0	0	0	0	1	0	0	0	0	0	1	0	0	0	2	0	1	0	0	2	0		1		0	0	0
AalW_18-Q3-R10-53_BATAC.388						Bacteria	Myxococcota	Polyangia	Polyangiales	Phaselicystidaceae	Phaselicystis	midas_s_2771			0	1	0	0	0	0	2	0	0	0	0	0	0	1	1	0	0	0	0	0	1	0	1	0	1	1	0	2	0		1		1	0	0
Lyne_18-Q3-R50-59_BAT3C.601						Bacteria	Myxococcota	Polyangia	Polyangiales	Phaselicystidaceae	Phaselicystis	midas_s_2771			0	1	0	0	0	1	1	0	0	0	0	0	0	1	1	0	0	0	0	0	1	0	1	0	1	1	0	2	0		1		1	0	0
Ejby_18-Q3-R6-50_BATAC.337						Bacteria	Proteobacteria	Gammaproteobacteria	Burkholderiales	Comamonadaceae	Piscinibacter	Piscinibacter_aquaticus			0	1	0	0	1	2	1	0	1	1	0	0	0	0	0	1	1	0	2	0	0	0	1	0	1	0	1	3	0		1		1	1	0
Skiv_18-Q3-R9-52_BATAC.52						Bacteria	Proteobacteria	Gammaproteobacteria	Burkholderiales	Comamonadaceae	Piscinibacter	Piscinibacter_aquaticus			0	1	0	0	0	1	1	0	1	1	0	0	0	0	0	1	0	0	2	0	0	0	1	0	0	0	1	2	0		1		1	1	0
Hirt_18-Q3-R61-65_BAT3C.320						Bacteria	Actinobacteriota	Actinobacteria	Propionibacteriales	Propionibacteriaceae	Propionicicella	midas_s_1379			0	0	0	0	1	1	0	1	0	1	0	0	1	1	0	1	1	0	1	0	1	0	1	0	3	0	0	2	0		0		0	0	3
Hirt_18-Q3-R61-65_BAT3C.167						Bacteria	Actinobacteriota	Actinobacteria	Propionibacteriales	Propionibacteriaceae	Propioniciclava	midas_s_115			0	0	1	0	1	1	0	0	0	0	0	0	0	1	1	0	1	0	3	0	0	1	0	0	1	0	0	2	0		0		0	0	2
Ribe_18-Q3-R11-54_BAT3C.101						Bacteria	Actinobacteriota	Actinobacteria	Propionibacteriales	Propionibacteriaceae	Propionicimonas	midas_s_49			0	0	0	0	1	2	0	0	0	0	0	0	1	1	1	0	1	0	1	0	0	0	1	0	1	0	0	2	0		0		0	0	2
Ega_18-Q3-R5-49_MAXAC.071						Bacteria	Proteobacteria	Gammaproteobacteria	Burkholderiales	Rhodocyclaceae	Propionivibrio	Ca_Propionivibrio_aalborgensis			0	0	0	0	1	3	1	0	1	1	0	0	0	1	1	1	1	0	2	0	0	0	1	0	2	1	0	1	0		0		0	0	2
EsbE_18-Q3-R3-47_MAXAC.131						Bacteria	Proteobacteria	Gammaproteobacteria	Burkholderiales	Rhodocyclaceae	Propionivibrio	midas_s_421			0	0	0	0	1	3	1	0	1	1	0	0	0	1	1	1	1	0	1	0	0	0	1	0	2	1	0	1	0		0		0	0	3
Hjor_18-Q3-R7-51_MAXAC.072						Bacteria	Proteobacteria	Gammaproteobacteria	Burkholderiales	Rhodocyclaceae	Propionivibrio	midas_s_421			0	0	0	0	1	4	1	0	1	0	0	0	0	0	0	0	1	0	1	0	0	0	1	0	1	1	0	1	0		0		0	0	3
Mari_18-Q3-R65-66_MAXAC.196						Bacteria	Proteobacteria	Gammaproteobacteria	Burkholderiales	Rhodocyclaceae	Propionivibrio	midas_s_421			0	0	0	0	1	4	1	0	1	0	0	0	0	1	1	1	1	0	1	0	0	0	1	0	2	1	0	1	0		0		0	0	3
OdNE_18-Q3-R46-58_MAXAC.062_sub						Bacteria	Proteobacteria	Gammaproteobacteria	Burkholderiales	Rhodocyclaceae	Propionivibrio	Ca_Propionivibrio_aalborgensis			0	0	0	0	0	3	1	0	1	1	0	0	0	1	1	1	1	0	2	0	0	0	1	0	2	1	1	1	0		0		0	0	3
EsbE_18-Q3-R3-47_MAXAC.059						Bacteria	Proteobacteria	Gammaproteobacteria	Burkholderiales	Rhodocyclaceae	Propionivibrio	Ca_Propionivibrio_aalborgensis			0	0	0	0	1	2	1	0	1	1	0	0	0	1	1	1	1	0	1	0	0	0	1	0	2	0	1	1	0		0		0	0	3
Hade_18-Q3-R52-61_MAXAC.304						Bacteria	Proteobacteria	Gammaproteobacteria	Burkholderiales	Rhodocyclaceae	Propionivibrio	midas_s_421			0	0	0	0	1	3	1	0	0	0	0	0	0	1	1	1	1	0	1	0	0	0	1	0	1	1	0	1	0		0		0	0	3
Vibo_18-Q3-R45-57_BATAC.19						Bacteria	Proteobacteria	Gammaproteobacteria	Burkholderiales	Rhodocyclaceae	Propionivibrio	midas_s_421			0	0	0	0	0	2	1	0	0	0	0	0	0	1	1	1	1	0	1	0	0	0	1	0	2	1	0	1	0		0		0	0	3
Fred_18-Q3-R57-64_BATAC.459						Bacteria	Verrucomicrobiota	Verrucomicrobiae	Verrucomicrobiales	Verrucomicrobiaceae	Prosthecobacter	midas_s_48628			0	2	0	0	0	1	1	0	0	0	1	0	1	0	0	1	0	0	0	0	0	0	1	0	3	1	0	1	0		1		1	1	0
Fred_18-Q3-R57-64_BATAC.716						Bacteria	Verrucomicrobiota	Verrucomicrobiae	Verrucomicrobiales	Verrucomicrobiaceae	Prosthecobacter	midas_s_48628			0	1	0	0	0	1	1	0	0	0	1	0	1	0	0	1	0	0	0	0	0	0	0	0	3	0	0	1	0		1		0	0	0
Hade_18-Q3-R52-61_BATAC.14						Bacteria	Proteobacteria	Gammaproteobacteria	Pseudomonadales	Pseudomonadaceae	Pseudomonas	Pseudomonas_aeruginosa			0	0	0	0	1	0	0	0	0	0	0	0	0	1	1	0	1	0	2	0	0	0	0	0	1	0	0	1	0		0		0	0	1
Aved_18-Q3-R54-62_MAXAC.186						Bacteria	Proteobacteria	Gammaproteobacteria	Burkholderiales	Comamonadaceae	Rhizobacter	midas_s_4800			0	0	0	0	1	3	0	0	1	1	0	0	0	1	1	1	2	0	3	0	1	0	1	0	3	0	0	4	0		0		0	0	3
AalE_18-Q3-R2-46_MAXAC.077_sub						Bacteria	Proteobacteria	Gammaproteobacteria	Burkholderiales	Comamonadaceae	Rhodoferax	Rhodoferax_saidenbachensis	AalE_18-Q3-R2-46_MAXAC.077_sub_00974		0	0	0	0	0	2	2	0	1	1	0	0	0	1	1	1	1	0	1	0	0	0	1	0	2	1	0	5	0		0		0	0	3
Aved_18-Q3-R54-62_BAT3C.394						Bacteria	Proteobacteria	Gammaproteobacteria	Burkholderiales	Comamonadaceae	Rhodoferax	midas_s_901			0	1	0	0	0	1	2	0	1	1	0	0	0	1	1	1	2	0	5	0	0	0	1	0	2	2	1	4	0		0		1	1	2
Ega_18-Q3-R5-49_MAXAC.062						Bacteria	Proteobacteria	Gammaproteobacteria	Burkholderiales	Comamonadaceae	Rhodoferax	midas_s_320	Ega_18-Q3-R5-49_MAXAC.062_01083		0	0	0	0	1	2	1	0	1	1	0	0	0	0	0	1	0	0	3	0	0	0	0	0	2	1	0	6	0		0		0	0	2
EsbW_18-Q3-R4-48_BAT3C.485						Bacteria	Proteobacteria	Gammaproteobacteria	Burkholderiales	Comamonadaceae	Rhodoferax	midas_s_901			0	1	0	0	1	2	1	0	1	1	0	0	0	1	1	0	2	0	3	0	0	0	1	0	2	1	0	4	0		0		1	0	2
AalE_18-Q3-R2-46_MAXAC.018						Bacteria	Proteobacteria	Gammaproteobacteria	Burkholderiales	Comamonadaceae	Rhodoferax	midas_s_33			0	1	0	0	1	1	0	0	1	1	0	0	0	1	1	0	2	0	2	0	0	0	1	0	2	0	0	1	0		0		0	0	2
Ega_18-Q3-R5-49_MAXAC.022						Bacteria	Proteobacteria	Gammaproteobacteria	Burkholderiales	Comamonadaceae	Rhodoferax	Rhodoferax_antarcticus	Ega_18-Q3-R5-49_MAXAC.022_00588		0	1	0	0	1	3	1	0	1	1	0	0	0	1	1	0	2	0	4	0	0	0	2	0	2	1	1	3	0		0		0	0	2
Fred_18-Q3-R57-64_BATAC.223						Bacteria	Proteobacteria	Gammaproteobacteria	Burkholderiales	Comamonadaceae	Rhodoferax	midas_s_306			0	1	0	0	0	1	1	0	0	1	0	0	0	0	0	1	1	0	3	0	0	0	1	0	2	1	0	3	0		0		0	0	0
Viby_18-Q3-R106-67_BAT3C.243						Bacteria	Proteobacteria	Gammaproteobacteria	Burkholderiales	Comamonadaceae	Rhodoferax	midas_s_33			0	1	0	0	1	2	1	0	0	1	0	0	0	1	1	1	2	0	2	0	0	0	1	0	2	0	0	1	0		0		0	0	2
Bjer_18-Q3-R1-45_MAXAC.012						Bacteria	Proteobacteria	Gammaproteobacteria	Burkholderiales	Comamonadaceae	Rhodoferax	midas_s_33			0	1	0	0	1	1	1	0	0	0	0	0	0	0	1	0	1	0	2	0	0	0	1	0	2	0	0	1	0		0		0	0	2
Ega_18-Q3-R5-49_MAXAC.013						Bacteria	Proteobacteria	Gammaproteobacteria	Burkholderiales	Comamonadaceae	Rhodoferax	midas_s_33			0	1	0	0	1	1	1	0	0	0	0	0	0	1	1	0	2	0	2	0	0	0	1	0	3	0	0	1	0		0		0	0	1
Lyne_18-Q3-R50-59_MAXAC.016						Bacteria	Proteobacteria	Gammaproteobacteria	Burkholderiales	Comamonadaceae	Rhodoferax	midas_s_33			0	1	0	0	1	1	0	0	0	0	0	0	0	1	1	0	2	0	2	0	0	0	1	0	2	0	0	1	0		0		0	0	1
Mari_18-Q3-R65-66_BATAC.397						Bacteria	Proteobacteria	Gammaproteobacteria	Burkholderiales	Comamonadaceae	Rhodoferax	midas_s_647			0	0	0	0	0	4	1	0	0	0	0	0	0	1	2	0	3	0	0	0	1	0	1	0	3	0	0	5	0		0		0	0	2
AalE_18-Q3-R2-46_MAXAC.104						Bacteria	Proteobacteria	Alphaproteobacteria	Sphingomonadales	Sphingomonadaceae	Sphingopyxis	Sphingopyxis_bauzanensis			0	0	2	0	1	1	1	0	0	0	0	0	0	1	1	0	1	0	6	0	0	0	0	0	2	0	0	3	0		0		0	0	1
Mari_18-Q3-R65-66_BATAC.31						Bacteria	Proteobacteria	Alphaproteobacteria	Sphingomonadales	Sphingomonadaceae	Sphingorhabdus	midas_s_102			0	0	0	0	1	1	0	0	0	0	0	0	0	1	1	0	1	0	4	0	0	0	0	0	1	0	0	3	0		0		0	0	1
Skiv_18-Q3-R9-52_MAXAC.177						Bacteria	Proteobacteria	Alphaproteobacteria	Azospirillales	midas_f_406	Stella	midas_s_406			0	0	0	0	0	0	0	0	0	0	0	0	0	1	1	0	1	0	1	0	0	0	0	0	1	0	0	2	0		0		0	0	2
Aved_18-Q3-R54-62_BATAC.601						Bacteria	Acidobacteriota	Blastocatellia	Blastocatellales	Blastocatellaceae	Stenotrophobacter	midas_s_1188			0	1	0	0	0	1	0	0	0	0	0	0	0	2	2	0	0	0	0	0	0	0	0	0	0	0	0	1	0		0		0	0	0
EsbE_18-Q3-R3-47_BAT3C.144						Bacteria	Acidobacteriota	Blastocatellia	Blastocatellales	Blastocatellaceae	Stenotrophobacter	midas_s_144			0	1	0	0	0	1	0	0	0	0	0	0	0	1	1	1	0	0	0	0	0	0	0	0	1	0	0	1	0		0		0	0	2
Fred_18-Q3-R57-64_BAT3C.705						Bacteria	Acidobacteriota	Blastocatellia	Blastocatellales	Blastocatellaceae	Stenotrophobacter	midas_s_1188			0	1	0	0	0	1	0	0	0	0	0	0	0	2	2	1	0	0	0	0	0	0	0	0	1	0	0	1	0		0		0	0	2
Kalu_18-Q3-R12-55_BAT3C.268						Bacteria	Acidobacteriota	Blastocatellia	Blastocatellales	Blastocatellaceae	Stenotrophobacter	midas_s_60557			0	2	0	0	0	0	1	0	0	2	0	0	0	0	1	0	0	0	0	0	0	1	0	0	0	0	0	1	0		0		0	0	0
Hade_18-Q3-R52-61_BATAC.229						Bacteria	Acidobacteriota	Blastocatellia	Blastocatellales	Blastocatellaceae	Stenotrophobacter	midas_s_144			0	1	0	0	0	0	0	0	0	0	0	0	0	1	1	1	0	0	0	0	0	0	0	0	0	0	0	0	0		0		0	0	2
Hade_18-Q3-R52-61_MAXAC.360						Bacteria	Acidobacteriota	Blastocatellia	Blastocatellales	Blastocatellaceae	Stenotrophobacter	midas_s_2272			0	1	0	0	0	0	0	0	0	0	0	0	0	2	2	2	0	0	0	0	0	0	0	0	1	0	0	1	0		0		0	0	2
Fred_18-Q3-R57-64_MAXAC.220						Bacteria	Firmicutes	Bacilli	Lactobacillales	Streptococcaceae	Streptococcus	midas_s_146			0	0	1	0	1	0	0	0	0	0	0	0	0	0	0	0	0	0	0	0	0	0	0	0	1	0	0	1	0		0		0	0	0
AalW_18-Q3-R10-53_MAXAC.406						Bacteria	Proteobacteria	Gammaproteobacteria	Burkholderiales	Rhodocyclaceae	Sulfuritalea	midas_s_3126			0	0	0	0	1	2	0	0	0	1	0	0	0	0	0	1	0	0	2	0	0	0	1	0	1	1	0	5	0		1		1	0	0
Aved_18-Q3-R54-62_MAXAC.403						Bacteria	Proteobacteria	Gammaproteobacteria	Burkholderiales	Rhodocyclaceae	Sulfuritalea	midas_s_3126			0	0	0	0	1	2	0	0	1	1	0	0	0	0	0	1	0	0	2	0	0	0	1	0	1	1	0	5	0		0		1	1	1
Ejby_18-Q3-R6-50_BATAC.262						Bacteria	Proteobacteria	Gammaproteobacteria	Burkholderiales	Rhodocyclaceae	Sulfuritalea	midas_s_6500			0	0	0	0	0	0	1	0	1	1	0	0	0	0	1	1	1	0	1	0	0	0	1	0	3	1	1	2	0		0		1	1	0
EsbW_18-Q3-R4-48_BATAC.233						Bacteria	Proteobacteria	Gammaproteobacteria	Burkholderiales	Rhodocyclaceae	Sulfuritalea	midas_s_730			0	0	0	0	0	2	0	0	2	1	0	0	0	0	0	0	0	0	3	0	0	1	1	0	1	0	0	3	0		0		0	0	0
Fred_18-Q3-R57-64_BATAC.880						Bacteria	Proteobacteria	Gammaproteobacteria	Burkholderiales	Rhodocyclaceae	Sulfuritalea	midas_s_6500			0	0	0	0	2	2	0	0	1	1	0	0	0	2	1	0	0	0	1	0	0	0	1	0	3	2	1	2	0		0		1	1	0
OdNW_18-Q3-R42-56_BAT3C.215						Bacteria	Proteobacteria	Gammaproteobacteria	Burkholderiales	Rhodocyclaceae	Sulfuritalea	midas_s_730			0	0	0	0	1	2	1	0	1	1	0	0	0	0	0	1	0	0	4	0	0	0	1	0	1	0	0	4	0		0		0	0	0
OdNW_18-Q3-R42-56_MAXAC.118						Bacteria	Proteobacteria	Gammaproteobacteria	Burkholderiales	Rhodocyclaceae	Sulfuritalea	midas_s_730			0	0	0	0	1	2	0	0	2	1	0	0	0	0	0	1	0	0	3	0	0	0	1	0	1	0	0	4	0		0		0	0	0
Skiv_18-Q3-R9-52_BATAC.289						Bacteria	Proteobacteria	Gammaproteobacteria	Burkholderiales	Rhodocyclaceae	Sulfuritalea	midas_s_730			0	0	0	0	1	2	1	0	2	1	0	0	0	0	0	0	0	0	3	0	0	1	1	0	0	0	0	4	0		0		0	0	0
Aved_18-Q3-R54-62_BATAC.292						Bacteria	Proteobacteria	Alphaproteobacteria	Caulobacterales	Hyphomonadaceae	SWB02	midas_s_6694			0	0	0	0	0	1	0	0	0	0	0	0	0	0	1	0	0	0	2	0	0	0	0	0	1	1	0	3	0		0		0	0	1
Hirt_18-Q3-R61-65_BATAC.448_sub						Bacteria	Proteobacteria	Alphaproteobacteria	Caulobacterales	Hyphomonadaceae	SWB02	midas_s_2783			0	0	0	0	0	1	0	0	0	0	0	0	0	0	2	0	2	0	0	0	0	0	1	0	1	1	0	3	0		0		0	0	1
Bjer_18-Q3-R1-45_BAT3C.2						Bacteria	Bacteroidota	Bacteroidia	Chitinophagales	Chitinophagaceae	Terrimonas	midas_s_90	Bjer_18-Q3-R1-45_BAT3C.2_03101		0	1	1	0	1	1	0	0	0	0	0	0	0	0	0	0	0	0	0	0	0	0	0	0	2	0	0	2	0		0		0	0	0
EsbW_18-Q3-R4-48_MAXAC.167_sub						Bacteria	Actinobacteriota	Actinobacteria	Propionibacteriales	Propionibacteriaceae	Tessaracoccus	midas_s_1177			0	0	1	0	1	1	0	0	0	0	0	0	1	1	1	0	1	0	1	0	1	1	0	0	1	0	0	2	0		0		0	0	2
Ribe_18-Q3-R11-54_MAXAC.001						Bacteria	Actinobacteriota	Actinobacteria	Micrococcales	Intrasporangiaceae	Tetrasphaera	midas_s_472			0	0	1	0	1	1	0	0	1	0	0	0	1	1	1	0	1	0	1	0	1	0	0	0	1	0	0	4	0		0		0	0	2
AalE_18-Q3-R2-46_BAT3C.188						Bacteria	Actinobacteriota	Actinobacteria	Micrococcales	Intrasporangiaceae	Tetrasphaera	midas_s_5			0	0	1	0	1	1	0	0	0	0	0	0	0	1	1	0	1	0	1	0	0	0	0	0	1	0	0	3	0		0		0	0	2
AalW_18-Q3-R10-53_BAT3C.524						Bacteria	Actinobacteriota	Actinobacteria	Micrococcales	Intrasporangiaceae	Tetrasphaera	midas_s_5			0	0	0	0	1	2	0	0	0	0	0	0	0	1	1	0	1	0	1	0	1	0	0	0	1	0	0	2	0		0		0	0	2
Aved_18-Q3-R54-62_MAXAC.378						Bacteria	Actinobacteriota	Actinobacteria	Micrococcales	Intrasporangiaceae	Tetrasphaera	midas_s_472			0	0	0	0	1	2	0	0	0	0	0	0	0	0	0	0	0	0	0	0	0	0	1	0	2	0	0	4	0		0		0	0	0
Bjer_18-Q3-R1-45_BAT3C.93						Bacteria	Actinobacteriota	Actinobacteria	Micrococcales	Intrasporangiaceae	Tetrasphaera	midas_s_5			0	0	0	0	1	2	0	0	0	0	0	0	0	2	1	0	2	0	1	0	1	0	0	0	1	0	0	2	0		0		0	0	4
Ega_18-Q3-R5-49_MAXAC.001						Bacteria	Actinobacteriota	Actinobacteria	Micrococcales	Intrasporangiaceae	Tetrasphaera	midas_s_5			0	0	1	0	1	1	0	0	0	0	0	0	1	1	1	0	1	0	1	0	1	0	0	0	1	0	0	4	0		0		0	0	2
EsbW_18-Q3-R4-48_BAT3C.295						Bacteria	Actinobacteriota	Actinobacteria	Micrococcales	Intrasporangiaceae	Tetrasphaera	midas_s_5			0	0	0	0	1	2	0	0	0	0	0	0	0	0	0	0	0	0	1	0	1	0	0	0	2	0	0	3	0		0		0	0	0
Hirt_18-Q3-R61-65_BAT3C.386						Bacteria	Actinobacteriota	Actinobacteria	Micrococcales	Intrasporangiaceae	Tetrasphaera	midas_s_5			0	0	0	0	1	2	0	0	0	0	0	0	1	0	0	0	0	0	1	0	0	0	0	0	1	0	0	2	0		0		0	0	0
Hjor_18-Q3-R7-51_BAT3C.81_sub						Bacteria	Actinobacteriota	Actinobacteria	Micrococcales	Intrasporangiaceae	Tetrasphaera	midas_s_5			0	0	1	0	1	1	0	0	0	0	0	0	1	0	1	0	1	0	1	0	1	0	0	0	1	0	0	2	0		0		0	0	2
Hjor_18-Q3-R7-51_BAT3C.94						Bacteria	Actinobacteriota	Actinobacteria	Micrococcales	Intrasporangiaceae	Tetrasphaera	midas_s_472			0	0	0	0	1	1	0	0	0	0	0	0	0	1	1	0	1	0	1	0	1	1	0	0	2	0	0	3	0		0		0	0	2
Hjor_18-Q3-R7-51_BATAC.29						Bacteria	Actinobacteriota	Actinobacteria	Micrococcales	Intrasporangiaceae	Tetrasphaera	midas_s_472			0	0	1	0	1	1	1	0	0	0	0	0	1	1	1	0	2	0	3	0	1	0	0	0	2	0	0	4	0		0		0	0	3
Hjor_18-Q3-R7-51_MAXAC.088						Bacteria	Actinobacteriota	Actinobacteria	Micrococcales	Intrasporangiaceae	Tetrasphaera	midas_s_5			0	0	1	0	1	1	0	0	0	0	0	0	1	1	1	0	1	0	1	0	1	0	0	0	1	0	0	1	0		0		0	0	2
Mari_18-Q3-R65-66_BAT3C.41						Bacteria	Actinobacteriota	Actinobacteria	Micrococcales	Intrasporangiaceae	Tetrasphaera	midas_s_5			0	0	1	0	1	1	0	0	0	0	0	0	0	0	0	0	0	0	1	0	1	0	0	0	1	0	0	2	0		0		0	0	0
Ribe_18-Q3-R11-54_BAT3C.65						Bacteria	Actinobacteriota	Actinobacteria	Micrococcales	Intrasporangiaceae	Tetrasphaera	midas_s_45			0	0	0	0	1	1	0	0	0	0	0	0	0	1	1	0	1	0	1	0	3	0	1	0	1	0	0	3	0		0		0	0	2
AalE_18-Q3-R2-46_BAT3C.214						Bacteria	Proteobacteria	Gammaproteobacteria	Xanthomonadales	Xanthomonadaceae	Thermomonas	midas_s_203			0	0	0	0	1	0	0	0	0	0	0	0	0	1	1	0	1	0	0	0	0	0	1	0	2	0	0	1	0		0		0	0	2
AalW_18-Q3-R10-53_BAT3C.180						Bacteria	Proteobacteria	Gammaproteobacteria	Xanthomonadales	Xanthomonadaceae	Thermomonas	midas_s_203			0	0	0	0	1	1	1	0	0	0	0	0	0	1	1	0	1	0	0	0	0	0	2	0	2	0	0	1	0		0		0	0	2
Bjer_18-Q3-R1-45_BAT3C.1						Bacteria	Proteobacteria	Gammaproteobacteria	Xanthomonadales	Xanthomonadaceae	Thermomonas	midas_s_203			0	0	0	0	1	1	1	0	0	0	0	0	0	1	1	0	1	0	0	0	0	0	2	0	2	0	0	1	0		0		0	0	2
Damh_18-Q3-R51-60_MAXAC.170						Bacteria	Proteobacteria	Gammaproteobacteria	Xanthomonadales	Xanthomonadaceae	Thermomonas	midas_s_203			0	0	0	0	1	1	1	0	0	0	0	0	0	1	1	0	1	0	0	0	0	0	2	0	2	0	0	1	0		0		0	0	2
Rand_18-Q3-R56-63_MAXAC.155						Bacteria	Proteobacteria	Gammaproteobacteria	Xanthomonadales	Xanthomonadaceae	Thermomonas	midas_s_203			0	0	0	0	1	1	1	0	0	0	0	0	0	1	1	0	1	0	0	0	0	0	2	0	2	0	0	1	0		0		0	0	2
Viby_18-Q3-R106-67_BATAC.53						Bacteria	Proteobacteria	Gammaproteobacteria	Xanthomonadales	Xanthomonadaceae	Thermomonas	midas_s_203			0	0	0	0	0	1	1	0	0	0	0	0	0	1	1	0	1	0	0	0	0	0	2	0	2	0	0	1	0		0		0	0	2
Hade_18-Q3-R52-61_MAXAC.390						Bacteria	Proteobacteria	Gammaproteobacteria	Thiotrichales	Thiotrichaceae	Thiothrix	midas_s_2299			0	0	0	0	0	1	1	0	0	0	0	0	0	0	0	0	1	0	0	0	0	0	2	0	2	0	0	3	0		0		0	0	0
Hirt_18-Q3-R61-65_MAXAC.022						Bacteria	Proteobacteria	Gammaproteobacteria	Burkholderiales	Rhodocyclaceae	Uliginosibacterium	midas_s_53			0	0	1	0	1	1	0	0	2	1	0	0	0	1	1	1	1	0	2	0	0	0	1	0	1	2	1	1	0		0		1	1	2
OdNW_18-Q3-R42-56_MAXAC.029						Bacteria	Proteobacteria	Gammaproteobacteria	Burkholderiales	Rhodocyclaceae	Uliginosibacterium	midas_s_53			0	0	1	0	1	1	0	0	2	1	0	0	0	1	1	1	1	0	2	0	0	0	1	0	1	2	1	1	0		0		1	1	2
Kalu_18-Q3-R12-55_BAT3C.361						Bacteria	Chloroflexi	Anaerolineae	Anaerolineales	Anaerolineaceae	UTCFX1	midas_s_9708			0	1	0	0	0	0	0	0	0	0	0	0	2	2	2	0	2	0	0	0	1	0	0	0	1	0	0	1	0		0		0	0	0
Fred_18-Q3-R57-64_BAT3C.485						Bacteria	Firmicutes	Negativicutes	Veillonellales-Selenomonadales	Veillonellaceae	Veillonella	midas_s_5845			0	1	0	0	0	1	0	0	0	0	2	0	0	0	1	0	1	0	1	0	0	0	0	0	2	0	0	1	0		0		0	0	0
Mari_18-Q3-R65-66_BAT3C.310_sub						Bacteria	Proteobacteria	Gammaproteobacteria	Burkholderiales	Rhodocyclaceae	Zoogloea	midas_s_1080			0	0	1	0	1	1	0	0	1	1	0	0	0	2	2	1	2	0	2	0	0	0	1	0	2	2	1	1	0		0		1	1	4
[truncated: 49 more columns]

## Sheet: KEGG elements
KEGG	Gene	Pathway	Enzymatic reaction	note
K00370	narG + narZ + nxrA	NO3- reduction	NO3- to NO2-
K00371	narH + narY + nxrB	NO3- reduction	NO3- to NO2-
K00374	narI + narV	NO3- reduction	NO3- to NO2-
K02567	napA	NO3- reduction	NO3- to NO2-
K02568	napB	NO3- reduction	NO3- to NO2-
K00368	nirK	Denitrification	NO2- to NO
K15864	nirS	Denitrification	NO2- to NO
K02305	norC	Denitrification	NO to N2O
K04561	norB	Denitrification	NO to N2O
K00376	nosZ	Denitrification	N2O to N2
K10944	pmoA-amoA	Nitrification	NH4+ to NH2OH
K10945	pmoB-amoB	Nitrification	NH4+ to NH2OH
K10946	pmoC-amoC	Nitrification	NH4+ to NH2OH
K10535	hao	Nitrification	NH2OH to NO2-
K00370	narG + narZ + nxrA	Nitrification	NO2- to NO3-	The gene of intetest nxrA also includes other genes narG + narZ, so it is not accurate
K00371	narH + narY + nxrB	Nitrification	NO2- to NO3-	The gene of intetest nxrB also includes other genes narH + narY, so it is not accurate
K02567	napA	DNRA	NO3- to NO2-
K02568	napB	DNRA	NO3- to NO2-
K00370	narG + narZ + nxrA	DNRA	NO3- to NO2-
K00371	narH + narY + nxrB	DNRA	NO3- to NO2-
K00374	narI + narV	DNRA	NO3- to NO2-
K00362	nirB	DNRA	NO2- to NH4+
K00363	nirD	DNRA	NO2- to NH4+
K03385	nrfA	DNRA	NO2- to NH4+
K15876	nrfH	DNRA	NO2- to NH4+
K00360	nasB	ANR	NO3- to NO2-
K00367	narB	ANR	NO3- to NO2-
K00372	nasA	ANR	NO3- to NO2-
K00366	nirA	ANR	NO2- to NH4+
K10534	NR	ANR	NO2- to NH4+
K17877	NIT-6	ANR	NO2- to NH4+
